# Supplementary material for: Olfactory bulb proteome dynamics during the progression of sporadic Alzheimer's disease: identification of common and distinct olfactory targets across Alzheimer-related co-pathologies
Source: Oncotarget. 2015 Oct 28;6(37):39437–56. doi: 10.18632/oncotarget.6254 (PMC4741837; doi:10.18632/oncotarget.6254)
Supplement: Supplementary file 2 [file oncotarget-06-39437-s002.xlsx]

## Sheet: Hoja1
N	Unused	Total	%Cov	%Cov(50)	%Cov(95)	Accession	Name	Species	Peptides(95%)
1	728.15	728.15	87.87	75.43	67.82	sp|Q15149-2|PLEC_HUMAN	Isoform 2 of Plectin OS=Homo sapiens GN=PLEC	HUMAN	375
4082	2	522.59	87.89	75.58	67.89	sp|Q15149-8|PLEC_HUMAN	Isoform 8 of Plectin OS=Homo sapiens GN=PLEC	HUMAN	375
5288	0.19	521.33	87.7	75.4	67.79	sp|Q15149-3|PLEC_HUMAN	Isoform 3 of Plectin OS=Homo sapiens GN=PLEC	HUMAN	373
2	403.91	404.33	95.16	88.41	79.98	sp|Q13813-2|SPTN1_HUMAN	Isoform 2 of Spectrin alpha chain, non-erythrocytic 1 OS=Homo sapiens GN=SPTAN1	HUMAN	315
2025	8	400.29	95.11	87.85	79.4	sp|Q13813-3|SPTN1_HUMAN	Isoform 3 of Spectrin alpha chain, non-erythrocytic 1 OS=Homo sapiens GN=SPTAN1	HUMAN	312
3	344.19	345.61	92.3	82.66	78.98	sp|Q01082|SPTB2_HUMAN	Spectrin beta chain, non-erythrocytic 1 OS=Homo sapiens GN=SPTBN1 PE=1 SV=2	HUMAN	242
4	231.71	231.73	88.22	72.53	59.25	sp|Q09666|AHNK_HUMAN	Neuroblast differentiation-associated protein AHNAK OS=Homo sapiens GN=AHNAK PE=1 SV=2	HUMAN	192
5	212.8	213.05	69.24	47.09	39.52	sp|Q14204|DYHC1_HUMAN	Cytoplasmic dynein 1 heavy chain 1 OS=Homo sapiens GN=DYNC1H1 PE=1 SV=5	HUMAN	169
6	175.24	178.63	96.53	93.29	89.35	sp|P14136|GFAP_HUMAN	Glial fibrillary acidic protein OS=Homo sapiens GN=GFAP PE=1 SV=1	HUMAN	163
5073	175.24	178.63	96.53	93.29	89.35	sp|P14136|GFAP_HUMAN	Glial fibrillary acidic protein OS=Homo sapiens GN=GFAP PE=1 SV=1	HUMAN	163
2633	4.99	161.25	93.5	88.63	86.31	sp|P14136-3|GFAP_HUMAN	Isoform 3 of Glial fibrillary acidic protein OS=Homo sapiens GN=GFAP	HUMAN	155
5073	4.99	161.25	93.5	88.63	86.31	sp|P14136-3|GFAP_HUMAN	Isoform 3 of Glial fibrillary acidic protein OS=Homo sapiens GN=GFAP	HUMAN	155
8	166.25	167.14	76.13	58.55	52.15	sp|P46821|MAP1B_HUMAN	Microtubule-associated protein 1B OS=Homo sapiens GN=MAP1B PE=1 SV=2	HUMAN	112
18	114.11	125.62	96.14	93.35	91.2	sp|P08670|VIME_HUMAN	Vimentin OS=Homo sapiens GN=VIM PE=1 SV=4	HUMAN	110
5073	114.11	125.62	96.14	93.35	91.2	sp|P08670|VIME_HUMAN	Vimentin OS=Homo sapiens GN=VIM PE=1 SV=4	HUMAN	110
11	137.96	138.51	62.22	39.27	34.8	sp|Q01484|ANK2_HUMAN	Ankyrin-2 OS=Homo sapiens GN=ANK2 PE=1 SV=4	HUMAN	106
5073	0.01	114.51	94.66	91.18	90.02	tr|B0YJC4|B0YJC4_HUMAN	Vimentin OS=Homo sapiens GN=VIM PE=2 SV=1	HUMAN	104
9	146.32	149.24	76.39	62.84	57.96	sp|Q00610-2|CLH1_HUMAN	Isoform 2 of Clathrin heavy chain 1 OS=Homo sapiens GN=CLTC	HUMAN	101
7	173.85	175.89	87.58	74.99	67.65	sp|P11137|MTAP2_HUMAN	Microtubule-associated protein 2 OS=Homo sapiens GN=MAP2 PE=1 SV=4	HUMAN	98
10	138.26	140.25	65.1	45.41	37.7	sp|P12111-4|CO6A3_HUMAN	Isoform 4 of Collagen alpha-3(VI) chain OS=Homo sapiens GN=COL6A3	HUMAN	96
13	135.12	136.94	67.26	49.35	41.91	sp|Q9Y490|TLN1_HUMAN	Talin-1 OS=Homo sapiens GN=TLN1 PE=1 SV=3	HUMAN	90
34	94.28	96.99	54.73	21.87	14.41	tr|H3BQK9|H3BQK9_HUMAN	Microtubule-actin cross-linking factor 1, isoforms 1/2/3/5 OS=Homo sapiens GN=MACF1 PE=2 SV=1	HUMAN	86
12	135.84	139.07	75.97	53.52	44.29	sp|P35579|MYH9_HUMAN	Myosin-9 OS=Homo sapiens GN=MYH9 PE=1 SV=4	HUMAN	85
19	113.77	143.93	75.73	53.01	42.01	sp|O15020|SPTN2_HUMAN	Spectrin beta chain, non-erythrocytic 2 OS=Homo sapiens GN=SPTBN2 PE=1 SV=3	HUMAN	84
17	120.84	121.5	67.37	52.94	42.44	sp|P21333-2|FLNA_HUMAN	Isoform 2 of Filamin-A OS=Homo sapiens GN=FLNA	HUMAN	83
15	125.88	132.47	71.96	52.84	43.45	sp|P78559|MAP1A_HUMAN	Microtubule-associated protein 1A OS=Homo sapiens GN=MAP1A PE=1 SV=6	HUMAN	83
14	128.63	130.44	62.05	46.36	38.23	sp|P49327|FAS_HUMAN	Fatty acid synthase OS=Homo sapiens GN=FASN PE=1 SV=3	HUMAN	77
40	89.22	117.33	66.76	47.52	38.32	sp|Q9Y4G6|TLN2_HUMAN	Talin-2 OS=Homo sapiens GN=TLN2 PE=1 SV=4	HUMAN	76
31	96.23	99.07	95.67	84.52	80.65	sp|P11142|HSP7C_HUMAN	Heat shock cognate 71 kDa protein OS=Homo sapiens GN=HSPA8 PE=1 SV=1	HUMAN	75
16	122.46	126.52	95.72	84.26	75.35	sp|Q05193-2|DYN1_HUMAN	Isoform 2 of Dynamin-1 OS=Homo sapiens GN=DNM1	HUMAN	71
23	104.7	108.32	80.62	71.76	68.14	sp|P02768|ALBU_HUMAN	Serum albumin OS=Homo sapiens GN=ALB PE=1 SV=2	HUMAN	71
1174	15.69	64.05	86.07	80.22	80.22	sp|Q13885|TBB2A_HUMAN	Tubulin beta-2A chain OS=Homo sapiens GN=TUBB2A PE=1 SV=1	HUMAN	71
21	109.36	111.9	82.21	66.55	63.11	sp|P11216|PYGB_HUMAN	Glycogen phosphorylase, brain form OS=Homo sapiens GN=PYGB PE=1 SV=5	HUMAN	70
185	51.01	102.87	64.56	56.27	52.22	sp|P13637|AT1A3_HUMAN	Sodium/potassium-transporting ATPase subunit alpha-3 OS=Homo sapiens GN=ATP1A3 PE=1 SV=3	HUMAN	70
3324	2.91	123.92	93.77	82.49	72.5	sp|Q05193-3|DYN1_HUMAN	Isoform 3 of Dynamin-1 OS=Homo sapiens GN=DNM1	HUMAN	69
22	108.36	111.22	67.2	58.97	53.22	tr|B1AKY9|B1AKY9_HUMAN	Sodium/potassium-transporting ATPase subunit alpha-2 OS=Homo sapiens GN=ATP1A2 PE=2 SV=1	HUMAN	69
25	103.82	109.38	95.81	87.43	83.25	sp|P10809|CH60_HUMAN	60 kDa heat shock protein, mitochondrial OS=Homo sapiens GN=HSPD1 PE=1 SV=2	HUMAN	68
3324	0.01	121.72	93.81	80.49	71.38	sp|Q05193-4|DYN1_HUMAN	Isoform 4 of Dynamin-1 OS=Homo sapiens GN=DNM1	HUMAN	68
3006	4	64.05	86.07	80.22	80.22	sp|Q9BVA1|TBB2B_HUMAN	Tubulin beta-2B chain OS=Homo sapiens GN=TUBB2B PE=1 SV=1	HUMAN	68
124	60.07	82.36	89.16	79.9	76.22	sp|Q16555|DPYL2_HUMAN	Dihydropyrimidinase-related protein 2 OS=Homo sapiens GN=DPYSL2 PE=1 SV=1	HUMAN	67
118	61.4	100.82	63.25	53.47	48.68	sp|P05023-4|AT1A1_HUMAN	Isoform 4 of Sodium/potassium-transporting ATPase subunit alpha-1 OS=Homo sapiens GN=ATP1A1	HUMAN	67
114	62.84	64.17	86.74	82.25	80	sp|P68371|TBB4B_HUMAN	Tubulin beta-4B chain OS=Homo sapiens GN=TUBB4B PE=1 SV=1	HUMAN	65
146	55.52	96.31	93.74	82.32	79.19	sp|P54652|HSP72_HUMAN	Heat shock-related 70 kDa protein 2 OS=Homo sapiens GN=HSPA2 PE=1 SV=1	HUMAN	64
28	100.71	106.43	86.6	70.77	68.06	tr|I3L0N3|I3L0N3_HUMAN	Vesicle-fusing ATPase OS=Homo sapiens GN=NSF PE=2 SV=1	HUMAN	64
86	70	88.27	92.67	87.36	76.44	sp|P08107|HSP71_HUMAN	Heat shock 70 kDa protein 1A/1B OS=Homo sapiens GN=HSPA1A PE=1 SV=5	HUMAN	63
1724	10	63.96	86.04	81.08	80.18	sp|P07437|TBB5_HUMAN	Tubulin beta chain OS=Homo sapiens GN=TUBB PE=1 SV=2	HUMAN	63
24	103.91	106.96	80.74	66.67	54.78	sp|P07900|HS90A_HUMAN	Heat shock protein HSP 90-alpha OS=Homo sapiens GN=HSP90AA1 PE=1 SV=5	HUMAN	62
1201	15.22	58.19	86.94	82.21	80.86	sp|P04350|TBB4A_HUMAN	Tubulin beta-4A chain OS=Homo sapiens GN=TUBB4A PE=1 SV=2	HUMAN	62
55	83.3	104.77	70.65	45.7	34.16	sp|P35580|MYH10_HUMAN	Myosin-10 OS=Homo sapiens GN=MYH10 PE=1 SV=3	HUMAN	61
29	100.33	103.48	87.76	82.11	78.34	sp|P14618|KPYM_HUMAN	Pyruvate kinase PKM OS=Homo sapiens GN=PKM PE=1 SV=4	HUMAN	61
2026	8	103.17	86.82	82.11	78.34	sp|P14618-2|KPYM_HUMAN	Isoform M1 of Pyruvate kinase PKM OS=Homo sapiens GN=PKM	HUMAN	60
53	84.03	88.15	86.98	73.24	71.97	sp|P25705|ATPA_HUMAN	ATP synthase subunit alpha, mitochondrial OS=Homo sapiens GN=ATP5A1 PE=1 SV=1	HUMAN	59
41	87.79	92.71	85	65.71	60.95	sp|P34932|HSP74_HUMAN	Heat shock 70 kDa protein 4 OS=Homo sapiens GN=HSPA4 PE=1 SV=4	HUMAN	59
32	94.9	98.07	89.33	72.08	66.75	sp|P55072|TERA_HUMAN	Transitional endoplasmic reticulum ATPase OS=Homo sapiens GN=VCP PE=1 SV=4	HUMAN	58
103	65.36	68.12	95.12	87.58	86.47	sp|Q71U36|TBA1A_HUMAN	Tubulin alpha-1A chain OS=Homo sapiens GN=TUBA1A PE=1 SV=1	HUMAN	58
82	71.8	103.57	80.24	71.62	65.65	sp|P11217-2|PYGM_HUMAN	Isoform 2 of Glycogen phosphorylase, muscle form OS=Homo sapiens GN=PYGM	HUMAN	57
70	78.15	98.26	69.12	37.59	29.82	sp|Q7Z406|MYH14_HUMAN	Myosin-14 OS=Homo sapiens GN=MYH14 PE=1 SV=2	HUMAN	57
37	90.25	91.73	96.54	91.24	85.25	sp|P06733|ENOA_HUMAN	Alpha-enolase OS=Homo sapiens GN=ENO1 PE=1 SV=2	HUMAN	56
20	113.17	117.08	88.27	71.86	60.6	sp|P18206-2|VINC_HUMAN	Isoform 1 of Vinculin OS=Homo sapiens GN=VCL	HUMAN	56
93	67.2	81.24	84.8	73.98	72.37	sp|Q14195-2|DPYL3_HUMAN	Isoform LCRMP-4 of Dihydropyrimidinase-related protein 3 OS=Homo sapiens GN=DPYSL3	HUMAN	56
30	98.92	100.76	90.81	77.47	69.15	sp|P26038|MOES_HUMAN	Moesin OS=Homo sapiens GN=MSN PE=1 SV=3	HUMAN	56
39	89.86	94.84	68.62	59.83	55.01	sp|P22314|UBA1_HUMAN	Ubiquitin-like modifier-activating enzyme 1 OS=Homo sapiens GN=UBA1 PE=1 SV=3	HUMAN	56
35	92.58	94.65	63.77	52.51	44.5	sp|P01023|A2MG_HUMAN	Alpha-2-macroglobulin OS=Homo sapiens GN=A2M PE=1 SV=3	HUMAN	55
47	86.96	95.82	70.22	55.07	49.63	sp|P63010|AP2B1_HUMAN	AP-2 complex subunit beta OS=Homo sapiens GN=AP2B1 PE=1 SV=1	HUMAN	55
27	100.84	104.23	69.39	50.51	47.84	sp|Q14203-6|DCTN1_HUMAN	Isoform 6 of Dynactin subunit 1 OS=Homo sapiens GN=DCTN1	HUMAN	55
62	80.72	84.31	86.01	77.99	69.83	sp|Q14194-2|DPYL1_HUMAN	Isoform LCRMP-1 of Dihydropyrimidinase-related protein 1 OS=Homo sapiens GN=CRMP1	HUMAN	55
1288	14.03	65.14	87.3	82.45	81.29	tr|A8MUB1|A8MUB1_HUMAN	Tubulin alpha-4A chain OS=Homo sapiens GN=TUBA4A PE=2 SV=1	HUMAN	55
725	23.53	53.88	77.11	69.56	66.22	sp|Q13509|TBB3_HUMAN	Tubulin beta-3 chain OS=Homo sapiens GN=TUBB3 PE=1 SV=2	HUMAN	55
101	65.81	68.25	95.8	91.08	88.45	sp|P12277|KCRB_HUMAN	Creatine kinase B-type OS=Homo sapiens GN=CKB PE=1 SV=1	HUMAN	54
102	65.54	68.25	90.93	83.52	79.12	sp|P09972|ALDOC_HUMAN	Fructose-bisphosphate aldolase C OS=Homo sapiens GN=ALDOC PE=1 SV=2	HUMAN	54
128	59.92	60.84	91.94	85.67	83.58	sp|P04406|G3P_HUMAN	Glyceraldehyde-3-phosphate dehydrogenase OS=Homo sapiens GN=GAPDH PE=1 SV=3	HUMAN	54
42	87.72	91.95	66.65	42.36	37.64	sp|O15061|SYNEM_HUMAN	Synemin OS=Homo sapiens GN=SYNM PE=1 SV=2	HUMAN	54
43	87.61	89.98	55.7	34.85	30.49	sp|P24821|TENA_HUMAN	Tenascin OS=Homo sapiens GN=TNC PE=1 SV=3	HUMAN	54
44	87.44	91.76	80.79	63.67	59.17	sp|O43707|ACTN4_HUMAN	Alpha-actinin-4 OS=Homo sapiens GN=ACTN4 PE=1 SV=2	HUMAN	53
26	102.23	107.91	88.71	78.01	71.77	sp|P08133|ANXA6_HUMAN	Annexin A6 OS=Homo sapiens GN=ANXA6 PE=1 SV=3	HUMAN	53
52	85.18	85.31	41.84	20.54	16.1	sp|P98160|PGBM_HUMAN	Basement membrane-specific heparan sulfate proteoglycan core protein OS=Homo sapiens GN=HSPG2 PE=1 SV=4	HUMAN	53
38	90.03	93.72	67.89	48.47	40.47	sp|P01024|CO3_HUMAN	Complement C3 OS=Homo sapiens GN=C3 PE=1 SV=2	HUMAN	53
3743	2.06	77.9	84.27	77.8	76.75	sp|Q14194|DPYL1_HUMAN	Dihydropyrimidinase-related protein 1 OS=Homo sapiens GN=CRMP1 PE=1 SV=1	HUMAN	53
248	45.52	94.62	79.56	62.71	53.31	sp|P08238|HS90B_HUMAN	Heat shock protein HSP 90-beta OS=Homo sapiens GN=HSP90AB1 PE=1 SV=4	HUMAN	53
73	76.03	78.95	83.26	76.74	72.77	sp|P17600|SYN1_HUMAN	Synapsin-1 OS=Homo sapiens GN=SYN1 PE=1 SV=3	HUMAN	53
3139	3.62	66.2	81.31	72.06	71.1	tr|F5H5D3|F5H5D3_HUMAN	Tubulin alpha-1C chain OS=Homo sapiens GN=TUBA1C PE=2 SV=1	HUMAN	53
4083	2	105.79	88.61	77.81	71.51	tr|A6NN80|A6NN80_HUMAN	Annexin OS=Homo sapiens GN=ANXA6 PE=2 SV=3	HUMAN	52
33	0.04	98.71	75.25	60.09	51.69	sp|P19367|HXK1_HUMAN	Hexokinase-1 OS=Homo sapiens GN=HK1 PE=1 SV=3	HUMAN	51
33	94.72	99.06	75.69	60.99	52.38	sp|P19367-4|HXK1_HUMAN	Isoform 4 of Hexokinase-1 OS=Homo sapiens GN=HK1	HUMAN	51
4085	2	86.76	55.92	34.64	30.09	sp|P24821-4|TENA_HUMAN	Isoform 4 of Tenascin OS=Homo sapiens GN=TNC	HUMAN	51
2457	5.92	88.89	70.93	45.61	40.65	tr|C9JIE4|C9JIE4_HUMAN	Synemin OS=Homo sapiens GN=SYNM PE=2 SV=1	HUMAN	51
54	83.54	84.75	54.64	43.3	40.72	sp|Q92752|TENR_HUMAN	Tenascin-R OS=Homo sapiens GN=TNR PE=1 SV=3	HUMAN	51
100	66.27	68.22	84.27	77.33	74.13	sp|P63261|ACTG_HUMAN	Actin, cytoplasmic 2 OS=Homo sapiens GN=ACTG1 PE=1 SV=1	HUMAN	50
51	85.86	93.07	81.32	68.37	57.91	sp|P14625|ENPL_HUMAN	Endoplasmin OS=Homo sapiens GN=HSP90B1 PE=1 SV=1	HUMAN	50
3175	0.01	84.16	60.47	47.21	40.82	sp|P12111-5|CO6A3_HUMAN	Isoform 5 of Collagen alpha-3(VI) chain OS=Homo sapiens GN=COL6A3	HUMAN	50
5891	0.08	74.08	81.91	75.78	71.6	sp|P17600-2|SYN1_HUMAN	Isoform IB of Synapsin-1 OS=Homo sapiens GN=SYN1	HUMAN	50
56	83.23	86.65	75.65	69.6	65.06	sp|P28331|NDUS1_HUMAN	NADH-ubiquinone oxidoreductase 75 kDa subunit, mitochondrial OS=Homo sapiens GN=NDUFS1 PE=1 SV=3	HUMAN	50
126	60.01	76.92	87.66	67.03	65.01	sp|P07196|NFL_HUMAN	Neurofilament light polypeptide OS=Homo sapiens GN=NEFL PE=1 SV=3	HUMAN	50
58	81.63	86.15	72.69	60.64	55.77	sp|Q99798|ACON_HUMAN	Aconitate hydratase, mitochondrial OS=Homo sapiens GN=ACO2 PE=1 SV=2	HUMAN	49
246	45.59	63.8	83.01	72.97	68.9	sp|P04075-2|ALDOA_HUMAN	Isoform 2 of Fructose-bisphosphate aldolase A OS=Homo sapiens GN=ALDOA	HUMAN	49
69	78.16	83.81	72.84	61.89	56.41	sp|P13591|NCAM1_HUMAN	Neural cell adhesion molecule 1 OS=Homo sapiens GN=NCAM1 PE=1 SV=3	HUMAN	49
81	71.84	74.5	86.2	71.51	69.18	sp|P00367|DHE3_HUMAN	Glutamate dehydrogenase 1, mitochondrial OS=Homo sapiens GN=GLUD1 PE=1 SV=2	HUMAN	48
3360	2.8	93.13	85.57	78.77	68.82	sp|P61764-2|STXB1_HUMAN	Isoform 2 of Syntaxin-binding protein 1 OS=Homo sapiens GN=STXBP1	HUMAN	48
72	76.54	79.54	94.96	87.77	82.97	sp|P00558|PGK1_HUMAN	Phosphoglycerate kinase 1 OS=Homo sapiens GN=PGK1 PE=1 SV=3	HUMAN	48
36	91.02	93.91	89.39	80.64	70.54	sp|P61764|STXB1_HUMAN	Syntaxin-binding protein 1 OS=Homo sapiens GN=STXBP1 PE=1 SV=1	HUMAN	48
838	21.08	61.37	77.19	72.15	69.23	sp|P68032|ACTC_HUMAN	Actin, alpha cardiac muscle 1 OS=Homo sapiens GN=ACTC1 PE=1 SV=1	HUMAN	47
48	86.38	92.25	77.29	61.04	52.29	sp|O60313|OPA1_HUMAN	Dynamin-like 120 kDa protein, mitochondrial OS=Homo sapiens GN=OPA1 PE=1 SV=3	HUMAN	47
60	81.12	86.7	73.17	49.14	39.38	sp|P42704|LPPRC_HUMAN	Leucine-rich PPR motif-containing protein, mitochondrial OS=Homo sapiens GN=LRPPRC PE=1 SV=3	HUMAN	47
49	86.2	89.61	70.92	57.37	49.71	sp|Q12860|CNTN1_HUMAN	Contactin-1 OS=Homo sapiens GN=CNTN1 PE=1 SV=1	HUMAN	46
303	40.45	75.19	61.92	33.59	26.63	sp|P35749-4|MYH11_HUMAN	Isoform 4 of Myosin-11 OS=Homo sapiens GN=MYH11	HUMAN	46
88	67.8	69.21	76.06	72.26	69.13	sp|P31150|GDIA_HUMAN	Rab GDP dissociation inhibitor alpha OS=Homo sapiens GN=GDI1 PE=1 SV=2	HUMAN	46
104	65	68.91	89.93	75.06	66.82	sp|Q16181|SEPT7_HUMAN	Septin-7 OS=Homo sapiens GN=SEPT7 PE=1 SV=2	HUMAN	46
80	72.89	84.4	91.75	63.92	52.58	sp|P38646|GRP75_HUMAN	Stress-70 protein, mitochondrial OS=Homo sapiens GN=HSPA9 PE=1 SV=2	HUMAN	46
4089	2	59.23	77.19	72.15	69.23	sp|P62736|ACTA_HUMAN	Actin, aortic smooth muscle OS=Homo sapiens GN=ACTA2 PE=1 SV=1	HUMAN	45
4087	2	78.59	77.02	58.52	50.67	sp|P12814|ACTN1_HUMAN	Alpha-actinin-1 OS=Homo sapiens GN=ACTN1 PE=1 SV=2	HUMAN	45
113	62.94	64.97	89.22	83.93	76.75	sp|P06576|ATPB_HUMAN	ATP synthase subunit beta, mitochondrial OS=Homo sapiens GN=ATP5B PE=1 SV=3	HUMAN	45
452	31.66	42.53	46.57	13.3	6.761	tr|E9PEB9|E9PEB9_HUMAN	Dystonin OS=Homo sapiens GN=DST PE=2 SV=2	HUMAN	45
196	50.14	78.99	76.78	59.41	50.39	sp|P12814-2|ACTN1_HUMAN	Isoform 2 of Alpha-actinin-1 OS=Homo sapiens GN=ACTN1	HUMAN	45
71	78.13	80.47	84.54	72.78	66.89	sp|P06396-2|GELS_HUMAN	Isoform 2 of Gelsolin OS=Homo sapiens GN=GSN	HUMAN	45
57	82.26	88.52	81.9	66.05	56.27	sp|Q16891-4|IMMT_HUMAN	Isoform 4 of Mitochondrial inner membrane protein OS=Homo sapiens GN=IMMT	HUMAN	45
46	87.03	92.42	79.08	59.64	47.14	sp|P27816|MAP4_HUMAN	Microtubule-associated protein 4 OS=Homo sapiens GN=MAP4 PE=1 SV=3	HUMAN	45
66	79.23	83.07	54.05	46.41	42.36	sp|Q13423|NNTM_HUMAN	NAD(P) transhydrogenase, mitochondrial OS=Homo sapiens GN=NNT PE=1 SV=3	HUMAN	45
77	73.28	82.67	79.52	66.57	60.09	sp|P02545|LMNA_HUMAN	Prelamin-A/C OS=Homo sapiens GN=LMNA PE=1 SV=1	HUMAN	45
65	79.47	82.25	68.09	57.16	48.31	tr|E9PLK3|E9PLK3_HUMAN	Puromycin-sensitive aminopeptidase OS=Homo sapiens GN=NPEPPS PE=2 SV=1	HUMAN	45
67	78.73	81.58	81.04	72.61	65.15	sp|P38606|VATA_HUMAN	V-type proton ATPase catalytic subunit A OS=Homo sapiens GN=ATP6V1A PE=1 SV=2	HUMAN	45
45	87.32	90.07	76.96	63.22	57.13	sp|P49588|SYAC_HUMAN	Alanine--tRNA ligase, cytoplasmic OS=Homo sapiens GN=AARS PE=1 SV=2	HUMAN	44
4086	2	85.82	67.8	52.44	45.91	sp|Q9Y2J2|E41L3_HUMAN	Band 4.1-like protein 3 OS=Homo sapiens GN=EPB41L3 PE=1 SV=2	HUMAN	44
3837	2.03	87.93	81.66	65.6	51.81	sp|Q16891-2|IMMT_HUMAN	Isoform 2 of Mitochondrial inner membrane protein OS=Homo sapiens GN=IMMT	HUMAN	44
50	85.91	88.35	81.16	65.2	57.69	sp|Q9Y2J2-2|E41L3_HUMAN	Isoform B of Band 4.1-like protein 3 OS=Homo sapiens GN=EPB41L3	HUMAN	44
63	80.22	85.35	70.46	51.95	43.38	sp|P11498|PYC_HUMAN	Pyruvate carboxylase, mitochondrial OS=Homo sapiens GN=PC PE=1 SV=2	HUMAN	44
4084	2	87.64	79.95	63.87	56.17	tr|F5GX05|F5GX05_HUMAN	Band 4.1-like protein 3 OS=Homo sapiens GN=EPB41L3 PE=2 SV=1	HUMAN	43
213	48.14	60.94	95.16	88.48	80.41	sp|P09104|ENOG_HUMAN	Gamma-enolase OS=Homo sapiens GN=ENO2 PE=1 SV=3	HUMAN	43
94	67.15	73.97	75.08	50.36	42.16	sp|P33176|KINH_HUMAN	Kinesin-1 heavy chain OS=Homo sapiens GN=KIF5B PE=1 SV=1	HUMAN	43
64	80.17	82.9	78.23	63.55	54.68	tr|J9JID7|J9JID7_HUMAN	Lamin B2, isoform CRA_a OS=Homo sapiens GN=LMNB2 PE=2 SV=1	HUMAN	43
61	81.06	88.14	82.33	55.42	42.53	tr|E7ESP9|E7ESP9_HUMAN	Neurofilament medium polypeptide OS=Homo sapiens GN=NEFM PE=2 SV=1	HUMAN	43
1158	15.93	53.23	78.8	60.17	59.1	tr|C9J2C0|C9J2C0_HUMAN	Tubulin alpha-8 chain (Fragment) OS=Homo sapiens GN=TUBA8 PE=2 SV=1	HUMAN	43
98	66.7	72.17	68.59	58.33	53.33	sp|P08237|K6PF_HUMAN	6-phosphofructokinase, muscle type OS=Homo sapiens GN=PFKM PE=1 SV=2	HUMAN	42
95	66.98	75.72	85.78	68.35	58.1	sp|P11021|GRP78_HUMAN	78 kDa glucose-regulated protein OS=Homo sapiens GN=HSPA5 PE=1 SV=2	HUMAN	42
79	72.92	76.13	76.91	55.91	48.62	sp|P26232-2|CTNA2_HUMAN	Isoform 2 of Catenin alpha-2 OS=Homo sapiens GN=CTNNA2	HUMAN	42
5086	0.29	38.62	52.21	17.95	9.515	sp|Q03001-8|DYST_HUMAN	Isoform 2 of Dystonin OS=Homo sapiens GN=DST	HUMAN	42
4883	0.47	63.83	59.01	36.21	29.84	sp|P23634-7|AT2B4_HUMAN	Isoform ZB of Plasma membrane calcium-transporting ATPase 4 OS=Homo sapiens GN=ATP2B4	HUMAN	42
576	27.61	65	60.52	38.59	31.46	sp|P23634-5|AT2B4_HUMAN	Isoform ZK of Plasma membrane calcium-transporting ATPase 4 OS=Homo sapiens GN=ATP2B4	HUMAN	42
59	81.47	84.35	80.34	62.12	57.27	sp|P40939|ECHA_HUMAN	Trifunctional enzyme subunit alpha, mitochondrial OS=Homo sapiens GN=HADHA PE=1 SV=2	HUMAN	42
189	50.78	52.52	55.46	21.82	14.01	sp|P46939|UTRO_HUMAN	Utrophin OS=Homo sapiens GN=UTRN PE=1 SV=2	HUMAN	42
132	57.32	72.02	86.77	69.94	65.33	sp|Q16352|AINX_HUMAN	Alpha-internexin OS=Homo sapiens GN=INA PE=1 SV=2	HUMAN	41
97	66.87	83.83	72.41	52.73	46.63	tr|E9PHY5|E9PHY5_HUMAN	Band 4.1-like protein 2 OS=Homo sapiens GN=EPB41L2 PE=2 SV=1	HUMAN	41
115	62.47	81.72	81.4	67.41	55.12	sp|P15311|EZRI_HUMAN	Ezrin OS=Homo sapiens GN=EZR PE=1 SV=4	HUMAN	41
120	60.5	67.32	57.65	36.75	28.58	sp|P20020-4|AT2B1_HUMAN	Isoform C of Plasma membrane calcium-transporting ATPase 1 OS=Homo sapiens GN=ATP2B1	HUMAN	41
74	74.93	77.7	79	73.67	68.86	sp|P36871|PGM1_HUMAN	Phosphoglucomutase-1 OS=Homo sapiens GN=PGM1 PE=1 SV=3	HUMAN	41
85	70.82	76.66	64.63	42.85	36.42	sp|Q86VP6|CAND1_HUMAN	Cullin-associated NEDD8-dissociated protein 1 OS=Homo sapiens GN=CAND1 PE=1 SV=2	HUMAN	40
68	78.56	81.44	80.49	68.96	55.54	sp|O75891|AL1L1_HUMAN	Cytosolic 10-formyltetrahydrofolate dehydrogenase OS=Homo sapiens GN=ALDH1L1 PE=1 SV=2	HUMAN	40
99	66.57	71.33	77.19	64.05	61.31	sp|P50990|TCPQ_HUMAN	T-complex protein 1 subunit theta OS=Homo sapiens GN=CCT8 PE=1 SV=4	HUMAN	40
89	67.68	72.11	85.99	75.53	65.56	sp|P09543|CN37_HUMAN	2',3'-cyclic-nucleotide 3'-phosphodiesterase OS=Homo sapiens GN=CNP PE=1 SV=2	HUMAN	39
75	74.19	77.9	75.29	61.07	51.86	sp|P13639|EF2_HUMAN	Elongation factor 2 OS=Homo sapiens GN=EEF2 PE=1 SV=4	HUMAN	39
655	25.24	76.19	74.48	53.93	42.73	sp|P50570-3|DYN2_HUMAN	Isoform 3 of Dynamin-2 OS=Homo sapiens GN=DNM2	HUMAN	39
4097	2	36.49	67.71	44.84	42.83	sp|Q9BUF5|TBB6_HUMAN	Tubulin beta-6 chain OS=Homo sapiens GN=TUBB6 PE=1 SV=1	HUMAN	39
4835	0.53	69.33	75.68	66.01	60.27	tr|Q86XM2|Q86XM2_HUMAN	ADD1 protein OS=Homo sapiens GN=ADD1 PE=2 SV=1	HUMAN	38
105	64.56	65.98	71.04	43.66	34.68	sp|Q02952|AKA12_HUMAN	A-kinase anchor protein 12 OS=Homo sapiens GN=AKAP12 PE=1 SV=4	HUMAN	38
110	63.11	69.79	76.58	66.46	60.44	tr|E7EV99|E7EV99_HUMAN	Alpha-adducin OS=Homo sapiens GN=ADD1 PE=2 SV=1	HUMAN	38
158	54.07	57.81	87.45	85.24	80.07	sp|P22676|CALB2_HUMAN	Calretinin OS=Homo sapiens GN=CALB2 PE=1 SV=2	HUMAN	38
83	71.75	79.95	59.76	43.54	37.12	sp|P53396-2|ACLY_HUMAN	Isoform 2 of ATP-citrate synthase OS=Homo sapiens GN=ACLY	HUMAN	38
143	55.92	62.06	58.4	28.64	19.58	sp|Q14315-2|FLNC_HUMAN	Isoform 2 of Filamin-C OS=Homo sapiens GN=FLNC	HUMAN	38
4594	1	77.92	76.97	57.3	51.41	sp|O43491-3|E41L2_HUMAN	Isoform 3 of Band 4.1-like protein 2 OS=Homo sapiens GN=EPB41L2	HUMAN	38
6404	0.05	74.6	71.46	52.7	39.82	sp|P50570-5|DYN2_HUMAN	Isoform 5 of Dynamin-2 OS=Homo sapiens GN=DNM2	HUMAN	38
107	64.28	66.77	58.87	38.87	30.16	sp|O94856-9|NFASC_HUMAN	Isoform 9 of Neurofascin OS=Homo sapiens GN=NFASC	HUMAN	38
92	67.31	72.04	77.38	53.72	45.86	sp|O95782-2|AP2A1_HUMAN	Isoform B of AP-2 complex subunit alpha-1 OS=Homo sapiens GN=AP2A1	HUMAN	38
568	27.87	31.38	47	11.78	5.479	sp|Q8NF91|SYNE1_HUMAN	Nesprin-1 OS=Homo sapiens GN=SYNE1 PE=1 SV=4	HUMAN	38
125	60.03	63.4	55.4	33.81	25.66	sp|P48681|NEST_HUMAN	Nestin OS=Homo sapiens GN=NES PE=1 SV=2	HUMAN	38
256	44.96	45.11	32.15	13.89	10.43	sp|Q07954|LRP1_HUMAN	Prolow-density lipoprotein receptor-related protein 1 OS=Homo sapiens GN=LRP1 PE=1 SV=2	HUMAN	38
116	62.37	70.03	85.97	73.74	67.27	sp|P17987|TCPA_HUMAN	T-complex protein 1 subunit alpha OS=Homo sapiens GN=TCP1 PE=1 SV=1	HUMAN	38
6510	62.37	70.03	85.97	73.74	67.27	sp|P17987|TCPA_HUMAN	T-complex protein 1 subunit alpha OS=Homo sapiens GN=TCP1 PE=1 SV=1	HUMAN	38
87	68.13	70.74	57.38	41.84	40.37	sp|Q02218|ODO1_HUMAN	2-oxoglutarate dehydrogenase, mitochondrial OS=Homo sapiens GN=OGDH PE=1 SV=3	HUMAN	37
137	56.74	59.37	79.41	69.76	67.72	sp|P49419|AL7A1_HUMAN	Alpha-aminoadipic semialdehyde dehydrogenase OS=Homo sapiens GN=ALDH7A1 PE=1 SV=5	HUMAN	37
173	52.45	55.48	77.39	62.53	55.4	sp|P02675|FIBB_HUMAN	Fibrinogen beta chain OS=Homo sapiens GN=FGB PE=1 SV=2	HUMAN	37
136	56.88	60.84	67.51	54.75	51.34	sp|Q9UEY8-2|ADDG_HUMAN	Isoform 1 of Gamma-adducin OS=Homo sapiens GN=ADD3	HUMAN	37
78	73.2	75.72	90.45	69.46	58.03	sp|P52272-2|HNRPM_HUMAN	Isoform 2 of Heterogeneous nuclear ribonucleoprotein M OS=Homo sapiens GN=HNRNPM	HUMAN	37
258	44.83	54.22	55.87	24.69	18.99	sp|O75369-8|FLNB_HUMAN	Isoform 8 of Filamin-B OS=Homo sapiens GN=FLNB	HUMAN	37
649	25.39	70.18	59.45	45.01	35.88	sp|Q10567-2|AP1B1_HUMAN	Isoform B of AP-1 complex subunit beta-1 OS=Homo sapiens GN=AP1B1	HUMAN	37
91	67.37	69.69	68.62	60.24	55.33	sp|P45974-2|UBP5_HUMAN	Isoform Short of Ubiquitin carboxyl-terminal hydrolase 5 OS=Homo sapiens GN=USP5	HUMAN	37
122	60.25	63.48	82.44	77.99	74.24	sp|P24752|THIL_HUMAN	Acetyl-CoA acetyltransferase, mitochondrial OS=Homo sapiens GN=ACAT1 PE=1 SV=1	HUMAN	36
90	67.4	72.46	66.63	49.63	37.86	sp|P11586|C1TC_HUMAN	C-1-tetrahydrofolate synthase, cytoplasmic OS=Homo sapiens GN=MTHFD1 PE=1 SV=3	HUMAN	36
174	52.34	53.31	91.39	83	79.91	sp|P22695|QCR2_HUMAN	Cytochrome b-c1 complex subunit 2, mitochondrial OS=Homo sapiens GN=UQCRC2 PE=1 SV=3	HUMAN	36
76	73.6	76.75	73.73	58.05	53.78	sp|P43304|GPDM_HUMAN	Glycerol-3-phosphate dehydrogenase, mitochondrial OS=Homo sapiens GN=GPD2 PE=1 SV=3	HUMAN	36
84	71.49	78.67	83.31	70.76	59.15	sp|O00429-6|DNM1L_HUMAN	Isoform 6 of Dynamin-1-like protein OS=Homo sapiens GN=DNM1L	HUMAN	36
649	0.01	68.51	59.32	43.45	34.29	sp|Q10567-3|AP1B1_HUMAN	Isoform C of AP-1 complex subunit beta-1 OS=Homo sapiens GN=AP1B1	HUMAN	36
374	35.64	62	56.34	36.39	29.47	sp|Q01814-6|AT2B2_HUMAN	Isoform ZB of Plasma membrane calcium-transporting ATPase 2 OS=Homo sapiens GN=ATP2B2	HUMAN	36
208	48.68	49.51	37.1	18.51	13.99	sp|O15230|LAMA5_HUMAN	Laminin subunit alpha-5 OS=Homo sapiens GN=LAMA5 PE=1 SV=8	HUMAN	36
96	66.91	69.25	49.17	29.64	23.8	sp|P55268|LAMB2_HUMAN	Laminin subunit beta-2 OS=Homo sapiens GN=LAMB2 PE=1 SV=2	HUMAN	36
127	59.92	67.54	75.92	56.46	44.46	sp|Q9NQC3|RTN4_HUMAN	Reticulon-4 OS=Homo sapiens GN=RTN4 PE=1 SV=2	HUMAN	36
112	63.03	68.64	92.61	78	65.8	sp|P48643|TCPE_HUMAN	T-complex protein 1 subunit epsilon OS=Homo sapiens GN=CCT5 PE=1 SV=1	HUMAN	36
393	34.74	47.31	86.99	77.64	74.8	sp|Q04917|1433F_HUMAN	14-3-3 protein eta OS=Homo sapiens GN=YWHAH PE=1 SV=4	HUMAN	35
151	54.9	59.06	91.02	84.08	81.22	sp|P63104|1433Z_HUMAN	14-3-3 protein zeta/delta OS=Homo sapiens GN=YWHAZ PE=1 SV=1	HUMAN	35
142	56.03	63.38	92.5	82.19	75.94	sp|P08758|ANXA5_HUMAN	Annexin A5 OS=Homo sapiens GN=ANXA5 PE=1 SV=2	HUMAN	35
347	37.26	55.68	58.59	26.37	18.9	sp|P11277-2|SPTB1_HUMAN	Isoform 2 of Spectrin beta chain, erythrocytic OS=Homo sapiens GN=SPTB	HUMAN	35
5020	0.34	59.12	55.81	35.53	28.34	sp|Q01814-4|AT2B2_HUMAN	Isoform ZA of Plasma membrane calcium-transporting ATPase 2 OS=Homo sapiens GN=ATP2B2	HUMAN	35
197	49.97	53.43	86.22	82.43	72.43	sp|Q9Y617|SERC_HUMAN	Phosphoserine aminotransferase OS=Homo sapiens GN=PSAT1 PE=1 SV=2	HUMAN	35
286	41.77	43.39	44.37	16	12.71	sp|Q9UPA5|BSN_HUMAN	Protein bassoon OS=Homo sapiens GN=BSN PE=2 SV=4	HUMAN	35
121	60.32	64.01	79.6	68.71	61.98	sp|P30101|PDIA3_HUMAN	Protein disulfide-isomerase A3 OS=Homo sapiens GN=PDIA3 PE=1 SV=4	HUMAN	35
106	64.29	68.61	76.89	61.96	52.17	sp|P29401|TKT_HUMAN	Transketolase OS=Homo sapiens GN=TKT PE=1 SV=3	HUMAN	35
287	41.5	48.14	87.84	80.39	70.98	sp|P62258|1433E_HUMAN	14-3-3 protein epsilon OS=Homo sapiens GN=YWHAE PE=1 SV=1	HUMAN	34
111	63.1	64.16	81.29	70.07	65.04	sp|P49418|AMPH_HUMAN	Amphiphysin OS=Homo sapiens GN=AMPH PE=1 SV=1	HUMAN	34
134	57.04	58.99	76.63	58.01	51.96	tr|F5GXN1|F5GXN1_HUMAN	Copine-6 OS=Homo sapiens GN=CPNE6 PE=2 SV=1	HUMAN	34
243	46.09	49.51	79.94	68.93	63.28	sp|P09471|GNAO_HUMAN	Guanine nucleotide-binding protein G(o) subunit alpha OS=Homo sapiens GN=GNAO1 PE=1 SV=4	HUMAN	34
5784	0.09	42.02	65.68	43.68	36.19	sp|P34931|HS71L_HUMAN	Heat shock 70 kDa protein 1-like OS=Homo sapiens GN=HSPA1L PE=1 SV=2	HUMAN	34
160	53.82	68.26	77.83	54.95	42.31	sp|O95757|HS74L_HUMAN	Heat shock 70 kDa protein 4L OS=Homo sapiens GN=HSPA4L PE=1 SV=3	HUMAN	34
4609	0.97	62.54	64.48	42.44	29.82	sp|O94856-10|NFASC_HUMAN	Isoform 10 of Neurofascin OS=Homo sapiens GN=NFASC	HUMAN	34
139	56.62	59.6	65.79	58.13	51.21	sp|Q02252|MMSA_HUMAN	Methylmalonate-semialdehyde dehydrogenase [acylating], mitochondrial OS=Homo sapiens GN=ALDH6A1 PE=1 SV=2	HUMAN	34
168	52.72	56.55	85.36	68.02	62.39	sp|Q9BY11|PACN1_HUMAN	Protein kinase C and casein kinase substrate in neurons protein 1 OS=Homo sapiens GN=PACSIN1 PE=1 SV=1	HUMAN	34
188	50.82	53.86	83.85	61.54	60.38	sp|P55809|SCOT1_HUMAN	Succinyl-CoA:3-ketoacid coenzyme A transferase 1, mitochondrial OS=Homo sapiens GN=OXCT1 PE=1 SV=1	HUMAN	34
141	56.3	57.8	72.15	61.7	61.32	sp|P05091|ALDH2_HUMAN	Aldehyde dehydrogenase, mitochondrial OS=Homo sapiens GN=ALDH2 PE=1 SV=2	HUMAN	33
204	49.2	53.41	82.27	69.94	62.81	sp|P28838|AMPL_HUMAN	Cytosol aminopeptidase OS=Homo sapiens GN=LAP3 PE=1 SV=3	HUMAN	33
145	55.54	57.05	89.05	79.79	68.84	sp|Q96KP4|CNDP2_HUMAN	Cytosolic non-specific dipeptidase OS=Homo sapiens GN=CNDP2 PE=1 SV=2	HUMAN	33
224	47.21	49.36	58.16	51.97	51.22	sp|O43175|SERA_HUMAN	D-3-phosphoglycerate dehydrogenase OS=Homo sapiens GN=PHGDH PE=1 SV=4	HUMAN	33
234	46.57	60.65	69.38	35.58	21.19	sp|Q15075|EEA1_HUMAN	Early endosome antigen 1 OS=Homo sapiens GN=EEA1 PE=1 SV=2	HUMAN	33
149	55.05	57.34	84.03	67.79	59.66	sp|P07355-2|ANXA2_HUMAN	Isoform 2 of Annexin A2 OS=Homo sapiens GN=ANXA2	HUMAN	33
155	54.37	60.62	58.26	28.72	19.97	sp|Q9Y4I1-2|MYO5A_HUMAN	Isoform 2 of Unconventional myosin-Va OS=Homo sapiens GN=MYO5A	HUMAN	33
117	62.31	64.42	71.05	47.02	32.67	sp|Q9UDY2-6|ZO2_HUMAN	Isoform 6 of Tight junction protein ZO-2 OS=Homo sapiens GN=TJP2	HUMAN	33
117	0.01	63.64	69.62	44.55	30.96	sp|Q9UDY2-7|ZO2_HUMAN	Isoform 7 of Tight junction protein ZO-2 OS=Homo sapiens GN=TJP2	HUMAN	33
343	37.55	66.51	70.43	40.02	33.02	sp|O60282|KIF5C_HUMAN	Kinesin heavy chain isoform 5C OS=Homo sapiens GN=KIF5C PE=1 SV=1	HUMAN	33
5487	37.55	66.51	70.43	40.02	33.02	sp|O60282|KIF5C_HUMAN	Kinesin heavy chain isoform 5C OS=Homo sapiens GN=KIF5C PE=1 SV=1	HUMAN	33
157	54.31	55.3	97.64	79.53	78.74	sp|P18669|PGAM1_HUMAN	Phosphoglycerate mutase 1 OS=Homo sapiens GN=PGAM1 PE=1 SV=2	HUMAN	33
372	35.84	60.14	84.19	72.16	66.15	tr|E7EU23|E7EU23_HUMAN	Rab GDP dissociation inhibitor beta OS=Homo sapiens GN=GDI2 PE=2 SV=1	HUMAN	33
4788	0.01	63.27	71.43	45.71	31.76	sp|Q9UDY2|ZO2_HUMAN	Tight junction protein ZO-2 OS=Homo sapiens GN=TJP2 PE=1 SV=2	HUMAN	33
109	63.87	65.37	85.91	81.21	77.89	sp|P21281|VATB2_HUMAN	V-type proton ATPase subunit B, brain isoform OS=Homo sapiens GN=ATP6V1B2 PE=1 SV=3	HUMAN	33
169	52.68	61.15	73.47	51.79	45.79	sp|Q01813|K6PP_HUMAN	6-phosphofructokinase type C OS=Homo sapiens GN=PFKP PE=1 SV=2	HUMAN	32
135	56.9	58.35	45.95	30.49	27.1	sp|P78357|CNTP1_HUMAN	Contactin-associated protein 1 OS=Homo sapiens GN=CNTNAP1 PE=1 SV=1	HUMAN	32
180	51.78	57.95	81.86	70.58	66.37	sp|P49411|EFTU_HUMAN	Elongation factor Tu, mitochondrial OS=Homo sapiens GN=TUFM PE=1 SV=2	HUMAN	32
163	53.47	58.64	72.76	61.29	55.91	sp|P06744|G6PI_HUMAN	Glucose-6-phosphate isomerase OS=Homo sapiens GN=GPI PE=1 SV=4	HUMAN	32
148	55.12	60.71	58.68	34.53	27.42	sp|P35573|GDE_HUMAN	Glycogen debranching enzyme OS=Homo sapiens GN=AGL PE=1 SV=3	HUMAN	32
292	41.27	72.13	69.27	48.31	37.37	sp|Q9UQ16-2|DYN3_HUMAN	Isoform 2 of Dynamin-3 OS=Homo sapiens GN=DNM3	HUMAN	32
166	52.9	56.39	84.27	64.66	62.07	sp|P61978-2|HNRPK_HUMAN	Isoform 2 of Heterogeneous nuclear ribonucleoprotein K OS=Homo sapiens GN=HNRNPK	HUMAN	32
262	44.1	48.84	74.03	60.36	55.81	sp|Q9NVA2-2|SEP11_HUMAN	Isoform 2 of Septin-11 OS=Homo sapiens GN=SEPT11	HUMAN	32
4784	0.6	55.69	83.41	62.73	60	sp|P61978-3|HNRPK_HUMAN	Isoform 3 of Heterogeneous nuclear ribonucleoprotein K OS=Homo sapiens GN=HNRNPK	HUMAN	32
153	54.45	57.13	68.09	60.12	57	tr|A6PVW9|A6PVW9_HUMAN	Selenium-binding protein 1 OS=Homo sapiens GN=SELENBP1 PE=2 SV=2	HUMAN	32
355	36.83	37.56	92.23	77.67	68.93	sp|P60880|SNP25_HUMAN	Synaptosomal-associated protein 25 OS=Homo sapiens GN=SNAP25 PE=1 SV=1	HUMAN	32
129	57.67	64.57	82.87	70.72	61.51	sp|Q99832|TCPH_HUMAN	T-complex protein 1 subunit eta OS=Homo sapiens GN=CCT7 PE=1 SV=2	HUMAN	32
401	34.33	38.01	84.75	75.34	73.09	sp|P09936|UCHL1_HUMAN	Ubiquitin carboxyl-terminal hydrolase isozyme L1 OS=Homo sapiens GN=UCHL1 PE=1 SV=2	HUMAN	32
958	18.96	45.75	90.24	82.93	78.05	sp|P31946|1433B_HUMAN	14-3-3 protein beta/alpha OS=Homo sapiens GN=YWHAB PE=1 SV=3	HUMAN	31
482	30.72	48.49	84.08	80.41	76.73	sp|P27348|1433T_HUMAN	14-3-3 protein theta OS=Homo sapiens GN=YWHAQ PE=1 SV=1	HUMAN	31
172	52.5	56.99	72.47	61.13	54.86	sp|P49189|AL9A1_HUMAN	4-trimethylaminobutyraldehyde dehydrogenase OS=Homo sapiens GN=ALDH9A1 PE=1 SV=3	HUMAN	31
465	31.34	61.66	63.26	46.43	36.85	sp|O94973|AP2A2_HUMAN	AP-2 complex subunit alpha-2 OS=Homo sapiens GN=AP2A2 PE=1 SV=2	HUMAN	31
175	52.25	55.37	78.67	64.16	61.36	sp|O14531|DPYL4_HUMAN	Dihydropyrimidinase-related protein 4 OS=Homo sapiens GN=DPYSL4 PE=1 SV=2	HUMAN	31
186	50.91	52.76	87.23	70.78	59.09	sp|P68104|EF1A1_HUMAN	Elongation factor 1-alpha 1 OS=Homo sapiens GN=EEF1A1 PE=1 SV=1	HUMAN	31
144	55.9	58.03	89.05	74.24	71.2	sp|Q16658|FSCN1_HUMAN	Fascin OS=Homo sapiens GN=FSCN1 PE=1 SV=3	HUMAN	31
4088	2	61.64	63.3	46.49	36.91	sp|O94973-2|AP2A2_HUMAN	Isoform 2 of AP-2 complex subunit alpha-2 OS=Homo sapiens GN=AP2A2	HUMAN	31
181	51.6	53.29	63.67	39	32.52	sp|Q92823-2|NRCAM_HUMAN	Isoform 2 of Neuronal cell adhesion molecule OS=Homo sapiens GN=NRCAM	HUMAN	31
3234	3.25	37.29	94.66	75.73	70.39	sp|P60880-2|SNP25_HUMAN	Isoform 2 of Synaptosomal-associated protein 25 OS=Homo sapiens GN=SNAP25	HUMAN	31
212	48.4	52.4	61.26	24.03	19.52	sp|Q92614-4|MY18A_HUMAN	Isoform 4 of Unconventional myosin-XVIIIa OS=Homo sapiens GN=MYO18A	HUMAN	31
202	49.27	54.02	68.88	61.56	56.12	sp|Q13555-6|KCC2G_HUMAN	Isoform 6 of Calcium/calmodulin-dependent protein kinase type II subunit gamma OS=Homo sapiens GN=CAMK2G	HUMAN	31
108	64.12	68.03	80.71	70.9	62.94	tr|E9PBU3|E9PBU3_HUMAN	Phosphoribosylaminoimidazolecarboxamide formyltransferase OS=Homo sapiens GN=ATIC PE=2 SV=1	HUMAN	31
150	54.98	60.37	88.41	68.79	57.57	sp|P78371|TCPB_HUMAN	T-complex protein 1 subunit beta OS=Homo sapiens GN=CCT2 PE=1 SV=4	HUMAN	31
359	36.62	38.18	92.93	86.93	79.51	sp|P21796|VDAC1_HUMAN	Voltage-dependent anion-selective channel protein 1 OS=Homo sapiens GN=VDAC1 PE=1 SV=2	HUMAN	31
131	57.36	59.84	91.91	68.81	60.23	sp|O75083|WDR1_HUMAN	WD repeat-containing protein 1 OS=Homo sapiens GN=WDR1 PE=1 SV=4	HUMAN	31
583	27.37	40.35	92.71	72.47	65.59	sp|P61981|1433G_HUMAN	14-3-3 protein gamma OS=Homo sapiens GN=YWHAG PE=1 SV=2	HUMAN	30
138	56.69	58.6	76.73	67.69	60.77	sp|P27338|AOFB_HUMAN	Amine oxidase [flavin-containing] B OS=Homo sapiens GN=MAOB PE=1 SV=3	HUMAN	30
179	51.82	54	63.62	28.9	23.86	sp|Q08211|DHX9_HUMAN	ATP-dependent RNA helicase A OS=Homo sapiens GN=DHX9 PE=1 SV=4	HUMAN	30
269	43.45	46.96	90.94	84.9	79.19	sp|Q9H115|SNAB_HUMAN	Beta-soluble NSF attachment protein OS=Homo sapiens GN=NAPB PE=1 SV=2	HUMAN	30
225	47.18	50.08	77.25	65.1	60.39	sp|P07954|FUMH_HUMAN	Fumarate hydratase, mitochondrial OS=Homo sapiens GN=FH PE=1 SV=3	HUMAN	30
309	39.9	40.93	84.71	77.65	76.18	sp|P62873|GBB1_HUMAN	Guanine nucleotide-binding protein G(I)/G(S)/G(T) subunit beta-1 OS=Homo sapiens GN=GNB1 PE=1 SV=3	HUMAN	30
6194	0.06	59.02	73.07	49.23	43.81	sp|Q01813-2|K6PP_HUMAN	Isoform 2 of 6-phosphofructokinase type C OS=Homo sapiens GN=PFKP	HUMAN	30
413	33.85	62.05	89.24	63.41	40.89	sp|P35241-5|RADI_HUMAN	Isoform 5 of Radixin OS=Homo sapiens GN=RDX	HUMAN	30
236	46.47	52.42	44.75	26.85	21.38	sp|P11047|LAMC1_HUMAN	Laminin subunit gamma-1 OS=Homo sapiens GN=LAMC1 PE=1 SV=3	HUMAN	30
203	49.24	51.89	84.73	70.96	63.47	sp|P40925|MDHC_HUMAN	Malate dehydrogenase, cytoplasmic OS=Homo sapiens GN=MDH1 PE=1 SV=4	HUMAN	30
230	46.94	49.08	80.77	67.75	64.5	sp|P40926|MDHM_HUMAN	Malate dehydrogenase, mitochondrial OS=Homo sapiens GN=MDH2 PE=1 SV=3	HUMAN	30
200	49.82	53.67	77.22	66.39	62.22	sp|P28482|MK01_HUMAN	Mitogen-activated protein kinase 1 OS=Homo sapiens GN=MAPK1 PE=1 SV=3	HUMAN	30
259	44.53	47.82	89.47	83.51	81.05	sp|O94760|DDAH1_HUMAN	N(G),N(G)-dimethylarginine dimethylaminohydrolase 1 OS=Homo sapiens GN=DDAH1 PE=1 SV=3	HUMAN	30
119	60.97	63.31	67.16	46.93	42.27	sp|Q14697|GANAB_HUMAN	Neutral alpha-glucosidase AB OS=Homo sapiens GN=GANAB PE=1 SV=3	HUMAN	30
164	53.42	54.92	90.7	83.46	79.59	sp|O75781|PALM_HUMAN	Paralemmin-1 OS=Homo sapiens GN=PALM PE=1 SV=2	HUMAN	30
228	47.04	48.11	86.16	74.11	68.75	sp|P30041|PRDX6_HUMAN	Peroxiredoxin-6 OS=Homo sapiens GN=PRDX6 PE=1 SV=3	HUMAN	30
123	60.1	66.62	63.48	49.54	37.33	sp|Q8WUM4|PDC6I_HUMAN	Programmed cell death 6-interacting protein OS=Homo sapiens GN=PDCD6IP PE=1 SV=1	HUMAN	30
241	46.17	52.09	75.91	62.47	58	sp|Q7L099|RUFY3_HUMAN	Protein RUFY3 OS=Homo sapiens GN=RUFY3 PE=1 SV=1	HUMAN	30
161	53.76	56.8	63.46	44.66	41.5	sp|Q9Y2J8|PADI2_HUMAN	Protein-arginine deiminase type-2 OS=Homo sapiens GN=PADI2 PE=1 SV=2	HUMAN	30
171	52.55	56.46	81.74	63.65	49.83	sp|Q9UHD8|SEPT9_HUMAN	Septin-9 OS=Homo sapiens GN=SEPT9 PE=1 SV=2	HUMAN	30
130	57.52	60.93	71.43	42.53	36.59	sp|Q7KZF4|SND1_HUMAN	Staphylococcal nuclease domain-containing protein 1 OS=Homo sapiens GN=SND1 PE=1 SV=1	HUMAN	30
199	49.82	57.48	78.53	56.87	53.86	sp|P40227|TCPZ_HUMAN	T-complex protein 1 subunit zeta OS=Homo sapiens GN=CCT6A PE=1 SV=3	HUMAN	30
147	55.19	58.29	88.71	74.6	63.31	sp|P67936|TPM4_HUMAN	Tropomyosin alpha-4 chain OS=Homo sapiens GN=TPM4 PE=1 SV=3	HUMAN	30
420	33.35	59.36	56.83	36.83	31.68	sp|Q9ULD0|OGDHL_HUMAN	2-oxoglutarate dehydrogenase-like, mitochondrial OS=Homo sapiens GN=OGDHL PE=1 SV=3	HUMAN	29
232	46.75	49.45	81.36	69.25	59.81	sp|P17174|AATC_HUMAN	Aspartate aminotransferase, cytoplasmic OS=Homo sapiens GN=GOT1 PE=1 SV=3	HUMAN	29
176	52.23	54.6	68.84	62.79	59.3	sp|P00505|AATM_HUMAN	Aspartate aminotransferase, mitochondrial OS=Homo sapiens GN=GOT2 PE=1 SV=3	HUMAN	29
216	47.7	62.85	74.91	50.17	38.37	sp|Q9H4G0|E41L1_HUMAN	Band 4.1-like protein 1 OS=Homo sapiens GN=EPB41L1 PE=1 SV=2	HUMAN	29
198	49.93	52.68	58.79	47.16	44.83	tr|B4DGU4|B4DGU4_HUMAN	Catenin beta-1 OS=Homo sapiens GN=CTNNB1 PE=2 SV=1	HUMAN	29
3007	4	56.64	52.3	30.74	23.97	tr|F5GXS0|F5GXS0_HUMAN	Complement C4-B OS=Homo sapiens GN=C4B_2 PE=2 SV=1	HUMAN	29
231	46.92	48.47	81.87	72.52	71.1	sp|P22626|ROA2_HUMAN	Heterogeneous nuclear ribonucleoproteins A2/B1 OS=Homo sapiens GN=HNRNPA2B1 PE=1 SV=2	HUMAN	29
152	54.82	60.23	90.49	64.6	55.09	sp|P48735|IDHP_HUMAN	Isocitrate dehydrogenase [NADP], mitochondrial OS=Homo sapiens GN=IDH2 PE=1 SV=2	HUMAN	29
156	54.31	56.75	52.65	30.68	23.91	sp|P0C0L4-2|CO4A_HUMAN	Isoform 2 of Complement C4-A OS=Homo sapiens GN=C4A	HUMAN	29
170	52.6	56.23	75	51.4	44.1	sp|P02671-2|FIBA_HUMAN	Isoform 2 of Fibrinogen alpha chain OS=Homo sapiens GN=FGA	HUMAN	29
676	24.67	51.47	90.32	64.52	58.06	sp|P06753-2|TPM3_HUMAN	Isoform 2 of Tropomyosin alpha-3 chain OS=Homo sapiens GN=TPM3	HUMAN	29
2070	7.75	56.03	88.66	68.83	59.51	sp|P06753-4|TPM3_HUMAN	Isoform 4 of Tropomyosin alpha-3 chain OS=Homo sapiens GN=TPM3	HUMAN	29
140	56.53	61.77	59.78	41.33	30.35	sp|P54289-5|CA2D1_HUMAN	Isoform 5 of Voltage-dependent calcium channel subunit alpha-2/delta-1 OS=Homo sapiens GN=CACNA2D1	HUMAN	29
4788	0.59	58.31	69.39	47.73	33.84	sp|Q9UDY2-5|ZO2_HUMAN	Isoform A3 of Tight junction protein ZO-2 OS=Homo sapiens GN=TJP2	HUMAN	29
211	48.51	58.05	71.01	45.82	39.56	sp|Q92598-2|HS105_HUMAN	Isoform Beta of Heat shock protein 105 kDa OS=Homo sapiens GN=HSPH1	HUMAN	29
266	43.7	47.77	56.34	45.89	45.03	sp|P13645|K1C10_HUMAN	Keratin, type I cytoskeletal 10 OS=Homo sapiens GN=KRT10 PE=1 SV=6	HUMAN	29
320	39.41	45	69.16	58.08	54.79	sp|P07195|LDHB_HUMAN	L-lactate dehydrogenase B chain OS=Homo sapiens GN=LDHB PE=1 SV=2	HUMAN	29
133	57.26	61.03	68.76	52.41	44.23	sp|Q14764|MVP_HUMAN	Major vault protein OS=Homo sapiens GN=MVP PE=1 SV=4	HUMAN	29
167	52.79	53.76	75.15	48.83	42.31	sp|Q96JE9|MAP6_HUMAN	Microtubule-associated protein 6 OS=Homo sapiens GN=MAP6 PE=1 SV=2	HUMAN	29
190	50.59	58.55	72.96	58.02	47.01	sp|P51659|DHB4_HUMAN	Peroxisomal multifunctional enzyme type 2 OS=Homo sapiens GN=HSD17B4 PE=1 SV=3	HUMAN	29
463	31.38	49.06	86.43	64.93	60.18	tr|F6W7K9|F6W7K9_HUMAN	Septin-8 OS=Homo sapiens GN=SEPT8 PE=2 SV=1	HUMAN	29
192	50.57	57.96	81.83	64.4	51.74	sp|P49368|TCPG_HUMAN	T-complex protein 1 subunit gamma OS=Homo sapiens GN=CCT3 PE=1 SV=4	HUMAN	29
267	43.68	48.52	91.17	77.78	68.09	sp|Q9NZR1|TMOD2_HUMAN	Tropomodulin-2 OS=Homo sapiens GN=TMOD2 PE=1 SV=1	HUMAN	29
257	44.93	51.8	67	51.42	46.23	sp|Q06124|PTN11_HUMAN	Tyrosine-protein phosphatase non-receptor type 11 OS=Homo sapiens GN=PTPN11 PE=1 SV=2	HUMAN	29
3389	2.69	50.79	42.72	25.6	20.33	tr|E9PF17|E9PF17_HUMAN	Versican core protein OS=Homo sapiens GN=VCAN PE=2 SV=2	HUMAN	29
223	47.27	50.85	68.54	56.5	51.84	tr|H3BRN4|H3BRN4_HUMAN	4-aminobutyrate aminotransferase, mitochondrial OS=Homo sapiens GN=ABAT PE=2 SV=1	HUMAN	28
205	48.94	53.62	87.27	79.4	74.53	sp|P02647|APOA1_HUMAN	Apolipoprotein A-I OS=Homo sapiens GN=APOA1 PE=1 SV=1	HUMAN	28
182	51.44	52.07	48.85	34.14	30.63	sp|Q96GW7|PGCB_HUMAN	Brevican core protein OS=Homo sapiens GN=BCAN PE=1 SV=2	HUMAN	28
805	21.8	49.58	66.22	53.75	43.39	sp|Q13554|KCC2B_HUMAN	Calcium/calmodulin-dependent protein kinase type II subunit beta OS=Homo sapiens GN=CAMK2B PE=1 SV=3	HUMAN	28
162	53.54	56.58	71.83	60.47	51.18	sp|O75746|CMC1_HUMAN	Calcium-binding mitochondrial carrier protein Aralar1 OS=Homo sapiens GN=SLC25A12 PE=1 SV=2	HUMAN	28
178	51.89	52.98	81.38	59.75	57.45	sp|Q9BPU6|DPYL5_HUMAN	Dihydropyrimidinase-related protein 5 OS=Homo sapiens GN=DPYSL5 PE=1 SV=1	HUMAN	28
240	46.23	48.25	93.58	86.7	80.73	sp|P28161|GSTM2_HUMAN	Glutathione S-transferase Mu 2 OS=Homo sapiens GN=GSTM2 PE=1 SV=2	HUMAN	28
296	40.92	47.04	100	85.78	79.56	sp|P21266|GSTM3_HUMAN	Glutathione S-transferase Mu 3 OS=Homo sapiens GN=GSTM3 PE=1 SV=3	HUMAN	28
290	41.32	45.22	46.69	31.05	23.83	sp|Q93050-1|VPP1_HUMAN	Isoform 2 of V-type proton ATPase 116 kDa subunit a isoform 1 OS=Homo sapiens GN=ATP6V0A1	HUMAN	28
229	47.03	52.53	48.68	35.9	30.55	sp|Q15334|L2GL1_HUMAN	Lethal(2) giant larvae protein homolog 1 OS=Homo sapiens GN=LLGL1 PE=1 SV=3	HUMAN	28
154	54.4	64.56	72.19	53.25	43.67	tr|K7EKE6|K7EKE6_HUMAN	Lon protease homolog, mitochondrial OS=Homo sapiens GN=LONP1 PE=2 SV=1	HUMAN	28
391	34.76	51.89	80.64	62.34	51.28	sp|P41219|PERI_HUMAN	Peripherin OS=Homo sapiens GN=PRPH PE=1 SV=2	HUMAN	28
214	48.04	52.05	87.2	69.88	52.56	sp|P07237|PDIA1_HUMAN	Protein disulfide-isomerase OS=Homo sapiens GN=P4HB PE=1 SV=3	HUMAN	28
463	0.03	48.18	79.09	57.76	52.38	sp|Q92599|SEPT8_HUMAN	Septin-8 OS=Homo sapiens GN=SEPT8 PE=1 SV=4	HUMAN	28
463	0.01	46.94	86.36	61.14	55	tr|A6NFQ9|A6NFQ9_HUMAN	Septin-8 OS=Homo sapiens GN=SEPT8 PE=2 SV=1	HUMAN	28
165	53.27	56.42	68.76	57.72	49.24	sp|P30153|2AAA_HUMAN	Serine/threonine-protein phosphatase 2A 65 kDa regulatory subunit A alpha isoform OS=Homo sapiens GN=PPP2R1A PE=1 SV=4	HUMAN	28
321	39.27	45.77	69.07	51.89	42.61	sp|Q92777|SYN2_HUMAN	Synapsin-2 OS=Homo sapiens GN=SYN2 PE=1 SV=3	HUMAN	28
218	47.61	50.64	72.04	61.14	59.48	sp|P21579|SYT1_HUMAN	Synaptotagmin-1 OS=Homo sapiens GN=SYT1 PE=1 SV=1	HUMAN	28
253	45.11	53.15	83.67	68.27	59	sp|P50991|TCPD_HUMAN	T-complex protein 1 subunit delta OS=Homo sapiens GN=CCT4 PE=1 SV=4	HUMAN	28
300	40.68	42.02	89.86	78.32	77.97	sp|P60174|TPIS_HUMAN	Triosephosphate isomerase OS=Homo sapiens GN=TPI1 PE=1 SV=3	HUMAN	28
437	32.53	57.67	85.28	56.44	46.93	tr|Q6ZN40|Q6ZN40_HUMAN	Tropomyosin 1 (Alpha), isoform CRA_f OS=Homo sapiens GN=TPM1 PE=2 SV=1	HUMAN	28
2426	6	54.25	90.85	65.49	54.58	sp|P09493|TPM1_HUMAN	Tropomyosin alpha-1 chain OS=Homo sapiens GN=TPM1 PE=1 SV=2	HUMAN	28
177	52.21	58.59	76.78	53.83	46.72	sp|P13010|XRCC5_HUMAN	X-ray repair cross-complementing protein 5 OS=Homo sapiens GN=XRCC5 PE=1 SV=3	HUMAN	28
5557	52.21	58.59	76.78	53.83	46.72	sp|P13010|XRCC5_HUMAN	X-ray repair cross-complementing protein 5 OS=Homo sapiens GN=XRCC5 PE=1 SV=3	HUMAN	28
273	42.93	46.66	81.36	74.56	65.74	sp|P42765|THIM_HUMAN	3-ketoacyl-CoA thiolase, mitochondrial OS=Homo sapiens GN=ACAA2 PE=1 SV=2	HUMAN	27
207	48.73	51.45	62.45	40.86	34.53	sp|P12109|CO6A1_HUMAN	Collagen alpha-1(VI) chain OS=Homo sapiens GN=COL6A1 PE=1 SV=3	HUMAN	27
396	34.6	37.72	93.03	70.24	55.5	sp|P15104|GLNA_HUMAN	Glutamine synthetase OS=Homo sapiens GN=GLUL PE=1 SV=4	HUMAN	27
4380	1.6	59.95	76.25	51.48	38.38	sp|Q9H4G0-2|E41L1_HUMAN	Isoform 2 of Band 4.1-like protein 1 OS=Homo sapiens GN=EPB41L1	HUMAN	27
282	42.09	49.5	54.83	26.58	20.11	sp|Q96F07-2|CYFP2_HUMAN	Isoform 2 of Cytoplasmic FMR1-interacting protein 2 OS=Homo sapiens GN=CYFIP2	HUMAN	27
3893	2.02	47.22	89.5	81.34	76.97	sp|O75781-2|PALM_HUMAN	Isoform 2 of Paralemmin-1 OS=Homo sapiens GN=PALM	HUMAN	27
389	34.95	43.12	79.55	64.14	61.11	sp|Q15019-2|SEPT2_HUMAN	Isoform 2 of Septin-2 OS=Homo sapiens GN=SEPT2	HUMAN	27
226	47.14	49.57	54.98	30.35	25.71	sp|O43426-4|SYNJ1_HUMAN	Isoform 3 of Synaptojanin-1 OS=Homo sapiens GN=SYNJ1	HUMAN	27
245	46.03	49.83	94.52	74.41	62.66	sp|P10636-6|TAU_HUMAN	Isoform Tau-D of Microtubule-associated protein tau OS=Homo sapiens GN=MAPT	HUMAN	27
193	50.53	53.14	70.38	56.79	46.26	sp|P13611-4|CSPG2_HUMAN	Isoform V3 of Versican core protein OS=Homo sapiens GN=VCAN	HUMAN	27
1502	11.64	44.84	45.89	28.51	20.21	sp|Q16720-5|AT2B3_HUMAN	Isoform XE of Plasma membrane calcium-transporting ATPase 3 OS=Homo sapiens GN=ATP2B3	HUMAN	27
345	37.46	43.85	71.5	55.82	41.32	sp|O00499|BIN1_HUMAN	Myc box-dependent-interacting protein 1 OS=Homo sapiens GN=BIN1 PE=1 SV=1	HUMAN	27
183	51.18	55.13	68.59	42.96	31.97	sp|P19338|NUCL_HUMAN	Nucleolin OS=Homo sapiens GN=NCL PE=1 SV=3	HUMAN	27
312	39.76	44.84	52.07	22.85	17.46	sp|O15031|PLXB2_HUMAN	Plexin-B2 OS=Homo sapiens GN=PLXNB2 PE=1 SV=3	HUMAN	27
298	40.73	49.86	68.66	61.08	56.29	sp|P00352|AL1A1_HUMAN	Retinal dehydrogenase 1 OS=Homo sapiens GN=ALDH1A1 PE=1 SV=2	HUMAN	27
194	50.5	52.81	83.97	72.57	65.19	sp|P55084|ECHB_HUMAN	Trifunctional enzyme subunit beta, mitochondrial OS=Homo sapiens GN=HADHB PE=1 SV=3	HUMAN	27
4091	2	49.4	91.13	67.34	60.89	tr|Q5VU58|Q5VU58_HUMAN	Tropomyosin 3, isoform CRA_b OS=Homo sapiens GN=TPM3 PE=2 SV=1	HUMAN	27
252	45.19	49.47	84.72	64.41	50.87	tr|E7EUC7|E7EUC7_HUMAN	UTP--glucose-1-phosphate uridylyltransferase OS=Homo sapiens GN=UGP2 PE=2 SV=1	HUMAN	27
239	46.23	55.36	69.13	50.74	48.6	sp|P12956|XRCC6_HUMAN	X-ray repair cross-complementing protein 6 OS=Homo sapiens GN=XRCC6 PE=1 SV=2	HUMAN	27
285	41.83	42.53	77.52	57.38	52.01	sp|P05141|ADT2_HUMAN	ADP/ATP translocase 2 OS=Homo sapiens GN=SLC25A5 PE=1 SV=7	HUMAN	26
201	49.42	51.44	88.33	76.34	70.35	sp|P02649|APOE_HUMAN	Apolipoprotein E OS=Homo sapiens GN=APOE PE=1 SV=1	HUMAN	26
449	31.78	51.64	65.56	45.47	33.66	sp|P35221|CTNA1_HUMAN	Catenin alpha-1 OS=Homo sapiens GN=CTNNA1 PE=1 SV=1	HUMAN	26
237	46.33	50.87	57.88	29.8	26.12	sp|Q9UQB3|CTND2_HUMAN	Catenin delta-2 OS=Homo sapiens GN=CTNND2 PE=1 SV=3	HUMAN	26
209	48.54	51.62	74.6	60.57	54.17	sp|P30038|AL4A1_HUMAN	Delta-1-pyrroline-5-carboxylate dehydrogenase, mitochondrial OS=Homo sapiens GN=ALDH4A1 PE=1 SV=3	HUMAN	26
221	47.37	51.91	70.54	48.67	39.06	tr|E9PL22|E9PL22_HUMAN	Hypoxia up-regulated protein 1 OS=Homo sapiens GN=HYOU1 PE=2 SV=1	HUMAN	26
222	47.37	49.56	55.42	40.47	30.63	sp|O00410|IPO5_HUMAN	Importin-5 OS=Homo sapiens GN=IPO5 PE=1 SV=4	HUMAN	26
406	34.12	38.02	88.58	69.55	64.71	sp|Q15181|IPYR_HUMAN	Inorganic pyrophosphatase OS=Homo sapiens GN=PPA1 PE=1 SV=2	HUMAN	26
238	46.26	55.63	89.61	78.5	69.81	sp|O75874|IDHC_HUMAN	Isocitrate dehydrogenase [NADP] cytoplasmic OS=Homo sapiens GN=IDH1 PE=1 SV=2	HUMAN	26
271	43.32	44.24	81.8	62.67	58.53	sp|Q12765-2|SCRN1_HUMAN	Isoform 2 of Secernin-1 OS=Homo sapiens GN=SCRN1	HUMAN	26
227	47.07	50.12	63.32	53.65	47.08	sp|P51649-2|SSDH_HUMAN	Isoform 2 of Succinate-semialdehyde dehydrogenase, mitochondrial OS=Homo sapiens GN=ALDH5A1	HUMAN	26
288	41.47	44.15	85.61	74.94	68.49	sp|Q13561-3|DCTN2_HUMAN	Isoform 3 of Dynactin subunit 2 OS=Homo sapiens GN=DCTN2	HUMAN	26
206	48.79	49.84	75.23	55.84	48.13	sp|P08559-4|ODPA_HUMAN	Isoform 4 of Pyruvate dehydrogenase E1 component subunit alpha, somatic form, mitochondrial OS=Homo sapiens GN=PDHA1	HUMAN	26
4092	2	48.34	94.9	70.63	59.71	sp|P10636-7|TAU_HUMAN	Isoform Tau-E of Microtubule-associated protein tau OS=Homo sapiens GN=MAPT	HUMAN	26
187	50.87	54.46	69.98	61.48	52.81	sp|O94819|KBTBB_HUMAN	Kelch repeat and BTB domain-containing protein 11 OS=Homo sapiens GN=KBTBD11 PE=1 SV=1	HUMAN	26
184	51.02	54.36	66.82	46.28	36.01	sp|P17252|KPCA_HUMAN	Protein kinase C alpha type OS=Homo sapiens GN=PRKCA PE=1 SV=4	HUMAN	26
195	50.24	54.38	62.3	47.7	41.22	sp|O15075|DCLK1_HUMAN	Serine/threonine-protein kinase DCLK1 OS=Homo sapiens GN=DCLK1 PE=1 SV=2	HUMAN	26
159	53.96	59.08	81.02	56.44	38.81	tr|G3XAD8|G3XAD8_HUMAN	Stress-induced-phosphoprotein 1 OS=Homo sapiens GN=STIP1 PE=4 SV=1	HUMAN	26
284	41.9	45.49	72.89	52.86	46.39	sp|P31040|DHSA_HUMAN	Succinate dehydrogenase [ubiquinone] flavoprotein subunit, mitochondrial OS=Homo sapiens GN=SDHA PE=1 SV=2	HUMAN	26
217	47.62	54.93	67.96	43.72	35.68	sp|Q96QK1|VPS35_HUMAN	Vacuolar protein sorting-associated protein 35 OS=Homo sapiens GN=VPS35 PE=1 SV=2	HUMAN	26
362	36.4	44.83	60.44	31.33	24.51	sp|Q9NQ66|PLCB1_HUMAN	1-phosphatidylinositol 4,5-bisphosphate phosphodiesterase beta-1 OS=Homo sapiens GN=PLCB1 PE=1 SV=1	HUMAN	25
235	46.55	49.19	83.76	60.2	47.33	sp|O60825|F262_HUMAN	6-phosphofructo-2-kinase/fructose-2,6-bisphosphatase 2 OS=Homo sapiens GN=PFKFB2 PE=1 SV=2	HUMAN	25
308	39.96	41.37	69.26	53.05	47.58	sp|Q01518|CAP1_HUMAN	Adenylyl cyclase-associated protein 1 OS=Homo sapiens GN=CAP1 PE=1 SV=5	HUMAN	25
339	37.88	47.21	66.67	45.45	35.81	sp|P35612|ADDB_HUMAN	Beta-adducin OS=Homo sapiens GN=ADD2 PE=1 SV=3	HUMAN	25
375	35.54	36.68	86.64	76.17	71.48	sp|P16152|CBR1_HUMAN	Carbonyl reductase [NADPH] 1 OS=Homo sapiens GN=CBR1 PE=1 SV=3	HUMAN	25
328	38.66	40.18	65.78	52.91	45.87	sp|P07339|CATD_HUMAN	Cathepsin D OS=Homo sapiens GN=CTSD PE=1 SV=1	HUMAN	25
378	35.42	46.3	87.05	70.5	60.19	sp|P12532|KCRU_HUMAN	Creatine kinase U-type, mitochondrial OS=Homo sapiens GN=CKMT1A PE=1 SV=1	HUMAN	25
265	43.74	46.72	76.58	60.55	48.73	sp|P48637|GSHB_HUMAN	Glutathione synthetase OS=Homo sapiens GN=GSS PE=1 SV=1	HUMAN	25
311	39.8	44.53	69.84	34.26	32.5	sp|Q9Y4J8-13|DTNA_HUMAN	Isoform 13 of Dystrobrevin alpha OS=Homo sapiens GN=DTNA	HUMAN	25
4094	2	46.16	75.35	65.41	51.69	sp|Q13554-3|KCC2B_HUMAN	Isoform 2 of Calcium/calmodulin-dependent protein kinase type II subunit beta OS=Homo sapiens GN=CAMK2B	HUMAN	25
299	40.72	44.84	62.83	25.89	14.85	sp|Q14980-2|NUMA1_HUMAN	Isoform 2 of Nuclear mitotic apparatus protein 1 OS=Homo sapiens GN=NUMA1	HUMAN	25
249	45.48	47.22	74.24	59.56	56.23	sp|P00338-3|LDHA_HUMAN	Isoform 3 of L-lactate dehydrogenase A chain OS=Homo sapiens GN=LDHA	HUMAN	25
244	46.06	49.62	52.64	36.22	26.12	sp|P32004-3|L1CAM_HUMAN	Isoform 3 of Neural cell adhesion molecule L1 OS=Homo sapiens GN=L1CAM	HUMAN	25
215	48.02	52.84	63.35	41.83	32.37	sp|Q9BX66-5|SRBS1_HUMAN	Isoform 5 of Sorbin and SH3 domain-containing protein 1 OS=Homo sapiens GN=SORBS1	HUMAN	25
283	42	46.04	40.65	24.07	22.33	sp|O14594|NCAN_HUMAN	Neurocan core protein OS=Homo sapiens GN=NCAN PE=1 SV=3	HUMAN	25
279	42.35	45.18	85.28	76.25	67.56	sp|Q99623|PHB2_HUMAN	Prohibitin-2 OS=Homo sapiens GN=PHB2 PE=1 SV=2	HUMAN	25
429	32.74	34.24	77.55	69.39	65.65	sp|P45880|VDAC2_HUMAN	Voltage-dependent anion-selective channel protein 2 OS=Homo sapiens GN=VDAC2 PE=1 SV=2	HUMAN	25
220	47.42	52.85	66.01	53.44	43.65	sp|P51178|PLCD1_HUMAN	1-phosphatidylinositol 4,5-bisphosphate phosphodiesterase delta-1 OS=Homo sapiens GN=PLCD1 PE=1 SV=2	HUMAN	24
370	35.89	48.58	56.28	42.44	33.46	sp|P17858|K6PL_HUMAN	6-phosphofructokinase, liver type OS=Homo sapiens GN=PFKL PE=1 SV=6	HUMAN	24
2288	6.46	41.8	69.13	58.39	50	sp|P12236|ADT3_HUMAN	ADP/ATP translocase 3 OS=Homo sapiens GN=SLC25A6 PE=1 SV=4	HUMAN	24
277	42.52	44.54	73.68	59.09	54.07	sp|P01009|A1AT_HUMAN	Alpha-1-antitrypsin OS=Homo sapiens GN=SERPINA1 PE=1 SV=3	HUMAN	24
780	22.22	46.35	57.38	35.35	25.62	sp|P35609|ACTN2_HUMAN	Alpha-actinin-2 OS=Homo sapiens GN=ACTN2 PE=1 SV=1	HUMAN	24
3228	3.28	39.69	79.53	71.93	70.18	tr|H7C144|H7C144_HUMAN	Alpha-actinin-4 (Fragment) OS=Homo sapiens GN=ACTN4 PE=2 SV=1	HUMAN	24
268	43.51	47.63	85.84	62.72	56.94	sp|P04083|ANXA1_HUMAN	Annexin A1 OS=Homo sapiens GN=ANXA1 PE=1 SV=2	HUMAN	24
480	30.79	46.95	69.87	49.16	43.51	sp|Q9UQM7|KCC2A_HUMAN	Calcium/calmodulin-dependent protein kinase type II subunit alpha OS=Homo sapiens GN=CAMK2A PE=1 SV=2	HUMAN	24
772	22.38	48.2	75.98	54.97	48.41	tr|E9PF82|E9PF82_HUMAN	Calcium/calmodulin-dependent protein kinase type II subunit delta OS=Homo sapiens GN=CAMK2D PE=2 SV=1	HUMAN	24
251	45.23	48.91	93.07	74.75	70.54	sp|P13861|KAP2_HUMAN	cAMP-dependent protein kinase type II-alpha regulatory subunit OS=Homo sapiens GN=PRKAR2A PE=1 SV=2	HUMAN	24
310	39.82	46.1	64.24	32.89	24	sp|Q9UDT6|CLIP2_HUMAN	CAP-Gly domain-containing linker protein 2 OS=Homo sapiens GN=CLIP2 PE=1 SV=1	HUMAN	24
261	44.12	48.48	84.11	62.62	57.01	sp|Q9NZN3|EHD3_HUMAN	EH domain-containing protein 3 OS=Homo sapiens GN=EHD3 PE=1 SV=2	HUMAN	24
6510	44.12	48.48	84.11	62.62	57.01	sp|Q9NZN3|EHD3_HUMAN	EH domain-containing protein 3 OS=Homo sapiens GN=EHD3 PE=1 SV=2	HUMAN	24
397	34.49	36.73	75.57	57.39	54.55	sp|Q99962|SH3G2_HUMAN	Endophilin-A1 OS=Homo sapiens GN=SH3GL2 PE=1 SV=1	HUMAN	24
210	48.52	50.72	63.56	46.37	41.48	sp|O43301|HS12A_HUMAN	Heat shock 70 kDa protein 12A OS=Homo sapiens GN=HSPA12A PE=1 SV=2	HUMAN	24
195	0.01	52.73	60.77	45.68	38.55	sp|O15075-2|DCLK1_HUMAN	Isoform 1 of Serine/threonine-protein kinase DCLK1 OS=Homo sapiens GN=DCLK1	HUMAN	24
4096	2	40.63	70.8	52.43	50.22	sp|Q9Y4J8-11|DTNA_HUMAN	Isoform 11 of Dystrobrevin alpha OS=Homo sapiens GN=DTNA	HUMAN	24
3892	2.02	47.27	57.26	32.77	24.57	sp|Q9BX66-12|SRBS1_HUMAN	Isoform 12 of Sorbin and SH3 domain-containing protein 1 OS=Homo sapiens GN=SORBS1	HUMAN	24
235	0.02	47.62	82.59	62	47.35	sp|O60825-2|F262_HUMAN	Isoform 2 of 6-phosphofructo-2-kinase/fructose-2,6-bisphosphatase 2 OS=Homo sapiens GN=PFKFB2	HUMAN	24
402	34.29	40.39	52.89	20.33	12.63	sp|Q14008-2|CKAP5_HUMAN	Isoform 2 of Cytoskeleton-associated protein 5 OS=Homo sapiens GN=CKAP5	HUMAN	24
301	40.61	49.86	67.31	35.23	22.08	sp|Q86UP2-2|KTN1_HUMAN	Isoform 2 of Kinectin OS=Homo sapiens GN=KTN1	HUMAN	24
270	43.43	45.74	57.73	33.56	31.16	sp|Q8N573-8|OXR1_HUMAN	Isoform 8 of Oxidation resistance protein 1 OS=Homo sapiens GN=OXR1	HUMAN	24
242	46.14	48.44	65.38	34.62	28.78	sp|Q00839-2|HNRPU_HUMAN	Isoform Short of Heterogeneous nuclear ribonucleoprotein U OS=Homo sapiens GN=HNRNPU	HUMAN	24
394	34.72	46.97	77.82	48.81	44.03	sp|P20700|LMNB1_HUMAN	Lamin-B1 OS=Homo sapiens GN=LMNB1 PE=1 SV=2	HUMAN	24
272	43	45.7	65.24	52.05	46.92	sp|P23368|MAOM_HUMAN	NAD-dependent malic enzyme, mitochondrial OS=Homo sapiens GN=ME2 PE=1 SV=1	HUMAN	24
263	44.01	47.65	71.13	52.95	41.79	sp|P13796|PLSL_HUMAN	Plastin-2 OS=Homo sapiens GN=LCP1 PE=1 SV=6	HUMAN	24
254	45.11	46.77	70	42.64	38.11	sp|O43865|SAHH2_HUMAN	Putative adenosylhomocysteinase 2 OS=Homo sapiens GN=AHCYL1 PE=1 SV=2	HUMAN	24
405	34.23	41.53	58.16	44.72	39.92	sp|Q08209|PP2BA_HUMAN	Serine/threonine-protein phosphatase 2B catalytic subunit alpha isoform OS=Homo sapiens GN=PPP3CA PE=1 SV=1	HUMAN	24
219	47.59	50.45	69.05	47.28	35.96	sp|P02787|TRFE_HUMAN	Serotransferrin OS=Homo sapiens GN=TF PE=1 SV=3	HUMAN	24
255	45.04	49.03	74.65	60	55.84	sp|Q9Y3I0|RTCB_HUMAN	tRNA-splicing ligase RtcB homolog OS=Homo sapiens GN=RTCB PE=1 SV=1	HUMAN	24
281	42.17	48.88	75.74	54.68	45.74	tr|B4DQJ8|B4DQJ8_HUMAN	6-phosphogluconate dehydrogenase, decarboxylating OS=Homo sapiens GN=PGD PE=2 SV=1	HUMAN	23
341	37.64	39.35	78.33	72.67	69	sp|O15144|ARPC2_HUMAN	Actin-related protein 2/3 complex subunit 2 OS=Homo sapiens GN=ARPC2 PE=1 SV=1	HUMAN	23
295	41.06	45.21	57.63	45.76	43.01	tr|B4DVE7|B4DVE7_HUMAN	Annexin OS=Homo sapiens GN=ANXA11 PE=2 SV=1	HUMAN	23
247	45.57	46.42	60.27	40.79	35.95	sp|O00571|DDX3X_HUMAN	ATP-dependent RNA helicase DDX3X OS=Homo sapiens GN=DDX3X PE=1 SV=3	HUMAN	23
528	28.85	46.34	74.52	54.07	45.48	sp|Q9UJS0|CMC2_HUMAN	Calcium-binding mitochondrial carrier protein Aralar2 OS=Homo sapiens GN=SLC25A13 PE=1 SV=2	HUMAN	23
358	36.65	37.93	86.57	73.86	57.55	sp|P27797|CALR_HUMAN	Calreticulin OS=Homo sapiens GN=CALR PE=1 SV=1	HUMAN	23
322	39.27	40.23	45.82	21.44	16.37	sp|Q05707|COEA1_HUMAN	Collagen alpha-1(XIV) chain OS=Homo sapiens GN=COL14A1 PE=1 SV=3	HUMAN	23
233	46.69	51.72	71.43	43.42	30.15	sp|P21399|ACOC_HUMAN	Cytoplasmic aconitate hydratase OS=Homo sapiens GN=ACO1 PE=1 SV=3	HUMAN	23
555	28.06	29.93	36.33	12.85	8.891	tr|H0Y5W0|H0Y5W0_HUMAN	E3 ubiquitin-protein ligase HUWE1 (Fragment) OS=Homo sapiens GN=HUWE1 PE=4 SV=1	HUMAN	23
315	39.53	41.39	81.03	71.03	64.14	sp|P30084|ECHM_HUMAN	Enoyl-CoA hydratase, mitochondrial OS=Homo sapiens GN=ECHS1 PE=1 SV=4	HUMAN	23
191	50.58	52.42	70.24	44.15	25.4	sp|Q7Z2K8|GRIN1_HUMAN	G protein-regulated inducer of neurite outgrowth 1 OS=Homo sapiens GN=GPRIN1 PE=2 SV=2	HUMAN	23
672	24.82	41.83	94.95	83.03	68.35	sp|P46439|GSTM5_HUMAN	Glutathione S-transferase Mu 5 OS=Homo sapiens GN=GSTM5 PE=1 SV=3	HUMAN	23
607	26.68	27.34	97.96	78.91	78.91	sp|P68871|HBB_HUMAN	Hemoglobin subunit beta OS=Homo sapiens GN=HBB PE=1 SV=2	HUMAN	23
250	45.4	49.89	73.16	48.08	41.15	sp|P49748-3|ACADV_HUMAN	Isoform 3 of Very long-chain specific acyl-CoA dehydrogenase, mitochondrial OS=Homo sapiens GN=ACADVL	HUMAN	23
280	42.27	45.49	48.85	33	27.08	sp|P16615-5|AT2A2_HUMAN	Isoform 5 of Sarcoplasmic/endoplasmic reticulum calcium ATPase 2 OS=Homo sapiens GN=ATP2A2	HUMAN	23
4595	1	45.75	73.85	59.62	52.3	sp|Q13557-12|KCC2D_HUMAN	Isoform Delta 12 of Calcium/calmodulin-dependent protein kinase type II subunit delta OS=Homo sapiens GN=CAMK2D	HUMAN	23
275	42.68	49.29	62.81	49.41	42.21	tr|E7EV80|E7EV80_HUMAN	MAGUK p55 subfamily member 2 OS=Homo sapiens GN=MPP2 PE=2 SV=1	HUMAN	23
342	37.59	38.75	82.91	70.85	66.83	sp|Q06830|PRDX1_HUMAN	Peroxiredoxin-1 OS=Homo sapiens GN=PRDX1 PE=1 SV=1	HUMAN	23
334	38.24	43.07	56.36	31.46	29.82	tr|H3BLZ8|H3BLZ8_HUMAN	Probable ATP-dependent RNA helicase DDX17 OS=Homo sapiens GN=DDX17 PE=2 SV=1	HUMAN	23
364	36.25	36.95	87.3	80.95	77.25	sp|Q99497|PARK7_HUMAN	Protein DJ-1 OS=Homo sapiens GN=PARK7 PE=1 SV=2	HUMAN	23
4525	1.17	35.86	32.22	10.84	8.855	sp|P23471|PTPRZ_HUMAN	Receptor-type tyrosine-protein phosphatase zeta OS=Homo sapiens GN=PTPRZ1 PE=1 SV=4	HUMAN	23
333	38.25	43.97	62.53	41.6	33.33	sp|P42224|STAT1_HUMAN	Signal transducer and activator of transcription 1-alpha/beta OS=Homo sapiens GN=STAT1 PE=1 SV=2	HUMAN	23
750	22.84	27.49	87.44	76.88	70.35	sp|P37802|TAGL2_HUMAN	Transgelin-2 OS=Homo sapiens GN=TAGLN2 PE=1 SV=3	HUMAN	23
338	38	40.34	73.71	57.14	50.93	sp|Q9UI12|VATH_HUMAN	V-type proton ATPase subunit H OS=Homo sapiens GN=ATP6V1H PE=1 SV=1	HUMAN	23
293	41.08	44.63	85.42	70.39	63.33	sp|P17980|PRS6A_HUMAN	26S protease regulatory subunit 6A OS=Homo sapiens GN=PSMC3 PE=1 SV=3	HUMAN	22
361	36.48	42.7	54.3	36.78	29.3	sp|Q13200|PSMD2_HUMAN	26S proteasome non-ATPase regulatory subunit 2 OS=Homo sapiens GN=PSMD2 PE=1 SV=3	HUMAN	22
289	41.35	47.53	54.44	42.22	30.48	sp|P08195|4F2_HUMAN	4F2 cell-surface antigen heavy chain OS=Homo sapiens GN=SLC3A2 PE=1 SV=3	HUMAN	22
324	39.11	41.98	74.4	59.81	56.46	sp|P61158|ARP3_HUMAN	Actin-related protein 3 OS=Homo sapiens GN=ACTR3 PE=1 SV=3	HUMAN	22
508	29.81	30.5	75.69	73.48	70.72	sp|P84077|ARF1_HUMAN	ADP-ribosylation factor 1 OS=Homo sapiens GN=ARF1 PE=1 SV=2	HUMAN	22
335	38.15	40.56	84.21	70.1	60.05	sp|P49407|ARRB1_HUMAN	Beta-arrestin-1 OS=Homo sapiens GN=ARRB1 PE=1 SV=2	HUMAN	22
302	40.55	46.01	70.59	51.54	41.32	sp|P07384|CAN1_HUMAN	Calpain-1 catalytic subunit OS=Homo sapiens GN=CAPN1 PE=1 SV=1	HUMAN	22
353	37.02	38.26	69.53	51.93	46.35	sp|O75390|CISY_HUMAN	Citrate synthase, mitochondrial OS=Homo sapiens GN=CS PE=1 SV=2	HUMAN	22
419	33.42	34.57	67.5	54.17	47.92	sp|P31930|QCR1_HUMAN	Cytochrome b-c1 complex subunit 1, mitochondrial OS=Homo sapiens GN=UQCRC1 PE=1 SV=3	HUMAN	22
2770	0.01	40.15	47.49	19.63	15.08	sp|Q7L576|CYFP1_HUMAN	Cytoplasmic FMR1-interacting protein 1 OS=Homo sapiens GN=CYFIP1 PE=1 SV=1	HUMAN	22
474	30.91	35.03	54.53	41.5	38.41	sp|P36957|ODO2_HUMAN	Dihydrolipoyllysine-residue succinyltransferase component of 2-oxoglutarate dehydrogenase complex, mitochondrial OS=Homo sapiens GN=DLST PE=1 SV=4	HUMAN	22
532	28.75	29.53	34.98	14.16	10.34	sp|Q8TDJ6|DMXL2_HUMAN	DmX-like protein 2 OS=Homo sapiens GN=DMXL2 PE=1 SV=2	HUMAN	22
974	18.66	40.42	80.56	61.77	50.54	sp|Q05639|EF1A2_HUMAN	Elongation factor 1-alpha 2 OS=Homo sapiens GN=EEF1A2 PE=1 SV=1	HUMAN	22
540	28.49	29.09	89.16	73.08	65.03	sp|P47755|CAZA2_HUMAN	F-actin-capping protein subunit alpha-2 OS=Homo sapiens GN=CAPZA2 PE=1 SV=3	HUMAN	22
1805	9.31	39.69	89.91	74.31	73.39	sp|P09488|GSTM1_HUMAN	Glutathione S-transferase Mu 1 OS=Homo sapiens GN=GSTM1 PE=1 SV=3	HUMAN	22
327	38.72	40.43	73.65	57.39	47.78	sp|P00738|HPT_HUMAN	Haptoglobin OS=Homo sapiens GN=HP PE=1 SV=1	HUMAN	22
350	37.09	47.46	73.73	52.69	42.24	tr|F5H897|F5H897_HUMAN	Heat shock protein 75 kDa, mitochondrial OS=Homo sapiens GN=TRAP1 PE=2 SV=1	HUMAN	22
352	37.02	38.95	47.72	30.82	27.17	sp|Q14974|IMB1_HUMAN	Importin subunit beta-1 OS=Homo sapiens GN=KPNB1 PE=1 SV=2	HUMAN	22
405	0.02	39.32	57.34	42.07	37.18	sp|Q08209-2|PP2BA_HUMAN	Isoform 2 of Serine/threonine-protein phosphatase 2B catalytic subunit alpha isoform OS=Homo sapiens GN=PPP3CA	HUMAN	22
317	39.45	40.47	40.31	18.59	14.06	sp|O00468-3|AGRIN_HUMAN	Isoform 3 of Agrin OS=Homo sapiens GN=AGRN	HUMAN	22
330	38.49	39.46	57.55	45.18	43.45	sp|Q16643-3|DREB_HUMAN	Isoform 3 of Drebrin OS=Homo sapiens GN=DBN1	HUMAN	22
291	41.28	43.15	73.67	40.21	38.43	sp|O60506-3|HNRPQ_HUMAN	Isoform 3 of Heterogeneous nuclear ribonucleoprotein Q OS=Homo sapiens GN=SYNCRIP	HUMAN	22
363	36.36	42.15	53.49	31.46	26.27	sp|Q9UBB6-3|NCDN_HUMAN	Isoform 3 of Neurochondrin OS=Homo sapiens GN=NCDN	HUMAN	22
276	42.55	45.05	51.78	34.85	27.5	sp|Q9P2R3-4|ANFY1_HUMAN	Isoform 4 of Ankyrin repeat and FYVE domain-containing protein 1 OS=Homo sapiens GN=ANKFY1	HUMAN	22
4090	2	51.45	69.96	44.87	32.76	sp|P27816-5|MAP4_HUMAN	Isoform 5 of Microtubule-associated protein 4 OS=Homo sapiens GN=MAP4	HUMAN	22
386	35.03	40.58	47.28	23.43	16.81	sp|P29475|NOS1_HUMAN	Nitric oxide synthase, brain OS=Homo sapiens GN=NOS1 PE=1 SV=2	HUMAN	22
516	29.45	34.48	46.25	16.67	10.5	sp|P12270|TPR_HUMAN	Nucleoprotein TPR OS=Homo sapiens GN=TPR PE=1 SV=3	HUMAN	22
326	38.9	45.64	75.17	59.83	52	sp|O43272|PROD_HUMAN	Proline dehydrogenase 1, mitochondrial OS=Homo sapiens GN=PRODH PE=1 SV=3	HUMAN	22
454	31.63	33.88	71.97	64.96	60.65	sp|Q9UN36|NDRG2_HUMAN	Protein NDRG2 OS=Homo sapiens GN=NDRG2 PE=1 SV=2	HUMAN	22
1306	13.86	44.2	62.36	42.23	29.95	sp|Q96HN2|SAHH3_HUMAN	Putative adenosylhomocysteinase 3 OS=Homo sapiens GN=AHCYL2 PE=1 SV=1	HUMAN	22
385	35.07	35.56	88.46	80.45	77.24	sp|O00764|PDXK_HUMAN	Pyridoxal kinase OS=Homo sapiens GN=PDXK PE=1 SV=1	HUMAN	22
313	39.74	46.28	62.11	44.65	35.09	sp|P52306|GDS1_HUMAN	Rap1 GTPase-GDP dissociation stimulator 1 OS=Homo sapiens GN=RAP1GDS1 PE=1 SV=3	HUMAN	22
382	35.17	38.69	39.09	15.33	13.19	tr|C9JFM0|C9JFM0_HUMAN	Receptor-type tyrosine-protein phosphatase zeta OS=Homo sapiens GN=PTPRZ1 PE=2 SV=1	HUMAN	22
470	31.19	32.69	74.31	67.01	55.56	sp|P61266|STX1B_HUMAN	Syntaxin-1B OS=Homo sapiens GN=STX1B PE=1 SV=1	HUMAN	22
1408	12.6	42.31	82.04	58.78	48.16	tr|F5H7S3|F5H7S3_HUMAN	Tropomyosin alpha-1 chain OS=Homo sapiens GN=TPM1 PE=2 SV=2	HUMAN	22
305	40.31	42.58	79.73	52.46	43.37	sp|P54577|SYYC_HUMAN	Tyrosine--tRNA ligase, cytoplasmic OS=Homo sapiens GN=YARS PE=1 SV=4	HUMAN	22
481	30.78	34.65	71.48	63.73	60.21	tr|F5H740|F5H740_HUMAN	Voltage-dependent anion-selective channel protein 3 OS=Homo sapiens GN=VDAC3 PE=2 SV=1	HUMAN	22
381	35.22	37.75	85.6	58.38	46.07	sp|P21283|VATC1_HUMAN	V-type proton ATPase subunit C 1 OS=Homo sapiens GN=ATP6V1C1 PE=1 SV=4	HUMAN	22
392	34.76	37.16	81.86	74.34	62.39	sp|P36543|VATE1_HUMAN	V-type proton ATPase subunit E 1 OS=Homo sapiens GN=ATP6V1E1 PE=1 SV=1	HUMAN	22
1394	12.73	34.4	69.8	54.7	45.3	sp|P12235|ADT1_HUMAN	ADP/ATP translocase 1 OS=Homo sapiens GN=SLC25A4 PE=1 SV=4	HUMAN	21
314	39.6	45.06	80.79	63.56	61.39	sp|Q13424|SNTA1_HUMAN	Alpha-1-syntrophin OS=Homo sapiens GN=SNTA1 PE=1 SV=1	HUMAN	21
1703	10.1	37.56	89.84	75	69.27	tr|E7EUF8|E7EUF8_HUMAN	Band 4.1-like protein 3 OS=Homo sapiens GN=EPB41L3 PE=2 SV=2	HUMAN	21
423	33.11	36.84	85.02	73.62	69.06	tr|A6NLG9|A6NLG9_HUMAN	Biglycan OS=Homo sapiens GN=BGN PE=2 SV=1	HUMAN	21
294	41.07	45.33	72.71	50	43.86	sp|P17655|CAN2_HUMAN	Calpain-2 catalytic subunit OS=Homo sapiens GN=CAPN2 PE=1 SV=6	HUMAN	21
4095	2	42.64	62.72	30.81	25.88	tr|E9PHB5|E9PHB5_HUMAN	Catenin delta-2 OS=Homo sapiens GN=CTNND2 PE=2 SV=1	HUMAN	21
348	37.2	40.44	51.49	27.3	20.03	tr|E7ERI8|E7ERI8_HUMAN	CLIP-associating protein 2 OS=Homo sapiens GN=CLASP2 PE=2 SV=1	HUMAN	21
336	38.05	39.7	88.73	71.57	64.22	tr|E9PK25|E9PK25_HUMAN	Cofilin-1 OS=Homo sapiens GN=CFL1 PE=2 SV=1	HUMAN	21
316	39.47	42.02	77.21	57.17	51.28	sp|P09622|DLDH_HUMAN	Dihydrolipoyl dehydrogenase, mitochondrial OS=Homo sapiens GN=DLD PE=1 SV=2	HUMAN	21
426	32.99	33.87	95.9	77.46	77.46	sp|P09417|DHPR_HUMAN	Dihydropteridine reductase OS=Homo sapiens GN=QDPR PE=1 SV=2	HUMAN	21
701	24.22	30.18	37.84	15.91	12.86	tr|F8VPD4|F8VPD4_HUMAN	DNA fragmentation factor subunit beta OS=Homo sapiens GN=CAD PE=2 SV=1	HUMAN	21
1316	13.77	40.46	84.83	56.74	45.88	sp|Q9H4M9|EHD1_HUMAN	EH domain-containing protein 1 OS=Homo sapiens GN=EHD1 PE=1 SV=2	HUMAN	21
6510	13.77	40.46	84.83	56.74	45.88	sp|Q9H4M9|EHD1_HUMAN	EH domain-containing protein 1 OS=Homo sapiens GN=EHD1 PE=1 SV=2	HUMAN	21
629	25.99	26.23	89.63	89.63	82.22	sp|P09382|LEG1_HUMAN	Galectin-1 OS=Homo sapiens GN=LGALS1 PE=1 SV=2	HUMAN	21
274	42.89	45.25	66.97	47.98	33.03	sp|O94925|GLSK_HUMAN	Glutaminase kidney isoform, mitochondrial OS=Homo sapiens GN=GLS PE=1 SV=1	HUMAN	21
407	34.11	42.87	65.49	45.87	34.64	sp|P41250|SYG_HUMAN	Glycine--tRNA ligase OS=Homo sapiens GN=GARS PE=1 SV=3	HUMAN	21
323	39.14	44.13	71.15	61.89	52.2	sp|Q9Y2T3|GUAD_HUMAN	Guanine deaminase OS=Homo sapiens GN=GDA PE=1 SV=1	HUMAN	21
813	21.63	34.16	80.56	66.76	53.52	sp|P04899|GNAI2_HUMAN	Guanine nucleotide-binding protein G(i) subunit alpha-2 OS=Homo sapiens GN=GNAI2 PE=1 SV=3	HUMAN	21
366	36.16	38.2	79.1	56.61	55.29	tr|G3XAH0|G3XAH0_HUMAN	HCG2002594, isoform CRA_c OS=Homo sapiens GN=SEPT5 PE=3 SV=1	HUMAN	21
648	25.4	37.82	73.62	61.89	58.63	tr|F8W6I7|F8W6I7_HUMAN	Heterogeneous nuclear ribonucleoprotein A1 OS=Homo sapiens GN=HNRNPA1 PE=4 SV=2	HUMAN	21
340	37.68	39.85	83.33	50.27	44.54	sp|P50213|IDH3A_HUMAN	Isocitrate dehydrogenase [NAD] subunit alpha, mitochondrial OS=Homo sapiens GN=IDH3A PE=1 SV=1	HUMAN	21
5316	0.18	39.15	83.9	69.51	54.88	sp|P49407-2|ARRB1_HUMAN	Isoform 1B of Beta-arrestin-1 OS=Homo sapiens GN=ARRB1	HUMAN	21
1916	8.59	31.36	59.16	27.43	20.3	sp|P06737-2|PYGL_HUMAN	Isoform 2 of Glycogen phosphorylase, liver form OS=Homo sapiens GN=PYGL	HUMAN	21
356	36.77	37.71	48.47	28.37	24.87	sp|P14543-2|NID1_HUMAN	Isoform 2 of Nidogen-1 OS=Homo sapiens GN=NID1	HUMAN	21
332	38.28	42.38	68.52	40.88	32.05	sp|Q96AQ6-2|PBIP1_HUMAN	Isoform 2 of Pre-B-cell leukemia transcription factor-interacting protein 1 OS=Homo sapiens GN=PBXIP1	HUMAN	21
260	44.22	50.07	69.94	48.43	33.76	sp|P05165-2|PCCA_HUMAN	Isoform 2 of Propionyl-CoA carboxylase alpha chain, mitochondrial OS=Homo sapiens GN=PCCA	HUMAN	21
2575	5.26	43.68	89.79	55.99	39.44	sp|P07951-2|TPM2_HUMAN	Isoform 2 of Tropomyosin beta chain OS=Homo sapiens GN=TPM2	HUMAN	21
346	37.31	39.18	49.15	33.07	30.95	sp|Q9Y6R1-4|S4A4_HUMAN	Isoform 4 of Electrogenic sodium bicarbonate cotransporter 1 OS=Homo sapiens GN=SLC4A4	HUMAN	21
307	40.21	45.04	57.45	42.26	35.1	sp|Q12906-4|ILF3_HUMAN	Isoform 4 of Interleukin enhancer-binding factor 3 OS=Homo sapiens GN=ILF3	HUMAN	21
4093	2	46.28	61.94	44.48	34.93	sp|P52306-4|GDS1_HUMAN	Isoform 4 of Rap1 GTPase-GDP dissociation stimulator 1 OS=Homo sapiens GN=RAP1GDS1	HUMAN	21
325	39.03	45.03	61.49	40.84	35.4	sp|P04264|K2C1_HUMAN	Keratin, type II cytoskeletal 1 OS=Homo sapiens GN=KRT1 PE=1 SV=6	HUMAN	21
448	31.8	32.83	42.18	14.48	8.456	sp|P24043|LAMA2_HUMAN	Laminin subunit alpha-2 OS=Homo sapiens GN=LAMA2 PE=1 SV=4	HUMAN	21
264	43.96	46.63	64.65	51.88	39.28	sp|P09960|LKHA4_HUMAN	Leukotriene A-4 hydrolase OS=Homo sapiens GN=LTA4H PE=1 SV=2	HUMAN	21
630	25.98	42.92	79.16	65.44	63.32	sp|P27361|MK03_HUMAN	Mitogen-activated protein kinase 3 OS=Homo sapiens GN=MAPK3 PE=1 SV=4	HUMAN	21
409	34.08	37.76	86.61	68.03	54.43	sp|O75306|NDUS2_HUMAN	NADH dehydrogenase [ubiquinone] iron-sulfur protein 2, mitochondrial OS=Homo sapiens GN=NDUFS2 PE=1 SV=2	HUMAN	21
473	30.94	31.12	82.42	78.18	74.55	sp|P62937|PPIA_HUMAN	Peptidyl-prolyl cis-trans isomerase A OS=Homo sapiens GN=PPIA PE=1 SV=2	HUMAN	21
297	40.88	42.19	70.73	54.15	43.9	sp|P43034|LIS1_HUMAN	Platelet-activating factor acetylhydrolase IB subunit alpha OS=Homo sapiens GN=PAFAH1B1 PE=1 SV=2	HUMAN	21
443	32.17	33.7	89.76	78.54	78.05	sp|P62820|RAB1A_HUMAN	Ras-related protein Rab-1A OS=Homo sapiens GN=RAB1A PE=1 SV=3	HUMAN	21
306	40.24	44.83	66.75	45.88	40.21	sp|Q16799|RTN1_HUMAN	Reticulon-1 OS=Homo sapiens GN=RTN1 PE=1 SV=1	HUMAN	21
552	28.15	29.92	64.64	42.3	37.96	sp|P13489|RINI_HUMAN	Ribonuclease inhibitor OS=Homo sapiens GN=RNH1 PE=1 SV=2	HUMAN	21
579	27.5	27.64	100	86.36	86.36	sp|P00441|SODC_HUMAN	Superoxide dismutase [Cu-Zn] OS=Homo sapiens GN=SOD1 PE=1 SV=2	HUMAN	21
415	33.68	39.98	83.07	67.4	63.32	sp|P09525|ANXA4_HUMAN	Annexin A4 OS=Homo sapiens GN=ANXA4 PE=1 SV=4	HUMAN	20
278	42.38	44.37	73.42	52.23	41.45	sp|Q13884|SNTB1_HUMAN	Beta-1-syntrophin OS=Homo sapiens GN=SNTB1 PE=1 SV=3	HUMAN	20
360	36.55	41.66	56.35	28.31	16.14	sp|P07814|SYEP_HUMAN	Bifunctional glutamate/proline--tRNA ligase OS=Homo sapiens GN=EPRS PE=1 SV=5	HUMAN	20
318	39.43	42.6	58.39	24.91	20.84	sp|Q9ULU8|CAPS1_HUMAN	Calcium-dependent secretion activator 1 OS=Homo sapiens GN=CADPS PE=1 SV=3	HUMAN	20
331	38.47	41.79	49.39	29.56	21.58	sp|Q16531|DDB1_HUMAN	DNA damage-binding protein 1 OS=Homo sapiens GN=DDB1 PE=1 SV=1	HUMAN	20
388	35.02	39.29	71.84	45.96	37.47	tr|E7EMK3|E7EMK3_HUMAN	Flotillin-2 OS=Homo sapiens GN=FLOT2 PE=2 SV=1	HUMAN	20
1124	16.35	35.59	70	64.71	60	sp|P62879|GBB2_HUMAN	Guanine nucleotide-binding protein G(I)/G(S)/G(T) subunit beta-2 OS=Homo sapiens GN=GNB2 PE=1 SV=3	HUMAN	20
1608	10.72	29.46	66.1	44.63	40.96	sp|P08754|GNAI3_HUMAN	Guanine nucleotide-binding protein G(k) subunit alpha OS=Homo sapiens GN=GNAI3 PE=1 SV=3	HUMAN	20
553	28.15	28.57	93.17	68.29	68.29	sp|P04792|HSPB1_HUMAN	Heat shock protein beta-1 OS=Homo sapiens GN=HSPB1 PE=1 SV=2	HUMAN	20
467	31.28	32.09	64.14	52.12	46.99	sp|P55795|HNRH2_HUMAN	Heterogeneous nuclear ribonucleoprotein H2 OS=Homo sapiens GN=HNRNPH2 PE=1 SV=1	HUMAN	20
371	35.88	40.24	52.49	30.74	27.71	sp|Q9UMF0|ICAM5_HUMAN	Intercellular adhesion molecule 5 OS=Homo sapiens GN=ICAM5 PE=1 SV=3	HUMAN	20
387	35.02	41.77	60.41	38.1	28.6	sp|Q15029-2|U5S1_HUMAN	Isoform 2 of 116 kDa U5 small nuclear ribonucleoprotein component OS=Homo sapiens GN=EFTUD2	HUMAN	20
349	37.14	37.93	84.9	81.88	73.83	sp|Q9HC38-2|GLOD4_HUMAN	Isoform 2 of Glyoxalase domain-containing protein 4 OS=Homo sapiens GN=GLOD4	HUMAN	20
524	29.03	31.5	42.17	16.68	11.04	sp|Q93008-1|USP9X_HUMAN	Isoform 2 of Probable ubiquitin carboxyl-terminal hydrolase FAF-X OS=Homo sapiens GN=USP9X	HUMAN	20
399	34.38	37.86	56.38	29.25	22.57	sp|Q9C0H9-5|SRCN1_HUMAN	Isoform 4 of SRC kinase signaling inhibitor 1 OS=Homo sapiens GN=SRCIN1	HUMAN	20
304	40.43	45.33	52.07	34.86	28.04	tr|A8MXP9|A8MXP9_HUMAN	Matrin-3 OS=Homo sapiens GN=MATR3 PE=2 SV=1	HUMAN	20
357	36.68	40.08	59.29	46.82	38.12	sp|P22234|PUR6_HUMAN	Multifunctional protein ADE2 OS=Homo sapiens GN=PAICS PE=1 SV=3	HUMAN	20
459	31.54	32.97	77.65	62.01	48.04	sp|O14745|NHRF1_HUMAN	Na(+)/H(+) exchange regulatory cofactor NHE-RF1 OS=Homo sapiens GN=SLC9A3R1 PE=1 SV=4	HUMAN	20
329	38.5	41.33	76.43	60.51	53.08	sp|Q15233|NONO_HUMAN	Non-POU domain-containing octamer-binding protein OS=Homo sapiens GN=NONO PE=1 SV=4	HUMAN	20
495	30.2	36.36	81.55	64.69	58.31	sp|P04181|OAT_HUMAN	Ornithine aminotransferase, mitochondrial OS=Homo sapiens GN=OAT PE=1 SV=1	HUMAN	20
644	25.62	28.81	43.72	17.85	12.3	sp|Q9HCM2|PLXA4_HUMAN	Plexin-A4 OS=Homo sapiens GN=PLXNA4 PE=1 SV=4	HUMAN	20
513	29.51	32	71.91	63.76	60.67	sp|Q15365|PCBP1_HUMAN	Poly(rC)-binding protein 1 OS=Homo sapiens GN=PCBP1 PE=1 SV=2	HUMAN	20
522	29.08	32.02	91.3	85.87	80.43	sp|P61224|RAP1B_HUMAN	Ras-related protein Rap-1b OS=Homo sapiens GN=RAP1B PE=1 SV=1	HUMAN	20
384	35.12	38.41	94.57	72.83	63.04	sp|O76038|SEGN_HUMAN	Secretagogin OS=Homo sapiens GN=SCGN PE=1 SV=2	HUMAN	20
418	33.42	36	82.98	65.16	54.52	sp|P35237|SPB6_HUMAN	Serpin B6 OS=Homo sapiens GN=SERPINB6 PE=1 SV=3	HUMAN	20
821	21.47	24.47	96.93	82.82	73.62	sp|P63208|SKP1_HUMAN	S-phase kinase-associated protein 1 OS=Homo sapiens GN=SKP1 PE=1 SV=2	HUMAN	20
466	31.32	34.25	54.44	30.11	26.08	sp|Q9C040|TRIM2_HUMAN	Tripartite motif-containing protein 2 OS=Homo sapiens GN=TRIM2 PE=1 SV=1	HUMAN	20
4687	0.79	41.55	82.39	60.21	35.56	sp|P07951|TPM2_HUMAN	Tropomyosin beta chain OS=Homo sapiens GN=TPM2 PE=1 SV=1	HUMAN	20
351	37.08	39.48	57.41	37.14	34.09	sp|Q8N3E9|PLCD3_HUMAN	1-phosphatidylinositol 4,5-bisphosphate phosphodiesterase delta-3 OS=Homo sapiens GN=PLCD3 PE=1 SV=3	HUMAN	19
3508	0.02	10.27	37.01	6.923	4.09	sp|Q12955|ANK3_HUMAN	Ankyrin-3 OS=Homo sapiens GN=ANK3 PE=1 SV=3	HUMAN	19
4624	0.02	10.27	37.01	6.923	4.09	sp|Q12955|ANK3_HUMAN	Ankyrin-3 OS=Homo sapiens GN=ANK3 PE=1 SV=3	HUMAN	19
344	37.5	40.46	67.7	48.29	43.56	sp|O95831|AIFM1_HUMAN	Apoptosis-inducing factor 1, mitochondrial OS=Homo sapiens GN=AIFM1 PE=1 SV=1	HUMAN	19
354	36.83	39.77	52.43	38.51	26.76	sp|Q92499|DDX1_HUMAN	ATP-dependent RNA helicase DDX1 OS=Homo sapiens GN=DDX1 PE=1 SV=2	HUMAN	19
464	31.36	35.43	74.64	50.91	36.78	sp|Q9UQB8|BAIP2_HUMAN	Brain-specific angiogenesis inhibitor 1-associated protein 2 OS=Homo sapiens GN=BAIAP2 PE=1 SV=1	HUMAN	19
337	38.04	41.58	62.08	41.93	31.64	sp|Q8N163|CCAR2_HUMAN	Cell cycle and apoptosis regulator protein 2 OS=Homo sapiens GN=CCAR2 PE=1 SV=2	HUMAN	19
504	29.88	32.96	67.15	59.12	55.11	sp|P47985|UCRI_HUMAN	Cytochrome b-c1 complex subunit Rieske, mitochondrial OS=Homo sapiens GN=UQCRFS1 PE=1 SV=2	HUMAN	19
367	36.13	37.94	73.75	53.1	51.33	sp|O94905|ERLN2_HUMAN	Erlin-2 OS=Homo sapiens GN=ERLIN2 PE=1 SV=1	HUMAN	19
486	30.42	35.82	60.35	19.32	12.88	sp|Q14152|EIF3A_HUMAN	Eukaryotic translation initiation factor 3 subunit A OS=Homo sapiens GN=EIF3A PE=1 SV=1	HUMAN	19
368	36.02	45.17	61.41	44.7	36.14	sp|Q9NQX3|GEPH_HUMAN	Gephyrin OS=Homo sapiens GN=GPHN PE=1 SV=1	HUMAN	19
737	23.26	24.56	64.29	60.48	58.1	sp|P09211|GSTP1_HUMAN	Glutathione S-transferase P OS=Homo sapiens GN=GSTP1 PE=1 SV=2	HUMAN	19
593	0.01	36.35	34.72	20.15	16.59	sp|Q5JWF2|GNAS1_HUMAN	Guanine nucleotide-binding protein G(s) subunit alpha isoforms XLas OS=Homo sapiens GN=GNAS PE=1 SV=2	HUMAN	19
1419	12.44	25.94	92.52	81.63	78.91	sp|P02042|HBD_HUMAN	Hemoglobin subunit delta OS=Homo sapiens GN=HBD PE=1 SV=2	HUMAN	19
1458	12.08	32.06	62.08	49.79	44.92	tr|G8JLB6|G8JLB6_HUMAN	Heterogeneous nuclear ribonucleoprotein H OS=Homo sapiens GN=HNRNPH1 PE=2 SV=1	HUMAN	19
444	32.05	33.12	71.65	52.46	40.24	sp|P14866|HNRPL_HUMAN	Heterogeneous nuclear ribonucleoprotein L OS=Homo sapiens GN=HNRNPL PE=1 SV=2	HUMAN	19
410	34.05	38.1	34.48	15.93	11.17	sp|O43157-2|PLXB1_HUMAN	Isoform 2 of Plexin-B1 OS=Homo sapiens GN=PLXNB1	HUMAN	19
1216	14.95	33.85	51.24	31.43	28.38	sp|P16298-4|PP2BB_HUMAN	Isoform 4 of Serine/threonine-protein phosphatase 2B catalytic subunit beta isoform OS=Homo sapiens GN=PPP3CB	HUMAN	19
593	0.01	36.47	32.55	20.43	16.81	sp|Q5JWF2-2|GNAS1_HUMAN	Isoform XLas-2 of Guanine nucleotide-binding protein G(s) subunit alpha isoforms XLas OS=Homo sapiens GN=GNAS	HUMAN	19
365	36.19	41.02	57.02	31.32	21.44	sp|Q9NSE4|SYIM_HUMAN	Isoleucine--tRNA ligase, mitochondrial OS=Homo sapiens GN=IARS2 PE=1 SV=2	HUMAN	19
715	23.82	34.69	63.19	33.51	25.17	tr|F8W6L3|F8W6L3_HUMAN	Kinesin light chain 1 OS=Homo sapiens GN=KLC1 PE=2 SV=1	HUMAN	19
475	30.88	33.1	52.06	23.46	16.48	tr|F8WCP6|F8WCP6_HUMAN	Kinesin-like protein KIF21A OS=Homo sapiens GN=KIF21A PE=2 SV=1	HUMAN	19
515	29.48	33.29	60.38	42.88	32.42	sp|Q8N1G4|LRC47_HUMAN	Leucine-rich repeat-containing protein 47 OS=Homo sapiens GN=LRRC47 PE=1 SV=1	HUMAN	19
414	33.69	40.03	71.41	37.26	26.39	sp|Q9NVE7|PANK4_HUMAN	Pantothenate kinase 4 OS=Homo sapiens GN=PANK4 PE=1 SV=1	HUMAN	19
705	24.13	24.83	76.64	65.89	65.89	sp|P30044|PRDX5_HUMAN	Peroxiredoxin-5, mitochondrial OS=Homo sapiens GN=PRDX5 PE=1 SV=4	HUMAN	19
319	39.42	43.63	72.5	50.25	34.97	sp|Q9NSD9|SYFB_HUMAN	Phenylalanine--tRNA ligase beta subunit OS=Homo sapiens GN=FARSB PE=1 SV=3	HUMAN	19
500	30.06	31.63	63.33	38.25	35.61	tr|E7EX59|E7EX59_HUMAN	Propionyl-CoA carboxylase beta chain, mitochondrial OS=Homo sapiens GN=PCCB PE=2 SV=1	HUMAN	19
2184	7.07	31.01	94.53	80.6	73.63	sp|Q9H0U4|RAB1B_HUMAN	Ras-related protein Rab-1B OS=Homo sapiens GN=RAB1B PE=1 SV=1	HUMAN	19
1975	8.21	31.16	61.93	43.54	33.48	tr|F5H1J5|F5H1J5_HUMAN	Septin-6 OS=Homo sapiens GN=SEPT6 PE=2 SV=1	HUMAN	19
602	26.81	26.99	94.84	76.13	76.13	tr|C9J0K6|C9J0K6_HUMAN	Sorcin OS=Homo sapiens GN=SRI PE=2 SV=1	HUMAN	19
395	34.64	39.77	55.73	36.35	28.71	sp|P23246|SFPQ_HUMAN	Splicing factor, proline- and glutamine-rich OS=Homo sapiens GN=SFPQ PE=1 SV=2	HUMAN	19
425	33.01	36.65	57.59	48.92	44.58	sp|Q6ZVM7|TM1L2_HUMAN	TOM1-like protein 2 OS=Homo sapiens GN=TOM1L2 PE=1 SV=1	HUMAN	19
439	32.47	33.45	93.47	90.45	81.41	sp|Q9UI15|TAGL3_HUMAN	Transgelin-3 OS=Homo sapiens GN=TAGLN3 PE=1 SV=2	HUMAN	19
408	34.09	39.65	78.52	54.97	41.34	sp|P35998|PRS7_HUMAN	26S protease regulatory subunit 7 OS=Homo sapiens GN=PSMC2 PE=1 SV=3	HUMAN	18
460	31.45	37.02	60.42	49.31	39.35	sp|P23526|SAHH_HUMAN	Adenosylhomocysteinase OS=Homo sapiens GN=AHCY PE=1 SV=4	HUMAN	18
1606	10.73	30.06	72.45	54.49	44.89	sp|P42330|AK1C3_HUMAN	Aldo-keto reductase family 1 member C3 OS=Homo sapiens GN=AKR1C3 PE=1 SV=4	HUMAN	18
369	35.9	39.32	76.25	51.3	39.12	sp|P14868|SYDC_HUMAN	Aspartate--tRNA ligase, cytoplasmic OS=Homo sapiens GN=DARS PE=1 SV=2	HUMAN	18
5785	0.09	24.63	50.53	27.66	20.48	sp|Q562R1|ACTBL_HUMAN	Beta-actin-like protein 2 OS=Homo sapiens GN=ACTBL2 PE=1 SV=2	HUMAN	18
502	29.95	31.64	60.77	46.73	41.15	tr|B4DGP8|B4DGP8_HUMAN	Calnexin OS=Homo sapiens GN=CANX PE=2 SV=1	HUMAN	18
505	29.85	32.85	64.83	49.61	44.88	sp|P10644|KAP0_HUMAN	cAMP-dependent protein kinase type I-alpha regulatory subunit OS=Homo sapiens GN=PRKAR1A PE=1 SV=1	HUMAN	18
587	27.28	37.48	83.01	73.68	62.68	sp|P31323|KAP3_HUMAN	cAMP-dependent protein kinase type II-beta regulatory subunit OS=Homo sapiens GN=PRKAR2B PE=1 SV=3	HUMAN	18
411	34.02	35.9	68.12	49.53	39.85	sp|P04040|CATA_HUMAN	Catalase OS=Homo sapiens GN=CAT PE=1 SV=3	HUMAN	18
447	31.89	36.87	70.21	48.96	41.67	sp|Q9UQ03|COR2B_HUMAN	Coronin-2B OS=Homo sapiens GN=CORO2B PE=2 SV=4	HUMAN	18
1346	13.34	14.24	42.2	11.94	5.039	sp|P78527|PRKDC_HUMAN	DNA-dependent protein kinase catalytic subunit OS=Homo sapiens GN=PRKDC PE=1 SV=3	HUMAN	18
380	35.26	40.92	52.81	37.55	31.65	tr|G5E9L9|G5E9L9_HUMAN	Doublecortin and CaM kinase-like 2, isoform CRA_c OS=Homo sapiens GN=DCLK2 PE=2 SV=1	HUMAN	18
404	34.27	37	64.89	49.36	37.91	sp|Q02750|MP2K1_HUMAN	Dual specificity mitogen-activated protein kinase kinase 1 OS=Homo sapiens GN=MAP2K1 PE=1 SV=2	HUMAN	18
518	29.21	30.62	82.64	62.85	58.33	sp|P27105|STOM_HUMAN	Erythrocyte band 7 integral membrane protein OS=Homo sapiens GN=STOM PE=1 SV=3	HUMAN	18
1062	17.37	25.12	39.3	27.31	22.69	sp|P43003|EAA1_HUMAN	Excitatory amino acid transporter 1 OS=Homo sapiens GN=SLC1A3 PE=1 SV=1	HUMAN	18
666	24.96	36.29	57.25	36.64	24.89	tr|E9PEB5|E9PEB5_HUMAN	Far upstream element-binding protein 1 OS=Homo sapiens GN=FUBP1 PE=2 SV=1	HUMAN	18
1777	9.56	29.4	66.67	51.13	37.29	sp|P63096|GNAI1_HUMAN	Guanine nucleotide-binding protein G(i) subunit alpha-1 OS=Homo sapiens GN=GNAI1 PE=1 SV=2	HUMAN	18
593	27.15	37.08	73.1	48.73	42.39	sp|P63092|GNAS2_HUMAN	Guanine nucleotide-binding protein G(s) subunit alpha isoforms short OS=Homo sapiens GN=GNAS PE=1 SV=1	HUMAN	18
1054	17.46	36.25	61.61	36.97	30.96	sp|O43390|HNRPR_HUMAN	Heterogeneous nuclear ribonucleoprotein R OS=Homo sapiens GN=HNRNPR PE=1 SV=1	HUMAN	18
614	26.49	26.65	66.36	56.36	53.33	sp|P01857|IGHG1_HUMAN	Ig gamma-1 chain C region OS=Homo sapiens GN=IGHG1 PE=1 SV=1	HUMAN	18
3968	2.01	34.83	44.71	21.62	14.08	sp|Q13332-6|PTPRS_HUMAN	Isoform 2 of Receptor-type tyrosine-protein phosphatase S OS=Homo sapiens GN=PTPRS	HUMAN	18
455	31.62	34.48	65.72	39.8	34.62	sp|Q16881-3|TRXR1_HUMAN	Isoform 3 of Thioredoxin reductase 1, cytoplasmic OS=Homo sapiens GN=TXNRD1	HUMAN	18
390	34.86	39.9	72.52	45.65	38.29	sp|Q9NQW7-3|XPP1_HUMAN	Isoform 3 of Xaa-Pro aminopeptidase 1 OS=Homo sapiens GN=XPNPEP1	HUMAN	18
1105	16.73	19.13	33.74	7.974	4.842	sp|Q9Y6V0-5|PCLO_HUMAN	Isoform 5 of Protein piccolo OS=Homo sapiens GN=PCLO	HUMAN	18
469	31.25	33.24	78.81	66.17	63.57	sp|P25786-2|PSA1_HUMAN	Isoform Long of Proteasome subunit alpha type-1 OS=Homo sapiens GN=PSMA1	HUMAN	18
1057	17.42	33.48	64.6	31.47	27.33	sp|P05787|K2C8_HUMAN	Keratin, type II cytoskeletal 8 OS=Homo sapiens GN=KRT8 PE=1 SV=7	HUMAN	18
5073	17.42	33.48	64.6	31.47	27.33	sp|P05787|K2C8_HUMAN	Keratin, type II cytoskeletal 8 OS=Homo sapiens GN=KRT8 PE=1 SV=7	HUMAN	18
507	29.82	30.8	75.48	63.38	63.38	sp|Q14894|CRYM_HUMAN	Ketimine reductase mu-crystallin OS=Homo sapiens GN=CRYM PE=1 SV=1	HUMAN	18
2137	7.35	33.7	60.23	26.62	18.88	tr|J3KNA1|J3KNA1_HUMAN	Kinesin heavy chain isoform 5A OS=Homo sapiens GN=KIF5A PE=2 SV=1	HUMAN	18
433	32.68	35.02	76.49	68.97	58.93	sp|Q9Y2S2|CRYL1_HUMAN	Lambda-crystallin homolog OS=Homo sapiens GN=CRYL1 PE=1 SV=3	HUMAN	18
487	30.39	35.55	75.84	46.18	36.23	sp|Q9HCC0|MCCB_HUMAN	Methylcrotonoyl-CoA carboxylase beta chain, mitochondrial OS=Homo sapiens GN=MCCC2 PE=1 SV=1	HUMAN	18
4098	2	35.93	61.96	27.35	16	tr|E9PLY5|E9PLY5_HUMAN	Microtubule-actin cross-linking factor 1, isoforms 1/2/3/5 (Fragment) OS=Homo sapiens GN=MACF1 PE=2 SV=1	HUMAN	18
485	30.45	37.18	62.59	44.06	35.84	sp|P48163|MAOX_HUMAN	NADP-dependent malic enzyme OS=Homo sapiens GN=ME1 PE=1 SV=1	HUMAN	18
652	25.29	27	72.79	47.62	43.54	sp|P06748|NPM_HUMAN	Nucleophosmin OS=Homo sapiens GN=NPM1 PE=1 SV=2	HUMAN	18
398	34.41	36.03	74.88	61.75	51.61	sp|O60664|PLIN3_HUMAN	Perilipin-3 OS=Homo sapiens GN=PLIN3 PE=1 SV=3	HUMAN	18
1524	11.44	28.24	88.14	63.24	61.26	sp|P15259|PGAM2_HUMAN	Phosphoglycerate mutase 2 OS=Homo sapiens GN=PGAM2 PE=1 SV=3	HUMAN	18
417	33.48	36.36	61.79	31.76	28.14	sp|P11940|PABP1_HUMAN	Polyadenylate-binding protein 1 OS=Homo sapiens GN=PABPC1 PE=1 SV=2	HUMAN	18
403	34.28	39.24	67.44	42.48	28.37	sp|P13667|PDIA4_HUMAN	Protein disulfide-isomerase A4 OS=Homo sapiens GN=PDIA4 PE=1 SV=2	HUMAN	18
377	35.48	37.47	87.22	59.72	55	sp|Q15435|PP1R7_HUMAN	Protein phosphatase 1 regulatory subunit 7 OS=Homo sapiens GN=PPP1R7 PE=1 SV=1	HUMAN	18
442	32.19	35.66	86.18	65.79	58.11	sp|Q9Y265|RUVB1_HUMAN	RuvB-like 1 OS=Homo sapiens GN=RUVBL1 PE=1 SV=1	HUMAN	18
416	33.64	36.51	64.95	51.38	45.69	sp|Q13153|PAK1_HUMAN	Serine/threonine-protein kinase PAK 1 OS=Homo sapiens GN=PAK1 PE=1 SV=2	HUMAN	18
479	30.8	37.7	61.05	31.91	30.52	sp|Q6SZW1|SARM1_HUMAN	Sterile alpha and TIR motif-containing protein 1 OS=Homo sapiens GN=SARM1 PE=1 SV=1	HUMAN	18
458	31.54	34.67	68.25	41.68	36.72	sp|Q9P2R7|SUCB1_HUMAN	Succinyl-CoA ligase [ADP-forming] subunit beta, mitochondrial OS=Homo sapiens GN=SUCLA2 PE=1 SV=3	HUMAN	18
471	31.08	32.3	79.55	68.75	59.09	sp|Q9BW30|TPPP3_HUMAN	Tubulin polymerization-promoting protein family member 3 OS=Homo sapiens GN=TPPP3 PE=1 SV=1	HUMAN	18
456	31.58	36.78	74.49	49.8	42.11	sp|P54578|UBP14_HUMAN	Ubiquitin carboxyl-terminal hydrolase 14 OS=Homo sapiens GN=USP14 PE=1 SV=3	HUMAN	18
412	33.98	39.15	57.54	30.09	19.52	tr|E7EW20|E7EW20_HUMAN	Unconventional myosin-VI OS=Homo sapiens GN=MYO6 PE=2 SV=1	HUMAN	18
430	32.72	34.52	88.07	76.13	64.61	sp|P23396|RS3_HUMAN	40S ribosomal protein S3 OS=Homo sapiens GN=RPS3 PE=1 SV=2	HUMAN	17
451	31.74	33.29	62.41	46.7	41.46	sp|Q9Y305|ACOT9_HUMAN	Acyl-coenzyme A thioesterase 9, mitochondrial OS=Homo sapiens GN=ACOT9 PE=1 SV=2	HUMAN	17
483	30.72	33.2	93.3	84.54	73.71	sp|P00568|KAD1_HUMAN	Adenylate kinase isoenzyme 1 OS=Homo sapiens GN=AK1 PE=1 SV=3	HUMAN	17
432	32.68	38.69	64.48	38.6	30.07	sp|Q9Y6U3|ADSV_HUMAN	Adseverin OS=Homo sapiens GN=SCIN PE=1 SV=4	HUMAN	17
582	27.38	36.42	56.59	35.13	19.07	sp|Q9Y4W6|AFG32_HUMAN	AFG3-like protein 2 OS=Homo sapiens GN=AFG3L2 PE=1 SV=2	HUMAN	17
440	32.3	34.17	69.23	62.77	52	sp|P14550|AK1A1_HUMAN	Alcohol dehydrogenase [NADP(+)] OS=Homo sapiens GN=AKR1A1 PE=1 SV=3	HUMAN	17
476	30.87	33.89	85.76	71.2	69.62	sp|P15121|ALDR_HUMAN	Aldose reductase OS=Homo sapiens GN=AKR1B1 PE=1 SV=3	HUMAN	17
400	34.36	36.23	84.22	62.14	50	sp|P00966|ASSY_HUMAN	Argininosuccinate synthase OS=Homo sapiens GN=ASS1 PE=1 SV=2	HUMAN	17
383	35.13	36.77	57.66	39.23	32.3	sp|O43776|SYNC_HUMAN	Asparagine--tRNA ligase, cytoplasmic OS=Homo sapiens GN=NARS PE=1 SV=1	HUMAN	17
791	21.97	24.52	81.25	47.66	38.67	sp|P24539|AT5F1_HUMAN	ATP synthase F(0) complex subunit B1, mitochondrial OS=Homo sapiens GN=ATP5F1 PE=1 SV=2	HUMAN	17
545	28.38	32.05	78.19	48.66	39.6	sp|P36542|ATPG_HUMAN	ATP synthase subunit gamma, mitochondrial OS=Homo sapiens GN=ATP5C1 PE=1 SV=1	HUMAN	17
542	28.47	29.88	49.66	19.43	14.82	sp|P12110|CO6A2_HUMAN	Collagen alpha-2(VI) chain OS=Homo sapiens GN=COL6A2 PE=1 SV=4	HUMAN	17
445	32.04	34.85	69.49	49.68	31.47	sp|Q9Y3Z3|SAMH1_HUMAN	Deoxynucleoside triphosphate triphosphohydrolase SAMHD1 OS=Homo sapiens GN=SAMHD1 PE=1 SV=2	HUMAN	17
424	0.01	35.42	55.14	30.17	23.93	sp|P42658|DPP6_HUMAN	Dipeptidyl aminopeptidase-like protein 6 OS=Homo sapiens GN=DPP6 PE=1 SV=2	HUMAN	17
1200	15.23	34.83	64.75	54	41	sp|P36507|MP2K2_HUMAN	Dual specificity mitogen-activated protein kinase kinase 2 OS=Homo sapiens GN=MAP2K2 PE=1 SV=1	HUMAN	17
468	31.25	34.95	83.92	71.76	67.84	sp|P38117|ETFB_HUMAN	Electron transfer flavoprotein subunit beta OS=Homo sapiens GN=ETFB PE=1 SV=3	HUMAN	17
496	30.15	32.94	82.8	66.09	54.3	sp|Q14240|IF4A2_HUMAN	Eukaryotic initiation factor 4A-II OS=Homo sapiens GN=EIF4A2 PE=1 SV=2	HUMAN	17
700	24.26	29.03	47.39	23.17	17.94	sp|P43004|EAA2_HUMAN	Excitatory amino acid transporter 2 OS=Homo sapiens GN=SLC1A2 PE=1 SV=2	HUMAN	17
478	30.83	35.76	58.23	34.32	26.86	sp|Q92945|FUBP2_HUMAN	Far upstream element-binding protein 2 OS=Homo sapiens GN=KHSRP PE=1 SV=4	HUMAN	17
438	32.53	34.33	67.07	60.37	56.4	sp|Q9UBQ7|GRHPR_HUMAN	Glyoxylate reductase/hydroxypyruvate reductase OS=Homo sapiens GN=GRHPR PE=1 SV=1	HUMAN	17
450	31.77	38.99	78.12	44.83	31.63	sp|Q4V328|GRAP1_HUMAN	GRIP1-associated protein 1 OS=Homo sapiens GN=GRIPAP1 PE=1 SV=1	HUMAN	17
547	28.28	35.21	60.05	41.01	39.42	sp|P51991|ROA3_HUMAN	Heterogeneous nuclear ribonucleoprotein A3 OS=Homo sapiens GN=HNRNPA3 PE=1 SV=2	HUMAN	17
436	32.59	37.94	58.37	35.21	28.65	sp|Q1KMD3|HNRL2_HUMAN	Heterogeneous nuclear ribonucleoprotein U-like protein 2 OS=Homo sapiens GN=HNRNPUL2 PE=1 SV=1	HUMAN	17
421	33.33	35.34	65.25	45.19	37.03	sp|Q969P0|IGSF8_HUMAN	Immunoglobulin superfamily member 8 OS=Homo sapiens GN=IGSF8 PE=1 SV=1	HUMAN	17
4278	1.97	3.24	37.24	3.595	0.3056	sp|Q8WZ42-12|TITIN_HUMAN	Isoform 12 of Titin OS=Homo sapiens GN=TTN	HUMAN	17
497	30.09	35.26	60.88	39.12	27.69	sp|Q9UBC2-2|EP15R_HUMAN	Isoform 2 of Epidermal growth factor receptor substrate 15-like 1 OS=Homo sapiens GN=EPS15L1	HUMAN	17
499	30.08	34.07	63.01	28.84	22.36	sp|P78347-2|GTF2I_HUMAN	Isoform 2 of General transcription factor II-I OS=Homo sapiens GN=GTF2I	HUMAN	17
758	22.65	23.01	77.78	57.41	48.15	sp|O76041-2|NEBL_HUMAN	Isoform 2 of Nebulette OS=Homo sapiens GN=NEBL	HUMAN	17
581	27.39	34.67	72.9	31.67	22.64	sp|P12036-2|NFH_HUMAN	Isoform 2 of Neurofilament heavy polypeptide OS=Homo sapiens GN=NEFH	HUMAN	17
578	27.51	31.94	75.14	53.14	48.57	sp|Q9UH03-2|SEPT3_HUMAN	Isoform 2 of Neuronal-specific septin-3 OS=Homo sapiens GN=SEPT3	HUMAN	17
854	20.76	21.56	76.31	61.45	56.22	sp|P51148-2|RAB5C_HUMAN	Isoform 2 of Ras-related protein Rab-5C OS=Homo sapiens GN=RAB5C	HUMAN	17
603	26.79	36.84	62.22	35.78	31.91	sp|Q15700-3|DLG2_HUMAN	Isoform 3 of Disks large homolog 2 OS=Homo sapiens GN=DLG2	HUMAN	17
376	35.51	38.58	64.63	40.78	29.54	sp|P78352-3|DLG4_HUMAN	Isoform 3 of Disks large homolog 4 OS=Homo sapiens GN=DLG4	HUMAN	17
434	32.67	35.77	58.3	30.75	25.46	sp|Q12979-4|ABR_HUMAN	Isoform 4 of Active breakpoint cluster region-related protein OS=Homo sapiens GN=ABR	HUMAN	17
1854	8.94	23.13	52.32	16.76	9.006	sp|Q9H254-4|SPTN4_HUMAN	Isoform 4 of Spectrin beta chain, non-erythrocytic 4 OS=Homo sapiens GN=SPTBN4	HUMAN	17
484	30.66	34.33	51.31	26.31	21.72	sp|P23229-4|ITA6_HUMAN	Isoform Alpha-6X2A of Integrin alpha-6 OS=Homo sapiens GN=ITGA6	HUMAN	17
424	33.09	36.07	55.29	32.5	25.78	sp|P42658-2|DPP6_HUMAN	Isoform DPPX-S of Dipeptidyl aminopeptidase-like protein 6 OS=Homo sapiens GN=DPP6	HUMAN	17
517	29.39	31.56	51.25	16.32	11.33	sp|Q04637-6|IF4G1_HUMAN	Isoform E of Eukaryotic translation initiation factor 4 gamma 1 OS=Homo sapiens GN=EIF4G1	HUMAN	17
544	28.42	31.08	60.34	28.9	22.66	sp|O00139|KIF2A_HUMAN	Kinesin-like protein KIF2A OS=Homo sapiens GN=KIF2A PE=1 SV=3	HUMAN	17
435	32.62	35.58	64.87	52.8	45.47	sp|P49821|NDUV1_HUMAN	NADH dehydrogenase [ubiquinone] flavoprotein 1, mitochondrial OS=Homo sapiens GN=NDUFV1 PE=1 SV=4	HUMAN	17
720	23.74	33.39	59.44	39.24	32.62	sp|Q16798|MAON_HUMAN	NADP-dependent malic enzyme, mitochondrial OS=Homo sapiens GN=ME3 PE=2 SV=2	HUMAN	17
477	30.85	34.05	66.43	31.9	22.1	sp|O15394|NCAM2_HUMAN	Neural cell adhesion molecule 2 OS=Homo sapiens GN=NCAM2 PE=1 SV=2	HUMAN	17
617	26.44	31.11	83.33	67.17	62.12	sp|P32119|PRDX2_HUMAN	Peroxiredoxin-2 OS=Homo sapiens GN=PRDX2 PE=1 SV=5	HUMAN	17
488	30.39	31.38	96.79	87.7	82.35	sp|P30086|PEBP1_HUMAN	Phosphatidylethanolamine-binding protein 1 OS=Homo sapiens GN=PEBP1 PE=1 SV=3	HUMAN	17
1125	16.35	31.62	55.7	31.11	27.85	sp|P17844|DDX5_HUMAN	Probable ATP-dependent RNA helicase DDX5 OS=Homo sapiens GN=DDX5 PE=1 SV=1	HUMAN	17
457	31.58	36.27	65.63	49.07	43.69	sp|P26196|DDX6_HUMAN	Probable ATP-dependent RNA helicase DDX6 OS=Homo sapiens GN=DDX6 PE=1 SV=2	HUMAN	17
489	30.34	33.29	70.81	47.97	46.95	sp|Q9UQ80|PA2G4_HUMAN	Proliferation-associated protein 2G4 OS=Homo sapiens GN=PA2G4 PE=1 SV=3	HUMAN	17
566	27.91	28.75	83.45	58.45	56.34	sp|Q9BPW8|NIPS1_HUMAN	Protein NipSnap homolog 1 OS=Homo sapiens GN=NIPSNAP1 PE=1 SV=1	HUMAN	17
575	27.62	33.55	52.58	29.06	24.65	sp|O43143|DHX15_HUMAN	Putative pre-mRNA-splicing factor ATP-dependent RNA helicase DHX15 OS=Homo sapiens GN=DHX15 PE=1 SV=2	HUMAN	17
580	27.4	29.72	81.42	69.93	57.09	sp|Q96GD0|PLPP_HUMAN	Pyridoxal phosphate phosphatase OS=Homo sapiens GN=PDXP PE=1 SV=2	HUMAN	17
788	22.09	22.7	59.89	45.13	44.01	sp|P11177|ODPB_HUMAN	Pyruvate dehydrogenase E1 component subunit beta, mitochondrial OS=Homo sapiens GN=PDHB PE=1 SV=3	HUMAN	17
702	24.21	29.45	42.57	17.52	12.2	sp|Q9H2M9|RBGPR_HUMAN	Rab3 GTPase-activating protein non-catalytic subunit OS=Homo sapiens GN=RAB3GAP2 PE=1 SV=1	HUMAN	17
610	26.61	31.74	55.7	22.21	15.51	sp|P46940|IQGA1_HUMAN	Ras GTPase-activating-like protein IQGAP1 OS=Homo sapiens GN=IQGAP1 PE=1 SV=1	HUMAN	17
640	25.77	26.48	77.98	69.72	59.63	sp|Q15907|RB11B_HUMAN	Ras-related protein Rab-11B OS=Homo sapiens GN=RAB11B PE=1 SV=4	HUMAN	17
551	28.16	31.89	79.4	57.82	45.66	sp|O76054|S14L2_HUMAN	SEC14-like protein 2 OS=Homo sapiens GN=SEC14L2 PE=1 SV=1	HUMAN	17
572	27.7	32.87	45.12	16.6	11.4	sp|Q9Y5S2|MRCKB_HUMAN	Serine/threonine-protein kinase MRCK beta OS=Homo sapiens GN=CDC42BPB PE=1 SV=2	HUMAN	17
654	25.28	27.63	88.35	59.87	53.72	sp|P67775|PP2AA_HUMAN	Serine/threonine-protein phosphatase 2A catalytic subunit alpha isoform OS=Homo sapiens GN=PPP2CA PE=1 SV=1	HUMAN	17
615	26.48	27.42	63.98	45.65	38.82	sp|Q9H9B4|SFXN1_HUMAN	Sideroflexin-1 OS=Homo sapiens GN=SFXN1 PE=1 SV=4	HUMAN	17
692	24.42	25.63	69.31	47.85	42.57	sp|P05026|AT1B1_HUMAN	Sodium/potassium-transporting ATPase subunit beta-1 OS=Homo sapiens GN=ATP1B1 PE=1 SV=1	HUMAN	17
694	24.39	25.41	59.66	43.45	39.31	sp|P14415|AT1B2_HUMAN	Sodium/potassium-transporting ATPase subunit beta-2 OS=Homo sapiens GN=ATP1B2 PE=1 SV=3	HUMAN	17
628	25.99	30.2	71.99	46.5	40.06	sp|Q00796|DHSO_HUMAN	Sorbitol dehydrogenase OS=Homo sapiens GN=SORD PE=1 SV=4	HUMAN	17
373	35.74	38.5	73.35	59.28	47.12	sp|Q9Y512|SAM50_HUMAN	Sorting and assembly machinery component 50 homolog OS=Homo sapiens GN=SAMM50 PE=1 SV=3	HUMAN	17
530	28.8	33	77.78	51.62	39.12	sp|Q96I99|SUCB2_HUMAN	Succinyl-CoA ligase [GDP-forming] subunit beta, mitochondrial OS=Homo sapiens GN=SUCLG2 PE=1 SV=2	HUMAN	17
441	32.23	34.77	66.72	41.87	33.28	sp|Q9UBT2|SAE2_HUMAN	SUMO-activating enzyme subunit 2 OS=Homo sapiens GN=UBA2 PE=1 SV=2	HUMAN	17
472	31.03	34.23	87.54	68.84	54.3	sp|P37837|TALDO_HUMAN	Transaldolase OS=Homo sapiens GN=TALDO1 PE=1 SV=2	HUMAN	17
431	32.71	35.56	60.72	41.68	34.37	sp|Q13263|TIF1B_HUMAN	Transcription intermediary factor 1-beta OS=Homo sapiens GN=TRIM28 PE=1 SV=5	HUMAN	17
493	30.26	33.43	49.77	21.97	18.09	sp|O14841|OPLA_HUMAN	5-oxoprolinase OS=Homo sapiens GN=OPLAH PE=1 SV=3	HUMAN	16
4101	2	29.27	69.54	52.79	41.88	sp|P61160|ARP2_HUMAN	Actin-related protein 2 OS=Homo sapiens GN=ACTR2 PE=1 SV=1	HUMAN	16
539	28.5	31.82	73.07	63.47	45.2	sp|Q04828|AK1C1_HUMAN	Aldo-keto reductase family 1 member C1 OS=Homo sapiens GN=AKR1C1 PE=1 SV=1	HUMAN	16
491	30.27	34.6	67.19	34.7	28.55	sp|Q9NVI7|ATD3A_HUMAN	ATPase family AAA domain-containing protein 3A OS=Homo sapiens GN=ATAD3A PE=1 SV=2	HUMAN	16
641	25.73	35.72	54.78	36.7	31.48	sp|Q3LXA3|DHAK_HUMAN	Bifunctional ATP-dependent dihydroxyacetone kinase/FAD-AMP lyase (cyclizing) OS=Homo sapiens GN=DAK PE=1 SV=2	HUMAN	16
494	30.26	31.15	81.54	73.85	65.38	sp|P00918|CAH2_HUMAN	Carbonic anhydrase 2 OS=Homo sapiens GN=CA2 PE=1 SV=2	HUMAN	16
620	26.4	28.1	86.96	71.15	56.13	sp|Q9Y696|CLIC4_HUMAN	Chloride intracellular channel protein 4 OS=Homo sapiens GN=CLIC4 PE=1 SV=4	HUMAN	16
1543	11.28	25	83.73	74.7	68.07	sp|Q9Y281|COF2_HUMAN	Cofilin-2 OS=Homo sapiens GN=CFL2 PE=1 SV=1	HUMAN	16
492	30.27	31.41	74.39	65.55	55.18	sp|Q13011|ECH1_HUMAN	Delta(3,5)-Delta(2,4)-dienoyl-CoA isomerase, mitochondrial OS=Homo sapiens GN=ECH1 PE=1 SV=2	HUMAN	16
525	28.96	32.68	61.21	39.1	33.08	sp|P10515|ODP2_HUMAN	Dihydrolipoyllysine-residue acetyltransferase component of pyruvate dehydrogenase complex, mitochondrial OS=Homo sapiens GN=DLAT PE=1 SV=3	HUMAN	16
595	27.13	28.4	58.73	38.4	34.7	tr|B4DTG2|B4DTG2_HUMAN	Elongation factor 1-gamma OS=Homo sapiens GN=EEF1G PE=2 SV=1	HUMAN	16
1210	15.06	28.37	70.38	52.45	46.2	sp|Q99961|SH3G1_HUMAN	Endophilin-A2 OS=Homo sapiens GN=SH3GL1 PE=1 SV=1	HUMAN	16
596	27.04	29.53	59.83	40.29	34.77	sp|P55884|EIF3B_HUMAN	Eukaryotic translation initiation factor 3 subunit B OS=Homo sapiens GN=EIF3B PE=1 SV=3	HUMAN	16
577	27.55	28.8	94.07	84.44	74.07	sp|Q01469|FABP5_HUMAN	Fatty acid-binding protein, epidermal OS=Homo sapiens GN=FABP5 PE=1 SV=3	HUMAN	16
601	26.83	27.63	58.23	50.6	45.82	sp|P16930|FAAA_HUMAN	Fumarylacetoacetase OS=Homo sapiens GN=FAH PE=1 SV=2	HUMAN	16
520	29.14	33.56	64.31	31.83	26.69	sp|Q6PCE3|PGM2L_HUMAN	Glucose 1,6-bisphosphate synthase OS=Homo sapiens GN=PGM2L1 PE=1 SV=3	HUMAN	16
567	27.89	30.99	73.82	48.75	42.62	sp|P50148|GNAQ_HUMAN	Guanine nucleotide-binding protein G(q) subunit alpha OS=Homo sapiens GN=GNAQ PE=1 SV=4	HUMAN	16
890	20.13	28.53	56.62	41.69	34.93	sp|P19086|GNAZ_HUMAN	Guanine nucleotide-binding protein G(z) subunit alpha OS=Homo sapiens GN=GNAZ PE=2 SV=3	HUMAN	16
1149	16.02	16.81	78.87	67.61	64.08	sp|P69905|HBA_HUMAN	Hemoglobin subunit alpha OS=Homo sapiens GN=HBA1 PE=1 SV=2	HUMAN	16
461	31.43	33.94	86.12	51.91	47.37	sp|Q6YN16|HSDL2_HUMAN	Hydroxysteroid dehydrogenase-like protein 2 OS=Homo sapiens GN=HSDL2 PE=1 SV=1	HUMAN	16
588	27.28	32.53	58.13	31.78	22.13	sp|Q99460-2|PSMD1_HUMAN	Isoform 2 of 26S proteasome non-ATPase regulatory subunit 1 OS=Homo sapiens GN=PSMD1	HUMAN	16
756	22.67	29.28	69.92	52.38	41.6	sp|P61160-2|ARP2_HUMAN	Isoform 2 of Actin-related protein 2 OS=Homo sapiens GN=ACTR2	HUMAN	16
538	28.55	29.39	67.44	47.44	45.64	sp|Q9UJ70-2|NAGK_HUMAN	Isoform 2 of N-acetyl-D-glucosamine kinase OS=Homo sapiens GN=NAGK	HUMAN	16
763	22.59	23.78	46.57	17.64	11.04	sp|Q9NYU2-2|UGGG1_HUMAN	Isoform 2 of UDP-glucose:glycoprotein glucosyltransferase 1 OS=Homo sapiens GN=UGGT1	HUMAN	16
590	27.25	32.67	62.64	36.07	28.66	sp|Q7Z3D6-2|CN159_HUMAN	Isoform 2 of UPF0317 protein C14orf159, mitochondrial OS=Homo sapiens GN=C14orf159	HUMAN	16
446	31.93	33.58	45.84	24.45	16.32	sp|Q13332-7|PTPRS_HUMAN	Isoform 3 of Receptor-type tyrosine-protein phosphatase S OS=Homo sapiens GN=PTPRS	HUMAN	16
1675	10.24	27.78	65.1	57.89	47.92	sp|Q15366-6|PCBP2_HUMAN	Isoform 6 of Poly(rC)-binding protein 2 OS=Homo sapiens GN=PCBP2	HUMAN	16
636	25.82	27.87	43.49	20.52	14.81	sp|O94979-6|SC31A_HUMAN	Isoform 6 of Protein transport protein Sec31A OS=Homo sapiens GN=SEC31A	HUMAN	16
541	28.48	34.67	55.69	31.76	26.07	sp|O00408-4|PDE2A_HUMAN	Isoform PDE2A4 of cGMP-dependent 3',5'-cyclic phosphodiesterase OS=Homo sapiens GN=PDE2A	HUMAN	16
597	27.03	28.05	49.76	18.47	12.95	sp|Q07157-2|ZO1_HUMAN	Isoform Short of Tight junction protein ZO-1 OS=Homo sapiens GN=TJP1	HUMAN	16
660	25.1	31.46	53.93	40.77	34.83	sp|P35527|K1C9_HUMAN	Keratin, type I cytoskeletal 9 OS=Homo sapiens GN=KRT9 PE=1 SV=3	HUMAN	16
422	33.27	36.91	80.39	44.05	31.99	sp|Q9H0B6|KLC2_HUMAN	Kinesin light chain 2 OS=Homo sapiens GN=KLC2 PE=1 SV=1	HUMAN	16
594	27.14	29.3	50.12	21.36	13.73	sp|Q12756|KIF1A_HUMAN	Kinesin-like protein KIF1A OS=Homo sapiens GN=KIF1A PE=1 SV=2	HUMAN	16
379	35.37	37.86	59.97	33.43	26.54	sp|Q9UKU0|ACSL6_HUMAN	Long-chain-fatty-acid--CoA ligase 6 OS=Homo sapiens GN=ACSL6 PE=2 SV=4	HUMAN	16
609	26.61	32.19	65.37	37.41	29.44	sp|Q9NZW5|MPP6_HUMAN	MAGUK p55 subfamily member 6 OS=Homo sapiens GN=MPP6 PE=1 SV=2	HUMAN	16
4948	26.61	32.19	65.37	37.41	29.44	sp|Q9NZW5|MPP6_HUMAN	MAGUK p55 subfamily member 6 OS=Homo sapiens GN=MPP6 PE=1 SV=2	HUMAN	16
741	23.1	29.74	63.59	31.72	22.9	sp|Q96RQ3|MCCA_HUMAN	Methylcrotonoyl-CoA carboxylase subunit alpha, mitochondrial OS=Homo sapiens GN=MCCC1 PE=1 SV=3	HUMAN	16
501	30.01	35.19	64.8	48.52	34.38	sp|O94826|TOM70_HUMAN	Mitochondrial import receptor subunit TOM70 OS=Homo sapiens GN=TOMM70A PE=1 SV=1	HUMAN	16
823	21.4	24.39	49.72	17.61	12.26	tr|H0Y2S9|H0Y2S9_HUMAN	Myosin phosphatase Rho-interacting protein (Fragment) OS=Homo sapiens GN=MPRIP PE=4 SV=3	HUMAN	16
509	29.78	31.81	78.08	67.81	60.27	tr|Q32Q12|Q32Q12_HUMAN	Nucleoside diphosphate kinase OS=Homo sapiens GN=NME1-NME2 PE=2 SV=1	HUMAN	16
565	27.93	32.55	84.78	77.17	65.94	sp|Q9NQR4|NIT2_HUMAN	Omega-amidase NIT2 OS=Homo sapiens GN=NIT2 PE=1 SV=1	HUMAN	16
611	26.59	29.11	64.02	48.15	44.46	sp|O95394|AGM1_HUMAN	Phosphoacetylglucosamine mutase OS=Homo sapiens GN=PGM3 PE=1 SV=1	HUMAN	16
3008	4	33.01	97.5	79.5	76.5	tr|H0YDN1|H0YDN1_HUMAN	Plectin (Fragment) OS=Homo sapiens GN=PLEC PE=4 SV=1	HUMAN	16
550	28.22	33.99	59.17	26.53	20.81	sp|P09874|PARP1_HUMAN	Poly [ADP-ribose] polymerase 1 OS=Homo sapiens GN=PARP1 PE=1 SV=4	HUMAN	16
1043	17.63	29.33	68.14	58.17	56.79	tr|E9PFP8|E9PFP8_HUMAN	Poly(rC)-binding protein 3 OS=Homo sapiens GN=PCBP3 PE=2 SV=1	HUMAN	16
853	20.83	23.8	51.05	36.91	33.51	sp|P51888|PRELP_HUMAN	Prolargin OS=Homo sapiens GN=PRELP PE=1 SV=1	HUMAN	16
762	22.6	23.47	90.69	72.06	59.51	sp|Q9UFN0|NPS3A_HUMAN	Protein NipSnap homolog 3A OS=Homo sapiens GN=NIPSNAP3A PE=1 SV=2	HUMAN	16
558	28.02	31.3	70.66	33.39	29.01	sp|P13521|SCG2_HUMAN	Secretogranin-2 OS=Homo sapiens GN=SCG2 PE=1 SV=2	HUMAN	16
1153	15.95	24.26	63.42	38.97	30.7	tr|B5ME97|B5ME97_HUMAN	Septin 10, isoform CRA_c OS=Homo sapiens GN=SEPT10 PE=2 SV=2	HUMAN	16
561	28	28.64	79.61	58.4	52.62	tr|B4DNJ6|B4DNJ6_HUMAN	Serine-threonine kinase receptor-associated protein OS=Homo sapiens GN=STRAP PE=2 SV=1	HUMAN	16
639	25.79	26.02	69.15	63.12	58.87	sp|P10768|ESTD_HUMAN	S-formylglutathione hydrolase OS=Homo sapiens GN=ESD PE=1 SV=2	HUMAN	16
793	21.97	22.07	94.74	91.23	91.23	sp|O75368|SH3L1_HUMAN	SH3 domain-binding glutamic acid-rich-like protein OS=Homo sapiens GN=SH3BGRL PE=1 SV=1	HUMAN	16
570	27.79	36.08	75.92	42.58	33.72	sp|O60749|SNX2_HUMAN	Sorting nexin-2 OS=Homo sapiens GN=SNX2 PE=1 SV=2	HUMAN	16
490	30.33	33.07	57.11	41.08	34.31	tr|F8VQ10|F8VQ10_HUMAN	Spliceosome RNA helicase DDX39B OS=Homo sapiens GN=DDX39B PE=2 SV=1	HUMAN	16
896	20.02	26.58	76.39	59.38	52.08	sp|Q16623|STX1A_HUMAN	Syntaxin-1A OS=Homo sapiens GN=STX1A PE=1 SV=1	HUMAN	16
627	26.04	28.56	81.59	75.62	71.64	sp|Q01995|TAGL_HUMAN	Transgelin OS=Homo sapiens GN=TAGLN PE=1 SV=4	HUMAN	16
428	32.89	35.67	63.69	43.31	37.58	sp|P23381|SYWC_HUMAN	Tryptophan--tRNA ligase, cytoplasmic OS=Homo sapiens GN=WARS PE=1 SV=2	HUMAN	16
510	29.7	31.75	53.65	35.95	30.29	tr|J3QRU1|J3QRU1_HUMAN	Tyrosine-protein kinase Yes OS=Homo sapiens GN=YES1 PE=2 SV=1	HUMAN	16
709	24.06	25.92	71.94	50.75	43.28	sp|Q16698|DECR_HUMAN	2,4-dienoyl-CoA reductase, mitochondrial OS=Homo sapiens GN=DECR1 PE=1 SV=1	HUMAN	15
846	20.93	25.57	81.58	55.02	52.63	sp|P43686|PRS6B_HUMAN	26S protease regulatory subunit 6B OS=Homo sapiens GN=PSMC4 PE=1 SV=2	HUMAN	15
462	31.42	38.49	86.21	63.79	44.33	sp|P62195|PRS8_HUMAN	26S protease regulatory subunit 8 OS=Homo sapiens GN=PSMC5 PE=1 SV=1	HUMAN	15
427	32.89	37.6	80.09	52.84	41.71	sp|O00231|PSD11_HUMAN	26S proteasome non-ATPase regulatory subunit 11 OS=Homo sapiens GN=PSMD11 PE=1 SV=3	HUMAN	15
523	29.05	32.26	47.13	31.56	25.14	sp|P13798|ACPH_HUMAN	Acylamino-acid-releasing enzyme OS=Homo sapiens GN=APEH PE=1 SV=4	HUMAN	15
559	28	30.79	64.61	52.02	44.89	sp|Q86TX2|ACOT1_HUMAN	Acyl-coenzyme A thioesterase 1 OS=Homo sapiens GN=ACOT1 PE=1 SV=1	HUMAN	15
4636	0.89	30.72	59.42	47.41	39.96	sp|P49753|ACOT2_HUMAN	Acyl-coenzyme A thioesterase 2, mitochondrial OS=Homo sapiens GN=ACOT2 PE=1 SV=6	HUMAN	15
810	21.76	25.47	71.71	58.55	51.97	sp|P46108|CRK_HUMAN	Adapter molecule crk OS=Homo sapiens GN=CRK PE=1 SV=2	HUMAN	15
1733	9.92	23.22	85	63.33	63.33	sp|P84085|ARF5_HUMAN	ADP-ribosylation factor 5 OS=Homo sapiens GN=ARF5 PE=1 SV=2	HUMAN	15
536	28.61	29.43	77.27	43.32	39.3	sp|P11766|ADHX_HUMAN	Alcohol dehydrogenase class-3 OS=Homo sapiens GN=ADH5 PE=1 SV=4	HUMAN	15
605	26.74	30.97	50.67	38.62	35.49	tr|G3V5I3|G3V5I3_HUMAN	Alpha-1-antichymotrypsin OS=Homo sapiens GN=SERPINA3 PE=3 SV=1	HUMAN	15
683	24.59	24.86	69.54	68.97	60.92	tr|E9PR44|E9PR44_HUMAN	Alpha-crystallin B chain (Fragment) OS=Homo sapiens GN=CRYAB PE=2 SV=1	HUMAN	15
781	22.22	23.06	98.57	90.71	87.14	sp|P37840|SYUA_HUMAN	Alpha-synuclein OS=Homo sapiens GN=SNCA PE=1 SV=1	HUMAN	15
723	23.64	28.07	71.73	51.49	42.86	tr|B4DT77|B4DT77_HUMAN	Annexin OS=Homo sapiens GN=ANXA7 PE=2 SV=1	HUMAN	15
562	27.98	29.66	67.36	41.15	34.94	sp|Q96CW1|AP2M1_HUMAN	AP-2 complex subunit mu OS=Homo sapiens GN=AP2M1 PE=1 SV=2	HUMAN	15
514	29.49	33.17	48.15	24.31	18.02	sp|Q13367|AP3B2_HUMAN	AP-3 complex subunit beta-2 OS=Homo sapiens GN=AP3B2 PE=1 SV=2	HUMAN	15
904	19.87	21.37	98.14	78.88	69.57	sp|O75947|ATP5H_HUMAN	ATP synthase subunit d, mitochondrial OS=Homo sapiens GN=ATP5H PE=1 SV=3	HUMAN	15
624	26.27	27.73	80	58.77	54.46	sp|Q96CX2|KCD12_HUMAN	BTB/POZ domain-containing protein KCTD12 OS=Homo sapiens GN=KCTD12 PE=1 SV=1	HUMAN	15
732	23.39	25.46	47.09	28.11	21.14	tr|A8MWK3|A8MWK3_HUMAN	Cadherin-2 OS=Homo sapiens GN=CDH2 PE=2 SV=1	HUMAN	15
512	29.6	35.32	58.21	35.41	26.14	sp|P23786|CPT2_HUMAN	Carnitine O-palmitoyltransferase 2, mitochondrial OS=Homo sapiens GN=CPT2 PE=1 SV=2	HUMAN	15
625	26.25	28.98	42.7	19.22	16.49	sp|Q8WXD9|CSKI1_HUMAN	Caskin-1 OS=Homo sapiens GN=CASKIN1 PE=1 SV=1	HUMAN	15
898	19.97	22.35	68.85	44.47	40.41	sp|P61201|CSN2_HUMAN	COP9 signalosome complex subunit 2 OS=Homo sapiens GN=COPS2 PE=1 SV=1	HUMAN	15
657	25.23	29.34	42.73	33.86	27.95	sp|Q13363|CTBP1_HUMAN	C-terminal-binding protein 1 OS=Homo sapiens GN=CTBP1 PE=1 SV=2	HUMAN	15
875	20.38	20.89	91.89	83.78	72.97	sp|P14927|QCR7_HUMAN	Cytochrome b-c1 complex subunit 7 OS=Homo sapiens GN=UQCRB PE=1 SV=2	HUMAN	15
955	19.03	19.46	71.33	61.33	61.33	sp|P20674|COX5A_HUMAN	Cytochrome c oxidase subunit 5A, mitochondrial OS=Homo sapiens GN=COX5A PE=1 SV=2	HUMAN	15
506	29.85	31.87	75.79	49.21	46.32	sp|O00154|BACH_HUMAN	Cytosolic acyl coenzyme A thioester hydrolase OS=Homo sapiens GN=ACOT7 PE=1 SV=3	HUMAN	15
706	24.11	28.18	61.78	37.24	25.95	sp|Q9UKG1|DP13A_HUMAN	DCC-interacting protein 13-alpha OS=Homo sapiens GN=APPL1 PE=1 SV=1	HUMAN	15
1121	16.42	23.49	92.66	67.13	59.09	sp|P52907|CAZA1_HUMAN	F-actin-capping protein subunit alpha-1 OS=Homo sapiens GN=CAPZA1 PE=1 SV=3	HUMAN	15
592	27.18	28.69	71.24	48.76	35.96	tr|C9JEU5|C9JEU5_HUMAN	Fibrinogen gamma chain OS=Homo sapiens GN=FGG PE=2 SV=1	HUMAN	15
535	28.7	30.5	78.85	54.49	45.83	sp|Q99747|SNAG_HUMAN	Gamma-soluble NSF attachment protein OS=Homo sapiens GN=NAPG PE=1 SV=1	HUMAN	15
571	27.71	29.19	76.25	49.04	39.27	sp|P00390|GSHR_HUMAN	Glutathione reductase, mitochondrial OS=Homo sapiens GN=GSR PE=1 SV=2	HUMAN	15
2861	4.14	29.9	78.9	66.51	48.62	sp|Q03013|GSTM4_HUMAN	Glutathione S-transferase Mu 4 OS=Homo sapiens GN=GSTM4 PE=1 SV=3	HUMAN	15
598	26.87	28.56	79.2	53.43	40.19	sp|P50440|GATM_HUMAN	Glycine amidinotransferase, mitochondrial OS=Homo sapiens GN=GATM PE=1 SV=1	HUMAN	15
4100	2	31.45	88.67	66.86	52.97	tr|M0R019|M0R019_HUMAN	Heterogeneous nuclear ribonucleoprotein M (Fragment) OS=Homo sapiens GN=HNRNPM PE=2 SV=1	HUMAN	15
564	27.94	35.79	68.17	43.42	35.76	sp|P12081|SYHC_HUMAN	Histidine--tRNA ligase, cytoplasmic OS=Homo sapiens GN=HARS PE=1 SV=2	HUMAN	15
759	22.62	25.84	67.2	40.48	32.54	sp|Q16543|CDC37_HUMAN	Hsp90 co-chaperone Cdc37 OS=Homo sapiens GN=CDC37 PE=1 SV=1	HUMAN	15
635	25.85	32.55	57.12	26.5	18.26	sp|O75146|HIP1R_HUMAN	Huntingtin-interacting protein 1-related protein OS=Homo sapiens GN=HIP1R PE=1 SV=2	HUMAN	15
633	25.9	27.06	56.66	52.69	49.86	sp|P01876|IGHA1_HUMAN	Ig alpha-1 chain C region OS=Homo sapiens GN=IGHA1 PE=1 SV=2	HUMAN	15
992	0.01	18.93	35.11	13.1	8.646	sp|P02751-13|FINC_HUMAN	Isoform 13 of Fibronectin OS=Homo sapiens GN=FN1	HUMAN	15
765	22.54	24.76	52.53	17.47	12.6	sp|Q5SW79-2|CE170_HUMAN	Isoform 2 of Centrosomal protein of 170 kDa OS=Homo sapiens GN=CEP170	HUMAN	15
799	21.9	28.52	54.26	24.74	15.93	sp|Q86T65-4|DAAM2_HUMAN	Isoform 2 of Disheveled-associated activator of morphogenesis 2 OS=Homo sapiens GN=DAAM2	HUMAN	15
678	24.66	28.97	49.7	22.7	14.68	sp|O75145-2|LIPA3_HUMAN	Isoform 2 of Liprin-alpha-3 OS=Homo sapiens GN=PPFIA3	HUMAN	15
707	24.09	27.83	32.03	18.92	15.78	sp|Q14112-2|NID2_HUMAN	Isoform 2 of Nidogen-2 OS=Homo sapiens GN=NID2	HUMAN	15
622	26.33	30.04	53.22	27.46	19.05	sp|Q92900-2|RENT1_HUMAN	Isoform 2 of Regulator of nonsense transcripts 1 OS=Homo sapiens GN=UPF1	HUMAN	15
584	27.33	30.59	65.79	44.33	36.03	sp|P34897-2|GLYM_HUMAN	Isoform 2 of Serine hydroxymethyltransferase, mitochondrial OS=Homo sapiens GN=SHMT2	HUMAN	15
586	27.3	28.51	60.42	43.45	41.96	sp|P29218-3|IMPA1_HUMAN	Isoform 3 of Inositol monophosphatase 1 OS=Homo sapiens GN=IMPA1	HUMAN	15
665	25.01	28.74	40.48	23.03	19.16	sp|O60641-4|AP180_HUMAN	Isoform 4 of Clathrin coat assembly protein AP180 OS=Homo sapiens GN=SNAP91	HUMAN	15
992	18.43	20.23	36.04	14.38	10.09	sp|P02751-4|FINC_HUMAN	Isoform 4 of Fibronectin OS=Homo sapiens GN=FN1	HUMAN	15
992	0.01	19.52	35.73	14.11	9.272	sp|P02751-5|FINC_HUMAN	Isoform 5 of Fibronectin OS=Homo sapiens GN=FN1	HUMAN	15
1243	14.46	27.39	42.59	19.14	13.42	sp|P23468-5|PTPRD_HUMAN	Isoform 5 of Receptor-type tyrosine-protein phosphatase delta OS=Homo sapiens GN=PTPRD	HUMAN	15
784	22.15	26.33	64.54	35.73	25.21	sp|Q00325-2|MPCP_HUMAN	Isoform B of Phosphate carrier protein, mitochondrial OS=Homo sapiens GN=SLC25A3	HUMAN	15
631	25.97	27.89	79.18	52.56	39.25	sp|P07910-2|HNRPC_HUMAN	Isoform C1 of Heterogeneous nuclear ribonucleoproteins C1/C2 OS=Homo sapiens GN=HNRNPC	HUMAN	15
453	31.63	34.28	67.56	41	34.76	sp|P11413-2|G6PD_HUMAN	Isoform Long of Glucose-6-phosphate 1-dehydrogenase OS=Homo sapiens GN=G6PD	HUMAN	15
807	21.78	34.02	56.18	37.25	27.23	sp|P35908|K22E_HUMAN	Keratin, type II cytoskeletal 2 epidermal OS=Homo sapiens GN=KRT2 PE=1 SV=2	HUMAN	15
556	28.05	29.86	72.56	53.3	50.66	sp|P30740|ILEU_HUMAN	Leukocyte elastase inhibitor OS=Homo sapiens GN=SERPINB1 PE=1 SV=1	HUMAN	15
682	24.6	29.62	50.67	26.53	20.67	sp|P22033|MUTA_HUMAN	Methylmalonyl-CoA mutase, mitochondrial OS=Homo sapiens GN=MUT PE=1 SV=4	HUMAN	15
621	26.35	26.96	97.59	84.94	65.06	sp|P29966|MARCS_HUMAN	Myristoylated alanine-rich C-kinase substrate OS=Homo sapiens GN=MARCKS PE=1 SV=4	HUMAN	15
643	25.65	29.25	62.81	59.65	53.33	sp|O95865|DDAH2_HUMAN	N(G),N(G)-dimethylarginine dimethylaminohydrolase 2 OS=Homo sapiens GN=DDAH2 PE=1 SV=1	HUMAN	15
529	28.83	30.92	76.47	45.93	37.33	sp|Q4G0N4|NAKD2_HUMAN	NAD kinase 2, mitochondrial OS=Homo sapiens GN=NADK2 PE=1 SV=2	HUMAN	15
842	20.99	22.51	73.59	60.17	55.84	sp|Q15102|PA1B3_HUMAN	Platelet-activating factor acetylhydrolase IB subunit gamma OS=Homo sapiens GN=PAFAH1B3 PE=1 SV=1	HUMAN	15
2183	7.08	18.91	42.29	14.95	8.275	tr|F8VSZ4|F8VSZ4_HUMAN	Plexin-A1 OS=Homo sapiens GN=PLXNA1 PE=2 SV=1	HUMAN	15
574	27.66	29.92	72.43	66.18	60.66	sp|P35232|PHB_HUMAN	Prohibitin OS=Homo sapiens GN=PHB PE=1 SV=1	HUMAN	15
533	28.73	32.77	71.13	41.69	30.56	sp|P48147|PPCE_HUMAN	Prolyl endopeptidase OS=Homo sapiens GN=PREP PE=1 SV=2	HUMAN	15
708	24.07	24.91	89.97	69	55.93	sp|Q08257|QOR_HUMAN	Quinone oxidoreductase OS=Homo sapiens GN=CRYZ PE=1 SV=1	HUMAN	15
667	24.94	31	93.49	72.56	65.12	sp|P61106|RAB14_HUMAN	Ras-related protein Rab-14 OS=Homo sapiens GN=RAB14 PE=1 SV=4	HUMAN	15
680	24.64	27.65	82.69	67.79	61.06	sp|P20340|RAB6A_HUMAN	Ras-related protein Rab-6A OS=Homo sapiens GN=RAB6A PE=1 SV=3	HUMAN	15
831	21.3	21.84	81.64	75.36	62.32	sp|P51149|RAB7A_HUMAN	Ras-related protein Rab-7a OS=Homo sapiens GN=RAB7A PE=1 SV=1	HUMAN	15
811	21.74	26.83	55.22	46.87	42.69	tr|F8WCY5|F8WCY5_HUMAN	Reticulocalbin-2 OS=Homo sapiens GN=RCN2 PE=2 SV=1	HUMAN	15
563	27.96	31.75	57.85	22.55	13.4	sp|O75116|ROCK2_HUMAN	Rho-associated protein kinase 2 OS=Homo sapiens GN=ROCK2 PE=1 SV=4	HUMAN	15
606	26.73	28.02	84.4	38.62	34.53	sp|P38159|RBMX_HUMAN	RNA-binding motif protein, X chromosome OS=Homo sapiens GN=RBMX PE=1 SV=3	HUMAN	15
860	20.72	33.91	68.32	52.29	44.27	sp|Q13177|PAK2_HUMAN	Serine/threonine-protein kinase PAK 2 OS=Homo sapiens GN=PAK2 PE=1 SV=3	HUMAN	15
3634	2.14	26.72	90.61	59.87	51.13	sp|P62714|PP2AB_HUMAN	Serine/threonine-protein phosphatase 2A catalytic subunit beta isoform OS=Homo sapiens GN=PPP2CB PE=1 SV=1	HUMAN	15
804	21.81	31.12	70.11	34.87	30.27	sp|Q13596|SNX1_HUMAN	Sorting nexin-1 OS=Homo sapiens GN=SNX1 PE=1 SV=3	HUMAN	15
1074	17.2	18.16	72.97	45.5	40.99	sp|P04179|SODM_HUMAN	Superoxide dismutase [Mn], mitochondrial OS=Homo sapiens GN=SOD2 PE=1 SV=2	HUMAN	15
521	29.12	32.39	62.66	35.13	26.69	sp|P26639|SYTC_HUMAN	Threonine--tRNA ligase, cytoplasmic OS=Homo sapiens GN=TARS PE=1 SV=3	HUMAN	15
734	23.37	24.88	74.53	56.83	49.38	sp|Q00577|PURA_HUMAN	Transcriptional activator protein Pur-alpha OS=Homo sapiens GN=PURA PE=1 SV=2	HUMAN	15
626	26.17	33.79	55.78	39.09	28.99	sp|Q15582|BGH3_HUMAN	Transforming growth factor-beta-induced protein ig-h3 OS=Homo sapiens GN=TGFBI PE=1 SV=1	HUMAN	15
948	19.1	26.53	43.29	20.64	13.51	sp|Q9BTW9|TBCD_HUMAN	Tubulin-specific chaperone D OS=Homo sapiens GN=TBCD PE=1 SV=2	HUMAN	15
661	25.1	29.63	53.23	23.67	16.16	sp|A0AVT1|UBA6_HUMAN	Ubiquitin-like modifier-activating enzyme 6 OS=Homo sapiens GN=UBA6 PE=1 SV=1	HUMAN	15
992	0.01	19.52	35.73	14.11	9.272	tr|F8W7G7|F8W7G7_HUMAN	Ugl-Y3 OS=Homo sapiens GN=FN1 PE=2 SV=1	HUMAN	15
548	28.26	29.72	61.94	44.13	41.3	sp|Q9Y2I8|WDR37_HUMAN	WD repeat-containing protein 37 OS=Homo sapiens GN=WDR37 PE=1 SV=2	HUMAN	15
519	29.19	33.5	88.17	58.87	49.61	sp|P62333|PRS10_HUMAN	26S protease regulatory subunit 10B OS=Homo sapiens GN=PSMC6 PE=1 SV=1	HUMAN	14
503	29.9	31.2	66.88	60.57	53	sp|P05388|RLA0_HUMAN	60S acidic ribosomal protein P0 OS=Homo sapiens GN=RPLP0 PE=1 SV=1	HUMAN	14
531	28.76	29.75	56.31	30.33	27.72	sp|Q9NUB1|ACS2L_HUMAN	Acetyl-coenzyme A synthetase 2-like, mitochondrial OS=Homo sapiens GN=ACSS1 PE=1 SV=2	HUMAN	14
612	26.52	29.15	55.44	42.53	36.2	sp|Q13510|ASAH1_HUMAN	Acid ceramidase OS=Homo sapiens GN=ASAH1 PE=1 SV=5	HUMAN	14
560	28	28.85	68.99	43.03	34.86	sp|Q9HDC9|APMAP_HUMAN	Adipocyte plasma membrane-associated protein OS=Homo sapiens GN=APMAP PE=1 SV=2	HUMAN	14
4104	2	25.83	65.94	55.11	39.94	sp|P52895|AK1C2_HUMAN	Aldo-keto reductase family 1 member C2 OS=Homo sapiens GN=AKR1C2 PE=1 SV=3	HUMAN	14
967	18.79	33.57	57.69	37.57	29.22	sp|P21397|AOFA_HUMAN	Amine oxidase [flavin-containing] A OS=Homo sapiens GN=MAOA PE=1 SV=1	HUMAN	14
5423	0.15	21.66	52.94	43.94	38.58	tr|H0Y7T8|H0Y7T8_HUMAN	Amphiphysin (Fragment) OS=Homo sapiens GN=AMPH PE=4 SV=1	HUMAN	14
537	28.59	31.72	53.59	37.25	28.72	sp|Q2M2I8|AAK1_HUMAN	AP2-associated protein kinase 1 OS=Homo sapiens GN=AAK1 PE=1 SV=3	HUMAN	14
642	25.68	26.22	68.36	54.91	52.73	tr|K7EL21|K7EL21_HUMAN	Calcium-dependent secretion activator 1 OS=Homo sapiens GN=CAPS PE=2 SV=1	HUMAN	14
1194	15.31	21.45	63.53	38.18	24.5	sp|P22694|KAPCB_HUMAN	cAMP-dependent protein kinase catalytic subunit beta OS=Homo sapiens GN=PRKACB PE=1 SV=2	HUMAN	14
546	28.29	32.01	64.32	42.54	37.74	sp|Q13740|CD166_HUMAN	CD166 antigen OS=Homo sapiens GN=ALCAM PE=1 SV=2	HUMAN	14
690	24.44	27.6	51.5	27.19	23.36	sp|P00488|F13A_HUMAN	Coagulation factor XIII A chain OS=Homo sapiens GN=F13A1 PE=1 SV=4	HUMAN	14
589	27.26	31.22	82.27	67.98	47.04	sp|Q9BT78|CSN4_HUMAN	COP9 signalosome complex subunit 4 OS=Homo sapiens GN=COPS4 PE=1 SV=1	HUMAN	14
4103	2	26.62	66.74	45.58	39.3	sp|Q9UJU6|DBNL_HUMAN	Drebrin-like protein OS=Homo sapiens GN=DBNL PE=1 SV=1	HUMAN	14
697	24.3	28.92	79.58	63.36	52.25	sp|P13804|ETFA_HUMAN	Electron transfer flavoprotein subunit alpha, mitochondrial OS=Homo sapiens GN=ETFA PE=1 SV=1	HUMAN	14
4099	2	32.91	66.04	49.73	41.18	tr|B7ZC39|B7ZC39_HUMAN	Endophilin-B2 OS=Homo sapiens GN=SH3GLB2 PE=2 SV=1	HUMAN	14
2090	7.63	28.61	77.59	51.72	45.81	sp|P60842|IF4A1_HUMAN	Eukaryotic initiation factor 4A-I OS=Homo sapiens GN=EIF4A1 PE=1 SV=1	HUMAN	14
549	28.24	31.91	52.17	23.82	17.48	sp|Q9BSJ8|ESYT1_HUMAN	Extended synaptotagmin-1 OS=Homo sapiens GN=ESYT1 PE=1 SV=1	HUMAN	14
684	24.56	26.33	69.68	54.15	47.65	sp|P47756|CAPZB_HUMAN	F-actin-capping protein subunit beta OS=Homo sapiens GN=CAPZB PE=1 SV=4	HUMAN	14
1193	15.32	17.48	84.85	71.21	63.64	sp|O15540|FABP7_HUMAN	Fatty acid-binding protein, brain OS=Homo sapiens GN=FABP7 PE=1 SV=3	HUMAN	14
599	26.84	27.59	71.62	64.19	57.09	sp|Q9UK22|FBX2_HUMAN	F-box only protein 2 OS=Homo sapiens GN=FBXO2 PE=1 SV=2	HUMAN	14
953	19.04	23.92	49.28	23.44	15.12	sp|Q9Y4F1|FARP1_HUMAN	FERM, RhoGEF and pleckstrin domain-containing protein 1 OS=Homo sapiens GN=FARP1 PE=1 SV=1	HUMAN	14
634	25.88	26.93	65.89	52.45	47.8	sp|O75936|BODG_HUMAN	Gamma-butyrobetaine dioxygenase OS=Homo sapiens GN=BBOX1 PE=1 SV=1	HUMAN	14
710	23.99	30.09	71.79	47.29	40.17	sp|Q8N335|GPD1L_HUMAN	Glycerol-3-phosphate dehydrogenase 1-like protein OS=Homo sapiens GN=GPD1L PE=1 SV=1	HUMAN	14
618	26.43	26.8	77.6	58.04	56.15	sp|P63244|GBLP_HUMAN	Guanine nucleotide-binding protein subunit beta-2-like 1 OS=Homo sapiens GN=GNB2L1 PE=1 SV=3	HUMAN	14
673	24.78	25.99	83.78	74.13	70.27	sp|Q9H0R4|HDHD2_HUMAN	Haloacid dehalogenase-like hydrolase domain-containing protein 2 OS=Homo sapiens GN=HDHD2 PE=1 SV=1	HUMAN	14
999	18.27	20.91	74.57	46.82	43.06	sp|P31942|HNRH3_HUMAN	Heterogeneous nuclear ribonucleoprotein H3 OS=Homo sapiens GN=HNRNPH3 PE=1 SV=2	HUMAN	14
785	22.14	22.95	63.41	33.88	27.91	sp|P50502|F10A1_HUMAN	Hsc70-interacting protein OS=Homo sapiens GN=ST13 PE=1 SV=2	HUMAN	14
713	23.88	26.76	87.16	79.82	71.1	sp|P00492|HPRT_HUMAN	Hypoxanthine-guanine phosphoribosyltransferase OS=Homo sapiens GN=HPRT1 PE=1 SV=2	HUMAN	14
1300	13.97	24.8	61.35	53.37	42.94	sp|P01859|IGHG2_HUMAN	Ig gamma-2 chain C region OS=Homo sapiens GN=IGHG2 PE=1 SV=2	HUMAN	14
3009	4	25.47	61.54	37.4	36.07	sp|P01860|IGHG3_HUMAN	Ig gamma-3 chain C region OS=Homo sapiens GN=IGHG3 PE=1 SV=2	HUMAN	14
3403	2.65	20.79	66.36	45.57	35.17	sp|P01861|IGHG4_HUMAN	Ig gamma-4 chain C region OS=Homo sapiens GN=IGHG4 PE=1 SV=1	HUMAN	14
992	0.01	18.28	35.75	13.47	8.824	sp|P02751-10|FINC_HUMAN	Isoform 10 of Fibronectin OS=Homo sapiens GN=FN1	HUMAN	14
992	0.01	17.75	34.35	12.94	8.477	sp|P02751-14|FINC_HUMAN	Isoform 14 of Fibronectin OS=Homo sapiens GN=FN1	HUMAN	14
632	25.92	26.62	67.29	45.71	39.44	sp|Q9UJU6-2|DBNL_HUMAN	Isoform 2 of Drebrin-like protein OS=Homo sapiens GN=DBNL	HUMAN	14
498	30.09	33.47	67.33	52.23	40.1	sp|Q9NR46-2|SHLB2_HUMAN	Isoform 2 of Endophilin-B2 OS=Homo sapiens GN=SH3GLB2	HUMAN	14
585	27.3	29.4	81.03	41.54	37.18	sp|Q16836-2|HCDH_HUMAN	Isoform 2 of Hydroxyacyl-coenzyme A dehydrogenase, mitochondrial OS=Homo sapiens GN=HADH	HUMAN	14
1199	15.26	22.6	66.49	43.64	42.6	sp|Q14558-2|KPRA_HUMAN	Isoform 2 of Phosphoribosyl pyrophosphate synthase-associated protein 1 OS=Homo sapiens GN=PRPSAP1	HUMAN	14
1284	14.05	23.11	50.63	19.23	10.7	sp|P10586-2|PTPRF_HUMAN	Isoform 2 of Receptor-type tyrosine-protein phosphatase F OS=Homo sapiens GN=PTPRF	HUMAN	14
719	23.75	27.34	60.66	23.98	21.33	sp|Q5JSH3-2|WDR44_HUMAN	Isoform 2 of WD repeat-containing protein 44 OS=Homo sapiens GN=WDR44	HUMAN	14
714	23.85	24.58	62.25	43.63	34.64	sp|Q13409-3|DC1I2_HUMAN	Isoform 2C of Cytoplasmic dynein 1 intermediate chain 2 OS=Homo sapiens GN=DYNC1I2	HUMAN	14
674	24.74	26.92	49.7	21.66	19.56	sp|P06756-3|ITAV_HUMAN	Isoform 3 of Integrin alpha-V OS=Homo sapiens GN=ITGAV	HUMAN	14
776	0.03	23.03	43.8	10.14	6.602	sp|Q15746-3|MYLK_HUMAN	Isoform 3A of Myosin light chain kinase, smooth muscle OS=Homo sapiens GN=MYLK	HUMAN	14
749	22.86	26.37	47.05	19.13	16.37	sp|O60271-4|JIP4_HUMAN	Isoform 4 of C-Jun-amino-terminal kinase-interacting protein 4 OS=Homo sapiens GN=SPAG9	HUMAN	14
1878	8.81	9.61	33.23	7.612	3.613	sp|Q5T4S7-4|UBR4_HUMAN	Isoform 4 of E3 ubiquitin-protein ligase UBR4 OS=Homo sapiens GN=UBR4	HUMAN	14
1021	17.91	22.87	39.35	18.12	13.91	sp|Q9UKE5-4|TNIK_HUMAN	Isoform 4 of TRAF2 and NCK-interacting protein kinase OS=Homo sapiens GN=TNIK	HUMAN	14
6672	17.91	22.87	39.35	18.12	13.91	sp|Q9UKE5-4|TNIK_HUMAN	Isoform 4 of TRAF2 and NCK-interacting protein kinase OS=Homo sapiens GN=TNIK	HUMAN	14
671	24.89	27.83	57.47	23.09	18.15	sp|P55265-5|DSRAD_HUMAN	Isoform 5 of Double-stranded RNA-specific adenosine deaminase OS=Homo sapiens GN=ADAR	HUMAN	14
729	23.43	26.18	69.92	41.95	28.16	sp|P22570-7|ADRO_HUMAN	Isoform 7 of NADPH:adrenodoxin oxidoreductase, mitochondrial OS=Homo sapiens GN=FDXR	HUMAN	14
992	0.01	17.92	34.73	13.08	8.571	sp|P02751-9|FINC_HUMAN	Isoform 9 of Fibronectin OS=Homo sapiens GN=FN1	HUMAN	14
776	0.03	23.17	43.02	10.09	6.43	sp|Q15746-6|MYLK_HUMAN	Isoform Del-1790 of Myosin light chain kinase, smooth muscle OS=Homo sapiens GN=MYLK	HUMAN	14
1237	14.5	23.91	44.94	14.21	8.934	sp|P16157-16|ANK1_HUMAN	Isoform Er15 of Ankyrin-1 OS=Homo sapiens GN=ANK1	HUMAN	14
526	28.87	33.87	66.62	30.51	22.03	sp|O75534-2|CSDE1_HUMAN	Isoform Short of Cold shock domain-containing protein E1 OS=Homo sapiens GN=CSDE1	HUMAN	14
722	23.67	23.75	87.36	69.35	63.6	sp|Q14847|LASP1_HUMAN	LIM and SH3 domain protein 1 OS=Homo sapiens GN=LASP1 PE=1 SV=2	HUMAN	14
858	20.74	23.15	65.68	48.52	37.57	sp|Q13449|LSAMP_HUMAN	Limbic system-associated membrane protein OS=Homo sapiens GN=LSAMP PE=1 SV=2	HUMAN	14
668	24.9	27.14	42.65	25.84	20.59	sp|P10253|LYAG_HUMAN	Lysosomal alpha-glucosidase OS=Homo sapiens GN=GAA PE=1 SV=4	HUMAN	14
809	21.76	26.23	60.06	46.13	38.39	sp|Q9H936|GHC1_HUMAN	Mitochondrial glutamate carrier 1 OS=Homo sapiens GN=SLC25A22 PE=1 SV=1	HUMAN	14
776	0.03	23.17	43	10.08	6.426	sp|Q15746|MYLK_HUMAN	Myosin light chain kinase, smooth muscle OS=Homo sapiens GN=MYLK PE=1 SV=4	HUMAN	14
855	20.76	21.17	81.36	77.4	77.4	tr|J3QRS3|J3QRS3_HUMAN	Myosin regulatory light chain 12A OS=Homo sapiens GN=MYL12A PE=2 SV=1	HUMAN	14
638	25.79	29.56	54.79	25.09	14.89	sp|Q9Y2A7|NCKP1_HUMAN	Nck-associated protein 1 OS=Homo sapiens GN=NCKAP1 PE=1 SV=1	HUMAN	14
675	24.71	25.31	88.08	73.58	73.58	sp|P84074|HPCA_HUMAN	Neuron-specific calcium-binding protein hippocalcin OS=Homo sapiens GN=HPCA PE=1 SV=2	HUMAN	14
670	24.9	25.7	60.48	42.47	41.94	tr|J3QK90|J3QK90_HUMAN	NSFL1 cofactor p47 OS=Homo sapiens GN=NSFL1C PE=2 SV=1	HUMAN	14
1017	18.03	18.63	66.26	54.6	50.31	sp|P47874|OMP_HUMAN	Olfactory marker protein OS=Homo sapiens GN=OMP PE=2 SV=2	HUMAN	14
795	21.94	22.5	46.05	40.11	36.44	tr|B7ZLQ1|B7ZLQ1_HUMAN	OPCML protein OS=Homo sapiens GN=OPCML PE=2 SV=1	HUMAN	14
711	23.92	26.73	78.65	44.44	30.07	sp|Q02790|FKBP4_HUMAN	Peptidyl-prolyl cis-trans isomerase FKBP4 OS=Homo sapiens GN=FKBP4 PE=1 SV=3	HUMAN	14
748	22.93	25.39	45.15	15.97	11.69	sp|Q8TCU6|PREX1_HUMAN	Phosphatidylinositol 3,4,5-trisphosphate-dependent Rac exchanger 1 protein OS=Homo sapiens GN=PREX1 PE=1 SV=3	HUMAN	14
658	25.16	27.12	62.02	44.95	42.07	sp|P78356|PI42B_HUMAN	Phosphatidylinositol 5-phosphate 4-kinase type-2 beta OS=Homo sapiens GN=PIP4K2B PE=1 SV=1	HUMAN	14
669	24.9	26.41	88.15	59.63	44.07	sp|Q00169|PIPNA_HUMAN	Phosphatidylinositol transfer protein alpha isoform OS=Homo sapiens GN=PITPNA PE=1 SV=2	HUMAN	14
1675	0.01	23.9	69.78	55.76	42.99	tr|F8VZX2|F8VZX2_HUMAN	Poly(rC)-binding protein 2 OS=Homo sapiens GN=PCBP2 PE=2 SV=1	HUMAN	14
557	28.04	28.82	73.74	53.05	51.46	sp|Q9H7Z7|PGES2_HUMAN	Prostaglandin E synthase 2 OS=Homo sapiens GN=PTGES2 PE=1 SV=1	HUMAN	14
911	19.75	20.52	80.72	56.22	43.37	sp|Q06323|PSME1_HUMAN	Proteasome activator complex subunit 1 OS=Homo sapiens GN=PSME1 PE=1 SV=1	HUMAN	14
787	22.11	27.71	77.97	60.14	54.9	sp|O75323|NIPS2_HUMAN	Protein NipSnap homolog 2 OS=Homo sapiens GN=GBAS PE=1 SV=1	HUMAN	14
656	25.24	26.43	61.75	56.49	45.96	tr|J3KP72|J3KP72_HUMAN	Protein-L-isoaspartate O-methyltransferase OS=Homo sapiens GN=PCMT1 PE=2 SV=1	HUMAN	14
573	27.68	28.42	80.28	68.17	62.63	sp|P00491|PNPH_HUMAN	Purine nucleoside phosphorylase OS=Homo sapiens GN=PNP PE=1 SV=2	HUMAN	14
4105	2	24.26	76.39	70.37	60.19	sp|P62491|RB11A_HUMAN	Ras-related protein Rab-11A OS=Homo sapiens GN=RAB11A PE=1 SV=3	HUMAN	14
1002	18.21	25.95	79.55	65.91	56.36	sp|P20336|RAB3A_HUMAN	Ras-related protein Rab-3A OS=Homo sapiens GN=RAB3A PE=1 SV=1	HUMAN	14
4425	1.49	25.7	83.15	73.37	67.93	sp|P62834|RAP1A_HUMAN	Ras-related protein Rap-1A OS=Homo sapiens GN=RAP1A PE=1 SV=1	HUMAN	14
1154	15.95	16.93	97.08	91.24	82.48	sp|P52758|UK114_HUMAN	Ribonuclease UK114 OS=Homo sapiens GN=HRSP12 PE=1 SV=1	HUMAN	14
543	28.46	30.13	84.88	46	42.33	sp|Q9Y230|RUVB2_HUMAN	RuvB-like 2 OS=Homo sapiens GN=RUVBL2 PE=1 SV=3	HUMAN	14
686	24.52	25.82	59.72	44.44	34.33	sp|P78324|SHPS1_HUMAN	Tyrosine-protein phosphatase non-receptor type substrate 1 OS=Homo sapiens GN=SIRPA PE=1 SV=2	HUMAN	14
653	25.28	28.76	54.42	27.16	19.06	tr|B7Z815|B7Z815_HUMAN	Ubiquitin carboxyl-terminal hydrolase OS=Homo sapiens GN=USP7 PE=2 SV=1	HUMAN	14
689	24.46	25.41	89.94	54.55	50	tr|J3KR44|J3KR44_HUMAN	Ubiquitin thioesterase OTUB1 OS=Homo sapiens GN=OTUB1 PE=2 SV=1	HUMAN	14
800	21.9	25.12	65.93	24.84	14.2	sp|Q00341|VIGLN_HUMAN	Vigilin OS=Homo sapiens GN=HDLBP PE=1 SV=2	HUMAN	14
716	23.81	26.36	77.33	62.75	50.2	sp|Q9Y5K8|VATD_HUMAN	V-type proton ATPase subunit D OS=Homo sapiens GN=ATP6V1D PE=1 SV=1	HUMAN	14
721	23.67	26.61	59.33	39.12	30.57	sp|Q6NVY1|HIBCH_HUMAN	3-hydroxyisobutyryl-CoA hydrolase, mitochondrial OS=Homo sapiens GN=HIBCH PE=1 SV=2	HUMAN	13
1349	13.32	18.19	46.07	13.09	9.309	tr|Q5TIG5|Q5TIG5_HUMAN	Afadin OS=Homo sapiens GN=MLLT4 PE=2 SV=1	HUMAN	13
730	23.42	23.81	67.97	45.13	40.39	sp|O43488|ARK72_HUMAN	Aflatoxin B1 aldehyde reductase member 2 OS=Homo sapiens GN=AKR7A2 PE=1 SV=3	HUMAN	13
1041	17.65	23.32	77.29	54.24	49.83	sp|P54920|SNAA_HUMAN	Alpha-soluble NSF attachment protein OS=Homo sapiens GN=NAPA PE=1 SV=3	HUMAN	13
527	28.87	30.74	55.38	34	26.77	sp|Q9H4A4|AMPB_HUMAN	Aminopeptidase B OS=Homo sapiens GN=RNPEP PE=1 SV=2	HUMAN	13
2641	4.96	7.43	40.65	6.947	3.156	sp|P04114|APOB_HUMAN	Apolipoprotein B-100 OS=Homo sapiens GN=APOB PE=1 SV=2	HUMAN	13
1236	14.54	17.09	31.89	24.77	21.67	sp|P55087|AQP4_HUMAN	Aquaporin-4 OS=Homo sapiens GN=AQP4 PE=1 SV=2	HUMAN	13
952	19.05	21.21	91.08	53.05	53.05	sp|P48047|ATPO_HUMAN	ATP synthase subunit O, mitochondrial OS=Homo sapiens GN=ATP5O PE=1 SV=1	HUMAN	13
740	23.15	24.9	71.83	35.65	30.09	sp|O95817|BAG3_HUMAN	BAG family molecular chaperone regulator 3 OS=Homo sapiens GN=BAG3 PE=1 SV=3	HUMAN	13
744	0.01	28.51	65.83	27.87	19.42	sp|Q05682|CALD1_HUMAN	Caldesmon OS=Homo sapiens GN=CALD1 PE=1 SV=3	HUMAN	13
4102	2	26.82	67.47	44.51	42.51	sp|Q8NCB2|CAMKV_HUMAN	CaM kinase-like vesicle-associated protein OS=Homo sapiens GN=CAMKV PE=2 SV=2	HUMAN	13
4410	1.53	24.85	66.78	45.18	40.2	tr|B1AK88|B1AK88_HUMAN	Capping protein (Actin filament) muscle Z-line, beta, isoform CRA_d OS=Homo sapiens GN=CAPZB PE=2 SV=1	HUMAN	13
1514	11.56	26.95	80.14	59.93	47.65	sp|O75828|CBR3_HUMAN	Carbonyl reductase [NADPH] 3 OS=Homo sapiens GN=CBR3 PE=1 SV=3	HUMAN	13
613	26.51	27.8	56.72	42.44	33.61	sp|P16870|CBPE_HUMAN	Carboxypeptidase E OS=Homo sapiens GN=CPE PE=1 SV=1	HUMAN	13
978	18.62	26.14	44.53	17.89	9.559	sp|P53621|COPA_HUMAN	Coatomer subunit alpha OS=Homo sapiens GN=COPA PE=1 SV=2	HUMAN	13
679	24.65	25.83	60.61	31.74	28.39	sp|O60826|CCD22_HUMAN	Coiled-coil domain-containing protein 22 OS=Homo sapiens GN=CCDC22 PE=1 SV=1	HUMAN	13
747	22.93	27.12	59.96	36.87	29.61	sp|O75131|CPNE3_HUMAN	Copine-3 OS=Homo sapiens GN=CPNE3 PE=1 SV=1	HUMAN	13
591	27.22	28.8	57.92	39.26	32.1	sp|P31146|COR1A_HUMAN	Coronin-1A OS=Homo sapiens GN=CORO1A PE=1 SV=4	HUMAN	13
1924	8.5	21.35	64.92	35.32	29.12	sp|P17540|KCRS_HUMAN	Creatine kinase S-type, mitochondrial OS=Homo sapiens GN=CKMT2 PE=1 SV=2	HUMAN	13
891	0.01	27.22	55.73	25.26	17.19	sp|Q13618|CUL3_HUMAN	Cullin-3 OS=Homo sapiens GN=CUL3 PE=1 SV=2	HUMAN	13
885	20.18	24.4	74.59	34.76	32.11	sp|O43237|DC1L2_HUMAN	Cytoplasmic dynein 1 light intermediate chain 2 OS=Homo sapiens GN=DYNC1LI2 PE=1 SV=1	HUMAN	13
650	25.3	32.03	66.28	32.23	27.41	sp|Q07065|CKAP4_HUMAN	Cytoskeleton-associated protein 4 OS=Homo sapiens GN=CKAP4 PE=1 SV=2	HUMAN	13
826	21.36	23.86	67.06	46.65	34.11	sp|Q02338|BDH_HUMAN	D-beta-hydroxybutyrate dehydrogenase, mitochondrial OS=Homo sapiens GN=BDH1 PE=1 SV=3	HUMAN	13
3670	2.1	16.36	58.72	16.81	10	sp|P17661|DESM_HUMAN	Desmin OS=Homo sapiens GN=DES PE=1 SV=3	HUMAN	13
764	22.54	25.68	92.12	79.39	69.7	sp|P60981|DEST_HUMAN	Destrin OS=Homo sapiens GN=DSTN PE=1 SV=3	HUMAN	13
963	18.85	26.28	49.94	26.74	20.73	tr|Q5JUW8|Q5JUW8_HUMAN	Discs, large homolog 3 (Neuroendocrine-dlg, Drosophila), isoform CRA_b OS=Homo sapiens GN=DLG3 PE=2 SV=1	HUMAN	13
569	27.85	31.98	64.42	47.45	27.18	sp|P04843|RPN1_HUMAN	Dolichyl-diphosphooligosaccharide--protein glycosyltransferase subunit 1 OS=Homo sapiens GN=RPN1 PE=1 SV=1	HUMAN	13
995	0.01	26.85	52.87	16.4	10.3	sp|Q8IUD2|RB6I2_HUMAN	ELKS/Rab6-interacting/CAST family member 1 OS=Homo sapiens GN=ERC1 PE=1 SV=1	HUMAN	13
995	0.01	27.15	53.87	16.85	10.59	tr|G8JLD3|G8JLD3_HUMAN	ELKS/Rab6-interacting/CAST family member 1 OS=Homo sapiens GN=ERC1 PE=2 SV=1	HUMAN	13
1198	15.27	16.82	56	36.2	33.4	sp|O94919|ENDD1_HUMAN	Endonuclease domain-containing 1 protein OS=Homo sapiens GN=ENDOD1 PE=1 SV=2	HUMAN	13
646	25.48	29.9	56.12	23.59	19.29	tr|D3DQV9|D3DQV9_HUMAN	Eukaryotic translation initiation factor 4 gamma 2 (Fragment) OS=Homo sapiens GN=EIF4G2 PE=2 SV=1	HUMAN	13
511	29.61	31.06	74.94	55.5	42.39	sp|O75955|FLOT1_HUMAN	Flotillin-1 OS=Homo sapiens GN=FLOT1 PE=1 SV=3	HUMAN	13
832	21.29	25.41	52.79	41.06	39.39	sp|Q8TB36|GDAP1_HUMAN	Ganglioside-induced differentiation-associated protein 1 OS=Homo sapiens GN=GDAP1 PE=1 SV=3	HUMAN	13
731	23.4	33.75	51.25	25.99	14.14	sp|O60763|USO1_HUMAN	General vesicular transport factor p115 OS=Homo sapiens GN=USO1 PE=1 SV=2	HUMAN	13
663	25.02	28.65	76.94	57.53	45.66	sp|Q92947|GCDH_HUMAN	Glutaryl-CoA dehydrogenase, mitochondrial OS=Homo sapiens GN=GCDH PE=1 SV=1	HUMAN	13
812	21.71	22.63	84.12	69.96	44.21	tr|B5MDF5|B5MDF5_HUMAN	GTP-binding nuclear protein Ran OS=Homo sapiens GN=RAN PE=2 SV=1	HUMAN	13
1438	12.24	28.75	70.19	49.58	42.34	sp|P29992|GNA11_HUMAN	Guanine nucleotide-binding protein subunit alpha-11 OS=Homo sapiens GN=GNA11 PE=1 SV=2	HUMAN	13
1317	13.75	24.26	58.24	47.94	44.71	sp|Q9HAV0|GBB4_HUMAN	Guanine nucleotide-binding protein subunit beta-4 OS=Homo sapiens GN=GNB4 PE=1 SV=3	HUMAN	13
3177	3.44	22.8	82.9	66.84	66.84	sp|P37235|HPCL1_HUMAN	Hippocalcin-like protein 1 OS=Homo sapiens GN=HPCAL1 PE=1 SV=3	HUMAN	13
919	0.02	19.86	72.29	57.83	47.59	tr|B4DR52|B4DR52_HUMAN	Histone H2B OS=Homo sapiens GN=HIST2H2BF PE=2 SV=1	HUMAN	13
3111	3.74	19.54	78.57	70.63	62.7	sp|P33778|H2B1B_HUMAN	Histone H2B type 1-B OS=Homo sapiens GN=HIST1H2BB PE=1 SV=2	HUMAN	13
919	19.65	20.47	82.54	77.78	62.7	sp|Q99880|H2B1L_HUMAN	Histone H2B type 1-L OS=Homo sapiens GN=HIST1H2BL PE=1 SV=3	HUMAN	13
736	23.32	25.46	72.4	49.35	40.91	sp|Q16775|GLO2_HUMAN	Hydroxyacylglutathione hydrolase, mitochondrial OS=Homo sapiens GN=HAGH PE=1 SV=2	HUMAN	13
864	20.67	23.16	53.38	23.36	21.35	sp|P27987|IP3KB_HUMAN	Inositol-trisphosphate 3-kinase B OS=Homo sapiens GN=ITPKB PE=1 SV=5	HUMAN	13
760	22.62	23.69	60.96	43.13	41.93	sp|Q9UKU7|ACAD8_HUMAN	Isobutyryl-CoA dehydrogenase, mitochondrial OS=Homo sapiens GN=ACAD8 PE=1 SV=1	HUMAN	13
717	23.81	26.3	67.27	47.79	40.52	sp|O43837|IDH3B_HUMAN	Isocitrate dehydrogenase [NAD] subunit beta, mitochondrial OS=Homo sapiens GN=IDH3B PE=1 SV=2	HUMAN	13
1090	17.02	19.72	33.43	15.34	13.02	sp|P16070-17|CD44_HUMAN	Isoform 17 of CD44 antigen OS=Homo sapiens GN=CD44	HUMAN	13
554	28.09	29.85	55.29	36.93	30.94	sp|P10909-2|CLUS_HUMAN	Isoform 2 of Clusterin OS=Homo sapiens GN=CLU	HUMAN	13
942	19.21	25.56	52.75	31.69	22.96	sp|Q13098-7|CSN1_HUMAN	Isoform 2 of COP9 signalosome complex subunit 1 OS=Homo sapiens GN=GPS1	HUMAN	13
891	0.01	27.64	54.44	26.08	17.74	sp|Q13618-2|CUL3_HUMAN	Isoform 2 of Cullin-3 OS=Homo sapiens GN=CUL3	HUMAN	13
995	18.36	27.96	53.33	18.04	11.59	sp|Q8IUD2-2|RB6I2_HUMAN	Isoform 2 of ELKS/Rab6-interacting/CAST family member 1 OS=Homo sapiens GN=ERC1	HUMAN	13
866	20.59	24.41	43.13	29.18	23.04	sp|P01871-2|IGHM_HUMAN	Isoform 2 of Ig mu chain C region OS=Homo sapiens GN=IGHM	HUMAN	13
1416	12.51	19.09	47.93	20.59	12.24	sp|Q13136-2|LIPA1_HUMAN	Isoform 2 of Liprin-alpha-1 OS=Homo sapiens GN=PPFIA1	HUMAN	13
600	26.83	29.92	76.24	52.71	41.18	sp|P11310-2|ACADM_HUMAN	Isoform 2 of Medium-chain specific acyl-CoA dehydrogenase, mitochondrial OS=Homo sapiens GN=ACADM	HUMAN	13
776	0.03	23.15	42.6	9.919	6.396	sp|Q15746-2|MYLK_HUMAN	Isoform 2 of Myosin light chain kinase, smooth muscle OS=Homo sapiens GN=MYLK	HUMAN	13
718	23.8	26.69	39.6	17.06	11.75	sp|Q9Y2Q0-2|AT8A1_HUMAN	Isoform 2 of Probable phospholipid-transporting ATPase IA OS=Homo sapiens GN=ATP8A1	HUMAN	13
882	20.24	26.18	51.99	19.93	13.12	sp|Q9H2G2-2|SLK_HUMAN	Isoform 2 of STE20-like serine/threonine-protein kinase OS=Homo sapiens GN=SLK	HUMAN	13
724	23.57	26.76	75.66	54.36	51.93	sp|O60784-2|TOM1_HUMAN	Isoform 2 of Target of Myb protein 1 OS=Homo sapiens GN=TOM1	HUMAN	13
647	25.44	26.89	65.96	43.4	41.28	sp|Q8NCB2-3|CAMKV_HUMAN	Isoform 3 of CaM kinase-like vesicle-associated protein OS=Homo sapiens GN=CAMKV	HUMAN	13
879	20.3	20.5	48.31	44.07	37.71	sp|P09496-3|CLCA_HUMAN	Isoform 3 of Clathrin light chain A OS=Homo sapiens GN=CLTA	HUMAN	13
891	20.12	27.84	55.56	27.07	18.8	sp|Q13618-3|CUL3_HUMAN	Isoform 3 of Cullin-3 OS=Homo sapiens GN=CUL3	HUMAN	13
995	0.01	27.11	52.48	16.82	10.57	sp|Q8IUD2-3|RB6I2_HUMAN	Isoform 3 of ELKS/Rab6-interacting/CAST family member 1 OS=Homo sapiens GN=ERC1	HUMAN	13
771	22.43	22.63	84.77	61.42	45.18	sp|P02686-3|MBP_HUMAN	Isoform 3 of Myelin basic protein OS=Homo sapiens GN=MBP	HUMAN	13
664	25.01	31.04	58.4	32.67	22.65	sp|A0MZ66-3|SHOT1_HUMAN	Isoform 3 of Shootin-1 OS=Homo sapiens GN=KIAA1598	HUMAN	13
804	0.01	27.64	64.27	29.26	24.06	sp|Q13596-3|SNX1_HUMAN	Isoform 3 of Sorting nexin-1 OS=Homo sapiens GN=SNX1	HUMAN	13
776	0.03	23.02	43.42	9.978	6.577	sp|Q15746-4|MYLK_HUMAN	Isoform 3B of Myosin light chain kinase, smooth muscle OS=Homo sapiens GN=MYLK	HUMAN	13
1045	17.57	22.35	52.35	20.44	16.17	sp|P55060-4|XPO2_HUMAN	Isoform 4 of Exportin-2 OS=Homo sapiens GN=CSE1L	HUMAN	13
744	23.02	29.55	71.8	42.11	28.95	sp|Q05682-5|CALD1_HUMAN	Isoform 5 of Caldesmon OS=Homo sapiens GN=CALD1	HUMAN	13
769	22.48	26.07	54.71	19.67	15.73	sp|Q9BXP5-5|SRRT_HUMAN	Isoform 5 of Serrate RNA effector molecule homolog OS=Homo sapiens GN=SRRT	HUMAN	13
623	26.27	27.93	59.24	29.42	28.43	sp|P22307-7|NLTP_HUMAN	Isoform 7 of Non-specific lipid-transfer protein OS=Homo sapiens GN=SCP2	HUMAN	13
5693	0.1	26.75	57.87	35.03	20.81	sp|Q12959-8|DLG1_HUMAN	Isoform 8 of Disks large homolog 1 OS=Homo sapiens GN=DLG1	HUMAN	13
937	19.3	20.61	41.94	14.68	8.864	sp|P16144-3|ITB4_HUMAN	Isoform Beta-4B of Integrin beta-4 OS=Homo sapiens GN=ITGB4	HUMAN	13
1951	8.33	30.49	48.44	33.73	22.29	sp|P05771-2|KPCB_HUMAN	Isoform Beta-II of Protein kinase C beta type OS=Homo sapiens GN=PRKCB	HUMAN	13
534	28.72	33.78	54.51	31.33	18.05	sp|Q01433-2|AMPD2_HUMAN	Isoform Ex1A-2-3 of AMP deaminase 2 OS=Homo sapiens GN=AMPD2	HUMAN	13
907	19.8	29.02	70.5	28.96	18.67	sp|O95202|LETM1_HUMAN	LETM1 and EF-hand domain-containing protein 1, mitochondrial OS=Homo sapiens GN=LETM1 PE=1 SV=1	HUMAN	13
616	26.47	30.45	71.32	45.34	30.88	sp|P05455|LA_HUMAN	Lupus La protein OS=Homo sapiens GN=SSB PE=1 SV=2	HUMAN	13
637	25.81	28.01	88.11	83.2	70.9	sp|Q7Z4W1|DCXR_HUMAN	L-xylulose reductase OS=Homo sapiens GN=DCXR PE=1 SV=2	HUMAN	13
775	22.32	24.58	67.66	48.5	39.82	sp|Q9NZL9|MAT2B_HUMAN	Methionine adenosyltransferase 2 subunit beta OS=Homo sapiens GN=MAT2B PE=1 SV=1	HUMAN	13
695	24.37	25.28	79.85	66.79	50	sp|Q15691|MARE1_HUMAN	Microtubule-associated protein RP/EB family member 1 OS=Homo sapiens GN=MAPRE1 PE=1 SV=3	HUMAN	13
659	25.12	26.41	69.04	46.62	39.86	sp|Q9UPY8|MARE3_HUMAN	Microtubule-associated protein RP/EB family member 3 OS=Homo sapiens GN=MAPRE3 PE=1 SV=1	HUMAN	13
771	0.01	22.27	59.21	37.17	29.28	sp|P02686|MBP_HUMAN	Myelin basic protein OS=Homo sapiens GN=MBP PE=1 SV=3	HUMAN	13
814	21.61	22.88	68.65	50.4	48.81	tr|E7EPT4|E7EPT4_HUMAN	NADH dehydrogenase [ubiquinone] flavoprotein 2, mitochondrial OS=Homo sapiens GN=NDUFV2 PE=2 SV=1	HUMAN	13
962	18.88	19.61	36.22	10.19	5.912	tr|Q5T321|Q5T321_HUMAN	Neurobeachin OS=Homo sapiens GN=NBEA PE=2 SV=1	HUMAN	13
726	23.47	24.21	60.41	40.1	33.5	tr|F5GZD0|F5GZD0_HUMAN	Neuroplastin OS=Homo sapiens GN=NPTN PE=2 SV=1	HUMAN	13
1219	14.92	22.92	62.43	49.42	36.13	tr|B7Z1I4|B7Z1I4_HUMAN	Neurotrimin OS=Homo sapiens GN=NTM PE=2 SV=1	HUMAN	13
691	24.44	25.16	61.9	39.59	36.99	sp|Q6XQN6|PNCB_HUMAN	Nicotinate phosphoribosyltransferase OS=Homo sapiens GN=NAPRT1 PE=1 SV=2	HUMAN	13
773	22.34	25.4	49.9	16.8	13.34	tr|E5RJ29|E5RJ29_HUMAN	PH and SEC7 domain-containing protein 3 OS=Homo sapiens GN=PSD3 PE=2 SV=1	HUMAN	13
1068	17.27	21.63	33.56	15.7	12.78	sp|O15067|PUR4_HUMAN	Phosphoribosylformylglycinamidine synthase OS=Homo sapiens GN=PFAS PE=1 SV=4	HUMAN	13
1238	14.49	28.25	56.67	32.86	26.98	sp|P13797|PLST_HUMAN	Plastin-3 OS=Homo sapiens GN=PLS3 PE=1 SV=4	HUMAN	13
1675	0.01	21.66	69.77	57.48	43.85	tr|H3BRU6|H3BRU6_HUMAN	Poly(rC)-binding protein 2 (Fragment) OS=Homo sapiens GN=PCBP2 PE=4 SV=1	HUMAN	13
608	26.64	28.45	77.2	64.44	53.8	sp|Q14914|PTGR1_HUMAN	Prostaglandin reductase 1 OS=Homo sapiens GN=PTGR1 PE=1 SV=2	HUMAN	13
802	21.87	23.05	79.47	68.44	61.6	sp|P28074|PSB5_HUMAN	Proteasome subunit beta type-5 OS=Homo sapiens GN=PSMB5 PE=1 SV=3	HUMAN	13
1138	16.13	17.57	75.62	48.46	38.27	sp|Q9NUQ9|FA49B_HUMAN	Protein FAM49B OS=Homo sapiens GN=FAM49B PE=1 SV=1	HUMAN	13
677	24.67	28.2	73.25	46.3	40.95	sp|Q9UNF0|PACN2_HUMAN	Protein kinase C and casein kinase substrate in neurons protein 2 OS=Homo sapiens GN=PACSIN2 PE=1 SV=2	HUMAN	13
739	23.18	31.06	49.5	31.99	26.69	sp|P05129|KPCG_HUMAN	Protein kinase C gamma type OS=Homo sapiens GN=PRKCG PE=1 SV=3	HUMAN	13
2027	8	18.61	79.53	65.58	59.53	sp|P20339|RAB5A_HUMAN	Ras-related protein Rab-5A OS=Homo sapiens GN=RAB5A PE=1 SV=2	HUMAN	13
1970	8.24	23.24	81.73	63.94	57.69	sp|Q9NRW1|RAB6B_HUMAN	Ras-related protein Rab-6B OS=Homo sapiens GN=RAB6B PE=1 SV=1	HUMAN	13
770	22.45	25.64	76.21	65.05	54.85	sp|P11233|RALA_HUMAN	Ras-related protein Ral-A OS=Homo sapiens GN=RALA PE=1 SV=1	HUMAN	13
865	20.64	21.24	82.22	70.37	65.19	sp|P09455|RET1_HUMAN	Retinol-binding protein 1 OS=Homo sapiens GN=RBP1 PE=1 SV=2	HUMAN	13
703	24.16	26.06	63.4	47.79	39.86	sp|Q8NBX0|SCPDL_HUMAN	Saccharopine dehydrogenase-like oxidoreductase OS=Homo sapiens GN=SCCPDH PE=1 SV=1	HUMAN	13
824	21.37	25.75	58.11	37.84	33.4	tr|M0QWZ7|M0QWZ7_HUMAN	Serine--tRNA ligase, mitochondrial OS=Homo sapiens GN=SARS2 PE=2 SV=1	HUMAN	13
1020	17.95	19.13	75	67.57	64.19	sp|Q04837|SSBP_HUMAN	Single-stranded DNA-binding protein, mitochondrial OS=Homo sapiens GN=SSBP1 PE=1 SV=1	HUMAN	13
755	22.71	26.12	43.21	24	19.76	sp|Q9UPR5|NAC2_HUMAN	Sodium/calcium exchanger 2 OS=Homo sapiens GN=SLC8A2 PE=2 SV=2	HUMAN	13
808	21.76	27.15	56.19	42.33	36.63	sp|Q9Y5X3|SNX5_HUMAN	Sorting nexin-5 OS=Homo sapiens GN=SNX5 PE=1 SV=1	HUMAN	13
712	23.89	27.07	52.71	37.68	34.98	sp|Q9UNH7|SNX6_HUMAN	Sorting nexin-6 OS=Homo sapiens GN=SNX6 PE=1 SV=1	HUMAN	13
645	25.54	27.36	66.41	46.56	44.02	sp|Q99536|VAT1_HUMAN	Synaptic vesicle membrane protein VAT-1 homolog OS=Homo sapiens GN=VAT1 PE=1 SV=2	HUMAN	13
1048	17.56	18.08	73.56	58.24	56.7	sp|O15400|STX7_HUMAN	Syntaxin-7 OS=Homo sapiens GN=STX7 PE=1 SV=4	HUMAN	13
1813	9.28	9.82	36.4	8.129	6.621	tr|E7EPZ9|E7EPZ9_HUMAN	Tenascin-X OS=Homo sapiens GN=TNXB PE=2 SV=1	HUMAN	13
662	25.07	27.06	52.77	22.87	17.52	sp|P22102|PUR2_HUMAN	Trifunctional purine biosynthetic protein adenosine-3 OS=Homo sapiens GN=GART PE=1 SV=1	HUMAN	13
871	20.47	22.59	73.82	41.78	38.72	sp|P28289|TMOD1_HUMAN	Tropomodulin-1 OS=Homo sapiens GN=TMOD1 PE=1 SV=1	HUMAN	13
782	22.21	23.75	62.82	49.36	46.15	sp|P62979|RS27A_HUMAN	Ubiquitin-40S ribosomal protein S27a OS=Homo sapiens GN=RPS27A PE=1 SV=2	HUMAN	13
867	20.55	22.34	58.19	41.08	34.96	sp|P54727|RD23B_HUMAN	UV excision repair protein RAD23 homolog B OS=Homo sapiens GN=RAD23B PE=1 SV=1	HUMAN	13
843	20.98	27.4	51.4	24.43	19.59	sp|O00534|VMA5A_HUMAN	von Willebrand factor A domain-containing protein 5A OS=Homo sapiens GN=VWA5A PE=2 SV=2	HUMAN	13
752	22.78	23.45	49.23	36.99	33.67	tr|F5GYQ1|F5GYQ1_HUMAN	V-type proton ATPase subunit d 1 OS=Homo sapiens GN=ATP6V0D1 PE=2 SV=1	HUMAN	13
845	20.95	22.03	93.14	81.37	81.37	sp|P61604|CH10_HUMAN	10 kDa heat shock protein, mitochondrial OS=Homo sapiens GN=HSPE1 PE=1 SV=2	HUMAN	12
761	22.6	24.65	72.61	51.33	35.64	sp|Q9UNM6|PSD13_HUMAN	26S proteasome non-ATPase regulatory subunit 13 OS=Homo sapiens GN=PSMD13 PE=1 SV=2	HUMAN	12
1134	16.23	17.1	63.64	43.18	39.77	sp|P61247|RS3A_HUMAN	40S ribosomal protein S3a OS=Homo sapiens GN=RPS3A PE=1 SV=2	HUMAN	12
825	21.37	23.69	72.73	65.15	60.61	tr|C9J9K3|C9J9K3_HUMAN	40S ribosomal protein SA (Fragment) OS=Homo sapiens GN=RPSA PE=2 SV=1	HUMAN	12
938	19.28	23.03	50.15	25.07	18.37	sp|Q9H6R3|ACSS3_HUMAN	Acyl-CoA synthetase short-chain family member 3, mitochondrial OS=Homo sapiens GN=ACSS3 PE=1 SV=1	HUMAN	12
1016	18.03	20.22	77.42	53.76	45.16	sp|Q9NVJ2|ARL8B_HUMAN	ADP-ribosylation factor-like protein 8B OS=Homo sapiens GN=ARL8B PE=1 SV=1	HUMAN	12
828	21.31	23.44	58.27	38.51	30.04	sp|P24298|ALAT1_HUMAN	Alanine aminotransferase 1 OS=Homo sapiens GN=GPT PE=1 SV=3	HUMAN	12
619	26.41	29.75	61.1	33.77	27.33	sp|Q9Y2X7|GIT1_HUMAN	ARF GTPase-activating protein GIT1 OS=Homo sapiens GN=GIT1 PE=1 SV=2	HUMAN	12
742	23.07	29.53	53.03	25.76	20.15	sp|P54136|SYRC_HUMAN	Arginine--tRNA ligase, cytoplasmic OS=Homo sapiens GN=RARS PE=1 SV=2	HUMAN	12
834	21.18	22.94	65.99	46.4	41.79	sp|Q8IW45|NNRD_HUMAN	ATP-dependent (S)-NAD(P)H-hydrate dehydratase OS=Homo sapiens GN=CARKD PE=1 SV=1	HUMAN	12
5786	0.09	22.88	60.6	31.11	23.27	sp|P13929|ENOB_HUMAN	Beta-enolase OS=Homo sapiens GN=ENO3 PE=1 SV=5	HUMAN	12
863	20.68	23.2	66.22	48.31	40.54	sp|P53004|BIEA_HUMAN	Biliverdin reductase A OS=Homo sapiens GN=BLVRA PE=1 SV=2	HUMAN	12
818	21.52	22.29	91.25	80.62	78.13	tr|F6U1T9|F6U1T9_HUMAN	Calcineurin subunit B type 1 OS=Homo sapiens GN=PPP3R1 PE=2 SV=1	HUMAN	12
681	24.61	25.58	80.85	56.84	52.58	sp|Q15417|CNN3_HUMAN	Calponin-3 OS=Homo sapiens GN=CNN3 PE=1 SV=1	HUMAN	12
956	19.02	19.63	78.54	67.82	49.04	sp|P00915|CAH1_HUMAN	Carbonic anhydrase 1 OS=Homo sapiens GN=CA1 PE=1 SV=2	HUMAN	12
1088	17.05	18.53	68.26	44.66	40.73	sp|Q9H3Q1|BORG4_HUMAN	Cdc42 effector protein 4 OS=Homo sapiens GN=CDC42EP4 PE=1 SV=1	HUMAN	12
1036	17.74	20.57	51.26	32.87	28.05	sp|Q8N3J6|CADM2_HUMAN	Cell adhesion molecule 2 OS=Homo sapiens GN=CADM2 PE=2 SV=1	HUMAN	12
768	22.49	25.09	60.27	32.49	27.78	sp|Q8NE62|CHDH_HUMAN	Choline dehydrogenase, mitochondrial OS=Homo sapiens GN=CHDH PE=2 SV=2	HUMAN	12
1278	14.13	25.25	45.49	18.8	10.6	tr|E9PFH7|E9PFH7_HUMAN	C-Jun-amino-terminal kinase-interacting protein 3 OS=Homo sapiens GN=MAPK8IP3 PE=2 SV=1	HUMAN	12
685	24.56	25.88	66.67	53.8	51.49	sp|P46109|CRKL_HUMAN	Crk-like protein OS=Homo sapiens GN=CRKL PE=1 SV=1	HUMAN	12
912	19.72	25.87	72.6	46.23	39.73	sp|Q00535|CDK5_HUMAN	Cyclin-dependent kinase 5 OS=Homo sapiens GN=CDK5 PE=1 SV=3	HUMAN	12
922	19.54	20.81	75.38	54.15	50.77	sp|P08574|CY1_HUMAN	Cytochrome c1, heme protein, mitochondrial OS=Homo sapiens GN=CYC1 PE=1 SV=3	HUMAN	12
604	26.76	29.52	70.33	44.13	28.16	sp|Q8NEU8|DP13B_HUMAN	DCC-interacting protein 13-beta OS=Homo sapiens GN=APPL2 PE=1 SV=3	HUMAN	12
5787	0.09	14.09	53.85	11.56	4.876	sp|P15924|DESP_HUMAN	Desmoplakin OS=Homo sapiens GN=DSP PE=1 SV=3	HUMAN	12
960	18.91	22.61	64.48	39.04	32.24	sp|P31689|DNJA1_HUMAN	DnaJ homolog subfamily A member 1 OS=Homo sapiens GN=DNAJA1 PE=1 SV=2	HUMAN	12
1192	15.32	23.57	41.38	15.2	10.89	tr|F8VX32|F8VX32_HUMAN	Dystrophin OS=Homo sapiens GN=DMD PE=2 SV=1	HUMAN	12
1001	18.22	27.72	63.9	38.67	34.25	sp|Q9NZN4|EHD2_HUMAN	EH domain-containing protein 2 OS=Homo sapiens GN=EHD2 PE=1 SV=2	HUMAN	12
927	19.46	20.31	77.33	69.33	64.89	sp|P24534|EF1B_HUMAN	Elongation factor 1-beta OS=Homo sapiens GN=EEF1B2 PE=1 SV=3	HUMAN	12
856	20.75	20.96	61.3	50.96	47.13	sp|Q9UHY7|ENOPH_HUMAN	Enolase-phosphatase E1 OS=Homo sapiens GN=ENOPH1 PE=1 SV=1	HUMAN	12
1039	17.69	21.56	71.65	32.31	26.81	sp|P07099|HYEP_HUMAN	Epoxide hydrolase 1 OS=Homo sapiens GN=EPHX1 PE=1 SV=1	HUMAN	12
1148	16.02	17.76	68.73	37.79	33.22	sp|Q9NTX5|ECHD1_HUMAN	Ethylmalonyl-CoA decarboxylase OS=Homo sapiens GN=ECHDC1 PE=1 SV=2	HUMAN	12
1108	16.7	22.47	78.59	44.53	30.41	sp|P38919|IF4A3_HUMAN	Eukaryotic initiation factor 4A-III OS=Homo sapiens GN=EIF4A3 PE=1 SV=4	HUMAN	12
745	23.01	26.39	39.4	23.62	15.97	sp|O14980|XPO1_HUMAN	Exportin-1 OS=Homo sapiens GN=XPO1 PE=1 SV=1	HUMAN	12
1018	17.97	20.46	86.47	71.43	61.65	sp|P05413|FABPH_HUMAN	Fatty acid-binding protein, heart OS=Homo sapiens GN=FABP3 PE=1 SV=4	HUMAN	12
1080	17.12	17.83	99.21	89.76	62.99	sp|O76070|SYUG_HUMAN	Gamma-synuclein OS=Homo sapiens GN=SNCG PE=1 SV=2	HUMAN	12
964	18.83	20.58	58.64	43.72	32.98	sp|P17302|CXA1_HUMAN	Gap junction alpha-1 protein OS=Homo sapiens GN=GJA1 PE=1 SV=2	HUMAN	12
849	20.87	21.89	84.08	56.06	51.9	sp|P46926|GNPI1_HUMAN	Glucosamine-6-phosphate isomerase 1 OS=Homo sapiens GN=GNPDA1 PE=1 SV=1	HUMAN	12
693	24.42	25.6	57.01	41.5	32.15	tr|K7ELL7|K7ELL7_HUMAN	Glucosidase 2 subunit beta OS=Homo sapiens GN=PRKCSH PE=2 SV=1	HUMAN	12
704	24.13	28.8	57.14	40.82	26.69	sp|P48506|GSH1_HUMAN	Glutamate--cysteine ligase catalytic subunit OS=Homo sapiens GN=GCLC PE=1 SV=2	HUMAN	12
754	22.76	23.96	85.9	67.84	55.07	sp|Q9UIJ7|KAD3_HUMAN	GTP:AMP phosphotransferase AK3, mitochondrial OS=Homo sapiens GN=AK3 PE=1 SV=4	HUMAN	12
1078	17.14	19.69	78.31	63.49	58.73	sp|P01111|RASN_HUMAN	GTPase NRas OS=Homo sapiens GN=NRAS PE=1 SV=1	HUMAN	12
986	18.53	27.22	70.82	41.91	35.01	sp|Q14344|GNA13_HUMAN	Guanine nucleotide-binding protein subunit alpha-13 OS=Homo sapiens GN=GNA13 PE=1 SV=2	HUMAN	12
746	23	25.09	63.81	34.29	27.62	sp|O14979|HNRDL_HUMAN	Heterogeneous nuclear ribonucleoprotein D-like OS=Homo sapiens GN=HNRNPDL PE=1 SV=3	HUMAN	12
1086	17.05	20.56	63.61	42.89	41.45	sp|P52597|HNRPF_HUMAN	Heterogeneous nuclear ribonucleoprotein F OS=Homo sapiens GN=HNRNPF PE=1 SV=3	HUMAN	12
3111	0.04	17.73	80.16	74.6	57.14	sp|Q8N257|H2B3B_HUMAN	Histone H2B type 3-B OS=Homo sapiens GN=HIST3H2BB PE=1 SV=3	HUMAN	12
848	20.87	22.56	32.42	16.34	12.43	tr|B0UX83|B0UX83_HUMAN	HLA-B associated transcript 3, isoform CRA_a OS=Homo sapiens GN=BAG6 PE=4 SV=1	HUMAN	12
1000	18.26	20.42	66.1	45.76	43.5	sp|P10915|HPLN1_HUMAN	Hyaluronan and proteoglycan link protein 1 OS=Homo sapiens GN=HAPLN1 PE=2 SV=2	HUMAN	12
4365	1.64	20.62	43.53	39.71	36.76	sp|P01877|IGHA2_HUMAN	Ig alpha-2 chain C region OS=Homo sapiens GN=IGHA2 PE=1 SV=3	HUMAN	12
994	18.37	20.42	64.91	32.58	30.08	sp|P49441|INPP_HUMAN	Inositol polyphosphate 1-phosphatase OS=Homo sapiens GN=INPP1 PE=1 SV=1	HUMAN	12
837	21.1	29.92	62.08	31.72	23.56	sp|P20591|MX1_HUMAN	Interferon-induced GTP-binding protein Mx1 OS=Homo sapiens GN=MX1 PE=1 SV=4	HUMAN	12
1422	12.43	17.77	57.76	30.2	22.45	sp|O14879|IFIT3_HUMAN	Interferon-induced protein with tetratricopeptide repeats 3 OS=Homo sapiens GN=IFIT3 PE=1 SV=1	HUMAN	12
961	18.88	21.69	63.33	48.21	41.79	sp|Q12905|ILF2_HUMAN	Interleukin enhancer-binding factor 2 OS=Homo sapiens GN=ILF2 PE=1 SV=2	HUMAN	12
822	21.41	23.57	51.86	28.62	20.29	sp|O60716-8|CTND1_HUMAN	Isoform 1 of Catenin delta-1 OS=Homo sapiens GN=CTNND1	HUMAN	12
902	19.91	24.98	82.77	61.58	55.93	sp|Q15165-1|PON2_HUMAN	Isoform 1 of Serum paraoxonase/arylesterase 2 OS=Homo sapiens GN=PON2	HUMAN	12
4106	2	23.32	67.29	44.36	37.59	sp|Q9UPY8-2|MARE3_HUMAN	Isoform 2 of Microtubule-associated protein RP/EB family member 3 OS=Homo sapiens GN=MAPRE3	HUMAN	12
1353	0.01	17.07	43.22	15.69	12.5	sp|O00533-2|CHL1_HUMAN	Isoform 2 of Neural cell adhesion molecule L1-like protein OS=Homo sapiens GN=CHL1	HUMAN	12
767	22.53	23.33	62.73	38.38	32.1	sp|Q9UHX1-2|PUF60_HUMAN	Isoform 2 of Poly(U)-binding-splicing factor PUF60 OS=Homo sapiens GN=PUF60	HUMAN	12
733	23.37	25.09	49.3	33.33	28.77	sp|Q8N8S7-2|ENAH_HUMAN	Isoform 2 of Protein enabled homolog OS=Homo sapiens GN=ENAH	HUMAN	12
4107	2	21.86	73.19	47.72	40.21	sp|Q9NQC3-2|RTN4_HUMAN	Isoform 2 of Reticulon-4 OS=Homo sapiens GN=RTN4	HUMAN	12
757	22.65	24.26	70.02	42.45	31.51	sp|P63151-2|2ABA_HUMAN	Isoform 2 of Serine/threonine-protein phosphatase 2A 55 kDa regulatory subunit B alpha isoform OS=Homo sapiens GN=PPP2R2A	HUMAN	12
859	20.73	24.8	40.05	17.11	12.1	sp|Q9H2X9-2|S12A5_HUMAN	Isoform 2 of Solute carrier family 12 member 5 OS=Homo sapiens GN=SLC12A5	HUMAN	12
916	19.66	19.71	83.54	73.42	73.42	sp|Q9UMY4-3|SNX12_HUMAN	Isoform 3 of Sorting nexin-12 OS=Homo sapiens GN=SNX12	HUMAN	12
786	22.13	24.81	45.33	21.39	15.74	sp|Q9Y4C0-3|NRX3A_HUMAN	Isoform 3a of Neurexin-3 OS=Homo sapiens GN=NRXN3	HUMAN	12
687	24.49	25.94	55.73	30.55	24.75	sp|Q9NY33-4|DPP3_HUMAN	Isoform 4 of Dipeptidyl peptidase 3 OS=Homo sapiens GN=DPP3	HUMAN	12
776	22.3	25.21	50.81	16.13	11.39	sp|Q15746-7|MYLK_HUMAN	Isoform 5 of Myosin light chain kinase, smooth muscle OS=Homo sapiens GN=MYLK	HUMAN	12
5500	0.13	22.46	74.49	50.26	42.35	sp|Q9NQC3-5|RTN4_HUMAN	Isoform 5 of Reticulon-4 OS=Homo sapiens GN=RTN4	HUMAN	12
894	20.06	27.7	55.39	43.44	35.13	sp|Q96NY7-2|CLIC6_HUMAN	Isoform A of Chloride intracellular channel protein 6 OS=Homo sapiens GN=CLIC6	HUMAN	12
4113	2	18.94	84.8	75.98	68.14	sp|P46108-2|CRK_HUMAN	Isoform Crk-I of Adapter molecule crk OS=Homo sapiens GN=CRK	HUMAN	12
954	19.03	20.37	65.73	41.55	30.75	tr|J3KR54|J3KR54_HUMAN	Isovaleryl Coenzyme A dehydrogenase, isoform CRA_a OS=Homo sapiens GN=IVD PE=2 SV=1	HUMAN	12
847	20.9	24.49	44.28	22.6	20.02	sp|Q8N0W3|FUK_HUMAN	L-fucose kinase OS=Homo sapiens GN=FUK PE=2 SV=2	HUMAN	12
996	18.35	21.16	52.66	36.09	32.84	sp|P51884|LUM_HUMAN	Lumican OS=Homo sapiens GN=LUM PE=1 SV=2	HUMAN	12
1087	17.05	19.3	45.98	35.34	30.46	sp|P40121|CAPG_HUMAN	Macrophage-capping protein OS=Homo sapiens GN=CAPG PE=1 SV=2	HUMAN	12
727	23.44	28.59	53.89	27	19.56	sp|P56192|SYMC_HUMAN	Methionine--tRNA ligase, cytoplasmic OS=Homo sapiens GN=MARS PE=1 SV=2	HUMAN	12
840	21.04	23.05	50.73	21.4	16.91	sp|O95140|MFN2_HUMAN	Mitofusin-2 OS=Homo sapiens GN=MFN2 PE=1 SV=3	HUMAN	12
1104	16.74	20.39	55.29	31.19	25.44	sp|Q765P7|MTSSL_HUMAN	MTSS1-like protein OS=Homo sapiens GN=MTSS1L PE=1 SV=1	HUMAN	12
880	20.28	22.1	72.88	55.56	41.83	sp|Q9NUJ1|ABHDA_HUMAN	Mycophenolic acid acyl-glucuronide esterase, mitochondrial OS=Homo sapiens GN=ABHD10 PE=1 SV=1	HUMAN	12
878	20.31	25.08	57.33	32.37	26.57	sp|O95671|ASML_HUMAN	N-acetylserotonin O-methyltransferase-like protein OS=Homo sapiens GN=ASMTL PE=1 SV=3	HUMAN	12
688	24.47	26.69	78.69	52.79	44.92	sp|Q9UHQ9|NB5R1_HUMAN	NADH-cytochrome b5 reductase 1 OS=Homo sapiens GN=CYB5R1 PE=1 SV=1	HUMAN	12
1353	13.18	17.14	42.05	15.89	12.67	sp|O00533|CHL1_HUMAN	Neural cell adhesion molecule L1-like protein OS=Homo sapiens GN=CHL1 PE=1 SV=4	HUMAN	12
852	20.83	24.8	87.96	63.43	43.98	sp|P23284|PPIB_HUMAN	Peptidyl-prolyl cis-trans isomerase B OS=Homo sapiens GN=PPIB PE=1 SV=2	HUMAN	12
4775	0.61	21.04	57.45	31.12	29.79	tr|B4DKF8|B4DKF8_HUMAN	PH and SEC7 domain-containing protein 3 OS=Homo sapiens GN=PSD3 PE=2 SV=1	HUMAN	12
696	24.37	25.2	73.44	43.36	40.11	sp|O60256|KPRB_HUMAN	Phosphoribosyl pyrophosphate synthase-associated protein 2 OS=Homo sapiens GN=PRPSAP2 PE=1 SV=1	HUMAN	12
897	19.98	20.47	80.07	52.92	48.11	sp|Q5SRE7|PHYD1_HUMAN	Phytanoyl-CoA dioxygenase domain-containing protein 1 OS=Homo sapiens GN=PHYHD1 PE=1 SV=2	HUMAN	12
3583	2.19	20.65	42.29	14.45	9.538	sp|P0CG39|POTEJ_HUMAN	POTE ankyrin domain family member J OS=Homo sapiens GN=POTEJ PE=3 SV=1	HUMAN	12
777	22.3	24.09	77.14	77.14	71.43	sp|P07737|PROF1_HUMAN	Profilin-1 OS=Homo sapiens GN=PFN1 PE=1 SV=2	HUMAN	12
1110	16.61	19.33	80.38	67.31	63.08	sp|Q9UHG2|PCSK1_HUMAN	ProSAAS OS=Homo sapiens GN=PCSK1N PE=1 SV=1	HUMAN	12
1099	16.82	17.89	70.83	50.38	48.48	sp|P28070|PSB4_HUMAN	Proteasome subunit beta type-4 OS=Homo sapiens GN=PSMB4 PE=1 SV=4	HUMAN	12
651	25.3	27.52	60.66	39.75	30.53	tr|B5MCQ5|B5MCQ5_HUMAN	Protein disulfide-isomerase A6 OS=Homo sapiens GN=PDIA6 PE=2 SV=1	HUMAN	12
872	20.46	21.47	87.31	63.45	63.45	sp|Q9NUP9|LIN7C_HUMAN	Protein lin-7 homolog C OS=Homo sapiens GN=LIN7C PE=1 SV=1	HUMAN	12
857	20.74	23.95	51.27	20.76	12.92	tr|E9PJP2|E9PJP2_HUMAN	Protein SOGA3 OS=Homo sapiens GN=SOGA3 PE=2 SV=1	HUMAN	12
957	18.99	22.89	58.08	32.14	23.15	sp|O00330|ODPX_HUMAN	Pyruvate dehydrogenase protein X component, mitochondrial OS=Homo sapiens GN=PDHX PE=1 SV=3	HUMAN	12
915	19.67	21.38	82.55	68.4	64.15	sp|P61019|RAB2A_HUMAN	Ras-related protein Rab-2A OS=Homo sapiens GN=RAB2A PE=1 SV=1	HUMAN	12
1828	9.1	21.74	67.12	56.62	56.62	sp|P20337|RAB3B_HUMAN	Ras-related protein Rab-3B OS=Homo sapiens GN=RAB3B PE=1 SV=2	HUMAN	12
2306	6.36	23.3	79.3	54.19	40.97	sp|Q96E17|RAB3C_HUMAN	Ras-related protein Rab-3C OS=Homo sapiens GN=RAB3C PE=2 SV=1	HUMAN	12
4367	1.63	22.77	64.84	48.4	46.58	sp|O95716|RAB3D_HUMAN	Ras-related protein Rab-3D OS=Homo sapiens GN=RAB3D PE=1 SV=1	HUMAN	12
1895	8.68	16.58	75.35	65.58	53.95	sp|P61020|RAB5B_HUMAN	Ras-related protein Rab-5B OS=Homo sapiens GN=RAB5B PE=1 SV=1	HUMAN	12
728	23.44	26.93	76.08	55.13	40.77	sp|Q07960|RHG01_HUMAN	Rho GTPase-activating protein 1 OS=Homo sapiens GN=ARHGAP1 PE=1 SV=1	HUMAN	12
899	19.95	20.64	51.57	38.99	32.7	sp|P60891|PRPS1_HUMAN	Ribose-phosphate pyrophosphokinase 1 OS=Homo sapiens GN=PRPS1 PE=1 SV=2	HUMAN	12
4394	1.55	22.25	76.15	33.33	27.18	sp|Q96E39|RMXL1_HUMAN	RNA binding motif protein, X-linked-like-1 OS=Homo sapiens GN=RBMXL1 PE=1 SV=1	HUMAN	12
699	24.29	24.96	45.59	28.7	21.97	sp|Q96PK6|RBM14_HUMAN	RNA-binding protein 14 OS=Homo sapiens GN=RBM14 PE=1 SV=2	HUMAN	12
893	20.09	23.56	70.13	47.85	33.16	sp|P31153|METK2_HUMAN	S-adenosylmethionine synthase isoform type-2 OS=Homo sapiens GN=MAT2A PE=1 SV=1	HUMAN	12
1026	17.83	21.08	54.85	25.35	17.04	tr|K7ENL3|K7ENL3_HUMAN	Signal transducer and activator of transcription OS=Homo sapiens GN=STAT3 PE=2 SV=1	HUMAN	12
1240	14.48	18.51	63.58	51.23	51.23	sp|O60493|SNX3_HUMAN	Sorting nexin-3 OS=Homo sapiens GN=SNX3 PE=1 SV=3	HUMAN	12
833	21.18	23.24	77.25	60.39	46.63	sp|Q9UJZ1|STML2_HUMAN	Stomatin-like protein 2, mitochondrial OS=Homo sapiens GN=STOML2 PE=1 SV=1	HUMAN	12
836	21.16	21.61	59.45	39.27	32.66	sp|P51687|SUOX_HUMAN	Sulfite oxidase, mitochondrial OS=Homo sapiens GN=SUOX PE=1 SV=2	HUMAN	12
735	23.32	30.46	55.3	31.2	22.5	sp|P52888|THOP1_HUMAN	Thimet oligopeptidase OS=Homo sapiens GN=THOP1 PE=1 SV=2	HUMAN	12
794	21.94	23.19	54.2	49.58	47.48	tr|E9PH29|E9PH29_HUMAN	Thioredoxin-dependent peroxide reductase, mitochondrial OS=Homo sapiens GN=PRDX3 PE=2 SV=1	HUMAN	12
738	23.23	24.01	78.11	51.85	44.11	sp|Q16762|THTR_HUMAN	Thiosulfate sulfurtransferase OS=Homo sapiens GN=TST PE=1 SV=4	HUMAN	12
6195	0.06	12.46	41.24	15.74	8.426	sp|Q9H4B7|TBB1_HUMAN	Tubulin beta-1 chain OS=Homo sapiens GN=TUBB1 PE=1 SV=1	HUMAN	12
883	20.21	22.05	43.7	14.61	9.046	sp|Q9H3S7|PTN23_HUMAN	Tyrosine-protein phosphatase non-receptor type 23 OS=Homo sapiens GN=PTPN23 PE=1 SV=1	HUMAN	12
2420	6.01	16.91	39.73	20.88	20.88	sp|Q9UMX0|UBQL1_HUMAN	Ubiquilin-1 OS=Homo sapiens GN=UBQLN1 PE=1 SV=2	HUMAN	12
1205	15.17	18.93	28.21	19.23	19.23	sp|Q9UHD9|UBQL2_HUMAN	Ubiquilin-2 OS=Homo sapiens GN=UBQLN2 PE=1 SV=2	HUMAN	12
1098	16.85	17.39	45.5	27.49	26.28	sp|O60268|K0513_HUMAN	Uncharacterized protein KIAA0513 OS=Homo sapiens GN=KIAA0513 PE=2 SV=1	HUMAN	12
790	21.98	24.8	94.24	77.49	65.45	sp|P62760|VISL1_HUMAN	Visinin-like protein 1 OS=Homo sapiens GN=VSNL1 PE=1 SV=2	HUMAN	12
1107	16.71	23.8	70	40.91	31.14	sp|P62191|PRS4_HUMAN	26S protease regulatory subunit 4 OS=Homo sapiens GN=PSMC1 PE=1 SV=1	HUMAN	11
792	21.97	22.98	73.71	51.01	46.52	sp|P12694|ODBA_HUMAN	2-oxoisovalerate dehydrogenase subunit alpha, mitochondrial OS=Homo sapiens GN=BCKDHA PE=1 SV=2	HUMAN	11
1042	17.64	18.1	74.33	67.43	52.49	sp|Q99714|HCD2_HUMAN	3-hydroxyacyl-CoA dehydrogenase type-2 OS=Homo sapiens GN=HSD17B10 PE=1 SV=3	HUMAN	11
926	19.46	21.52	68.16	44.34	41.27	sp|P09110|THIK_HUMAN	3-ketoacyl-CoA thiolase, peroxisomal OS=Homo sapiens GN=ACAA1 PE=1 SV=2	HUMAN	11
1391	12.75	13.66	64.22	43.63	35.29	sp|P46782|RS5_HUMAN	40S ribosomal protein S5 OS=Homo sapiens GN=RPS5 PE=1 SV=4	HUMAN	11
941	19.22	21.35	81.09	71.14	68.66	sp|Q8TCD5|NT5C_HUMAN	5'(3')-deoxyribonucleotidase, cytosolic type OS=Homo sapiens GN=NT5C PE=1 SV=2	HUMAN	11
751	22.81	27.73	60.78	40.15	29.55	sp|P10155|RO60_HUMAN	60 kDa SS-A/Ro ribonucleoprotein OS=Homo sapiens GN=TROVE2 PE=1 SV=2	HUMAN	11
901	19.92	21.2	69.52	46.85	37.78	sp|Q9BWD1|THIC_HUMAN	Acetyl-CoA acetyltransferase, cytosolic OS=Homo sapiens GN=ACAT2 PE=1 SV=2	HUMAN	11
839	21.06	21.63	58.38	38.92	26.76	sp|Q92747|ARC1A_HUMAN	Actin-related protein 2/3 complex subunit 1A OS=Homo sapiens GN=ARPC1A PE=1 SV=2	HUMAN	11
844	20.95	22.05	76.04	62.43	46.45	sp|O95433|AHSA1_HUMAN	Activator of 90 kDa heat shock protein ATPase homolog 1 OS=Homo sapiens GN=AHSA1 PE=1 SV=1	HUMAN	11
850	20.87	21.27	88.89	72.73	65.66	sp|P14621|ACYP2_HUMAN	Acylphosphatase-2 OS=Homo sapiens GN=ACYP2 PE=1 SV=2	HUMAN	11
913	19.71	22.07	69.87	60.67	53.97	sp|P54819|KAD2_HUMAN	Adenylate kinase 2, mitochondrial OS=Homo sapiens GN=AK2 PE=1 SV=2	HUMAN	11
1082	17.11	18.79	85.71	64.29	58.24	sp|P36405|ARL3_HUMAN	ADP-ribosylation factor-like protein 3 OS=Homo sapiens GN=ARL3 PE=1 SV=2	HUMAN	11
1050	17.53	18.48	66.38	52.59	48.28	tr|A6NFX8|A6NFX8_HUMAN	ADP-sugar pyrophosphatase OS=Homo sapiens GN=NUDT5 PE=2 SV=1	HUMAN	11
998	18.29	20.15	42.64	14.11	11.98	sp|Q5JTZ9|SYAM_HUMAN	Alanine--tRNA ligase, mitochondrial OS=Homo sapiens GN=AARS2 PE=1 SV=1	HUMAN	11
1295	14	14.43	93.39	70.93	66.96	sp|P80723|BASP1_HUMAN	Brain acid soluble protein 1 OS=Homo sapiens GN=BASP1 PE=1 SV=2	HUMAN	11
945	19.17	22.66	51.76	28.75	17.89	sp|P43155|CACP_HUMAN	Carnitine O-acetyltransferase OS=Homo sapiens GN=CRAT PE=1 SV=5	HUMAN	11
862	20.71	22.32	67.27	50.39	38.18	tr|E7EU96|E7EU96_HUMAN	Casein kinase II subunit alpha OS=Homo sapiens GN=CSNK2A1 PE=2 SV=1	HUMAN	11
1132	16.24	19.22	85.48	62.24	59.75	sp|O00299|CLIC1_HUMAN	Chloride intracellular channel protein 1 OS=Homo sapiens GN=CLIC1 PE=1 SV=4	HUMAN	11
923	19.54	20.21	95.77	74.65	66.2	sp|Q14019|COTL1_HUMAN	Coactosin-like protein OS=Homo sapiens GN=COTL1 PE=1 SV=3	HUMAN	11
743	23.04	25.4	49.2	25.29	17.05	sp|Q9Y678|COPG1_HUMAN	Coatomer subunit gamma-1 OS=Homo sapiens GN=COPG1 PE=1 SV=1	HUMAN	11
908	19.79	20.6	84.97	58.55	50.78	sp|P21291|CSRP1_HUMAN	Cysteine and glycine-rich protein 1 OS=Homo sapiens GN=CSRP1 PE=1 SV=3	HUMAN	11
888	20.15	22.33	68.18	50	44.55	sp|P13716|HEM2_HUMAN	Delta-aminolevulinic acid dehydratase OS=Homo sapiens GN=ALAD PE=1 SV=1	HUMAN	11
1491	11.75	23.16	50.15	35.71	21.88	tr|E7EQD7|E7EQD7_HUMAN	Disks large homolog 1 OS=Homo sapiens GN=DLG1 PE=2 SV=1	HUMAN	11
1136	16.18	16.73	94.05	58.38	58.38	sp|P51452|DUS3_HUMAN	Dual specificity protein phosphatase 3 OS=Homo sapiens GN=DUSP3 PE=1 SV=1	HUMAN	11
1239	14.48	25.04	60.26	37.52	22	sp|Q9H223|EHD4_HUMAN	EH domain-containing protein 4 OS=Homo sapiens GN=EHD4 PE=1 SV=1	HUMAN	11
6510	14.48	25.04	60.26	37.52	22	sp|Q9H223|EHD4_HUMAN	EH domain-containing protein 4 OS=Homo sapiens GN=EHD4 PE=1 SV=1	HUMAN	11
934	19.4	20.8	68.2	55.17	46.74	sp|P30040|ERP29_HUMAN	Endoplasmic reticulum resident protein 29 OS=Homo sapiens GN=ERP29 PE=1 SV=4	HUMAN	11
970	18.76	20.53	46.95	23.23	17.79	sp|Q7L775|EPMIP_HUMAN	EPM2A-interacting protein 1 OS=Homo sapiens GN=EPM2AIP1 PE=1 SV=1	HUMAN	11
2135	7.36	21.63	57.78	16.93	9.822	sp|O15083|ERC2_HUMAN	ERC protein 2 OS=Homo sapiens GN=ERC2 PE=1 SV=3	HUMAN	11
774	22.33	23.45	73.33	45.71	36.83	sp|P05198|IF2A_HUMAN	Eukaryotic translation initiation factor 2 subunit 1 OS=Homo sapiens GN=EIF2S1 PE=1 SV=3	HUMAN	11
820	21.49	22.11	93.15	57.26	48.79	sp|Q15056|IF4H_HUMAN	Eukaryotic translation initiation factor 4H OS=Homo sapiens GN=EIF4H PE=1 SV=5	HUMAN	11
1004	18.17	26.78	49.26	27.79	21.91	sp|Q96AC1|FERM2_HUMAN	Fermitin family homolog 2 OS=Homo sapiens GN=FERMT2 PE=1 SV=1	HUMAN	11
1095	16.9	20.12	62.09	36.49	26.78	tr|B4E1G6|B4E1G6_HUMAN	Galactokinase OS=Homo sapiens GN=GALK1 PE=2 SV=1	HUMAN	11
1096	16.9	19.98	97.87	71.28	54.79	sp|O75223|GGCT_HUMAN	Gamma-glutamylcyclotransferase OS=Homo sapiens GN=GGCT PE=1 SV=1	HUMAN	11
1507	11.6	20.63	79.35	56.88	53.99	sp|Q8TDQ7|GNPI2_HUMAN	Glucosamine-6-phosphate isomerase 2 OS=Homo sapiens GN=GNPDA2 PE=1 SV=1	HUMAN	11
3975	2.01	4.93	45.41	7.395	2.363	sp|Q14789|GOGB1_HUMAN	Golgin subfamily B member 1 OS=Homo sapiens GN=GOLGB1 PE=1 SV=2	HUMAN	11
4948	2.01	4.93	45.41	7.395	2.363	sp|Q14789|GOGB1_HUMAN	Golgin subfamily B member 1 OS=Homo sapiens GN=GOLGB1 PE=1 SV=2	HUMAN	11
4714	0.75	16.5	76.19	55.03	52.38	sp|P01112|RASH_HUMAN	GTPase HRas OS=Homo sapiens GN=HRAS PE=1 SV=1	HUMAN	11
1159	15.92	19.95	40	24.59	20	tr|G3V2F7|G3V2F7_HUMAN	HCG2044781 OS=Homo sapiens GN=TMEM189 PE=4 SV=1	HUMAN	11
830	21.3	22.03	79.11	50	43.67	sp|P30519|HMOX2_HUMAN	Heme oxygenase 2 OS=Homo sapiens GN=HMOX2 PE=1 SV=2	HUMAN	11
1266	14.26	14.81	66.34	49.27	46.83	sp|Q9Y5Z4|HEBP2_HUMAN	Heme-binding protein 2 OS=Homo sapiens GN=HEBP2 PE=1 SV=1	HUMAN	11
1070	17.22	22.49	70.16	47.21	43.93	sp|Q13151|ROA0_HUMAN	Heterogeneous nuclear ribonucleoprotein A0 OS=Homo sapiens GN=HNRNPA0 PE=1 SV=1	HUMAN	11
1112	16.57	21.19	92.67	90.05	67.02	sp|Q9UM19|HPCL4_HUMAN	Hippocalcin-like protein 4 OS=Homo sapiens GN=HPCAL4 PE=2 SV=3	HUMAN	11
984	18.56	18.71	87.38	60.19	53.4	sp|P62805|H4_HUMAN	Histone H4 OS=Homo sapiens GN=HIST1H4A PE=1 SV=2	HUMAN	11
1452	12.14	12.23	95.28	84.91	80.19	sp|P01834|IGKC_HUMAN	Ig kappa chain C region OS=Homo sapiens GN=IGKC PE=1 SV=1	HUMAN	11
1116	16.51	19.87	49.71	35.89	33.97	sp|O00629|IMA3_HUMAN	Importin subunit alpha-3 OS=Homo sapiens GN=KPNA4 PE=1 SV=1	HUMAN	11
6510	16.51	19.87	49.71	35.89	33.97	sp|O00629|IMA3_HUMAN	Importin subunit alpha-3 OS=Homo sapiens GN=KPNA4 PE=1 SV=1	HUMAN	11
1051	17.51	21.1	75.31	41.21	26.57	sp|P09914|IFIT1_HUMAN	Interferon-induced protein with tetratricopeptide repeats 1 OS=Homo sapiens GN=IFIT1 PE=1 SV=2	HUMAN	11
851	20.86	23.23	45.14	20.49	15.8	tr|H7C107|H7C107_HUMAN	IQ motif and SEC7 domain-containing protein 1 (Fragment) OS=Homo sapiens GN=IQSEC1 PE=4 SV=1	HUMAN	11
817	21.53	22.19	60.4	54.03	48.32	sp|Q96CN7|ISOC1_HUMAN	Isochorismatase domain-containing protein 1 OS=Homo sapiens GN=ISOC1 PE=1 SV=3	HUMAN	11
987	0.01	20.06	59.56	15.78	9.95	sp|Q9P2E9-2|RRBP1_HUMAN	Isoform 1 of Ribosome-binding protein 1 OS=Homo sapiens GN=RRBP1	HUMAN	11
1030	17.82	20.19	69.97	54.49	42.11	sp|Q15257-2|PTPA_HUMAN	Isoform 1 of Serine/threonine-protein phosphatase 2A activator OS=Homo sapiens GN=PPP2R4	HUMAN	11
906	19.82	21.68	42.86	18.05	11.68	sp|O15294-3|OGT1_HUMAN	Isoform 1 of UDP-N-acetylglucosamine--peptide N-acetylglucosaminyltransferase 110 kDa subunit OS=Homo sapiens GN=OGT	HUMAN	11
1320	13.73	19.98	48.67	13.94	8.226	sp|Q7Z460-2|CLAP1_HUMAN	Isoform 2 of CLIP-associating protein 1 OS=Homo sapiens GN=CLASP1	HUMAN	11
1063	17.37	24.28	54.84	18.53	12.84	sp|Q6P1N0-2|C2D1A_HUMAN	Isoform 2 of Coiled-coil and C2 domain-containing protein 1A OS=Homo sapiens GN=CC2D1A	HUMAN	11
1304	13.88	16.66	41.39	12.9	8.741	sp|Q99715-2|COCA1_HUMAN	Isoform 2 of Collagen alpha-1(XII) chain OS=Homo sapiens GN=COL12A1	HUMAN	11
815	21.57	23.31	49.46	30.91	23.8	sp|P29692-2|EF1D_HUMAN	Isoform 2 of Elongation factor 1-delta OS=Homo sapiens GN=EEF1D	HUMAN	11
1029	17.82	21.44	59.51	49.39	38.34	sp|P21695-2|GPDA_HUMAN	Isoform 2 of Glycerol-3-phosphate dehydrogenase [NAD(+)], cytoplasmic OS=Homo sapiens GN=GPD1	HUMAN	11
801	21.88	26.29	62.12	27.86	17.97	sp|Q15276-2|RABE1_HUMAN	Isoform 2 of Rab GTPase-binding effector protein 1 OS=Homo sapiens GN=RABEP1	HUMAN	11
987	0.02	24.11	59.77	22.72	14.33	sp|Q9P2E9-3|RRBP1_HUMAN	Isoform 2 of Ribosome-binding protein 1 OS=Homo sapiens GN=RRBP1	HUMAN	11
798	21.92	22.93	34.46	20.82	16.57	sp|Q7L0J3-2|SV2A_HUMAN	Isoform 2 of Synaptic vesicle glycoprotein 2A OS=Homo sapiens GN=SV2A	HUMAN	11
1034	17.77	22.7	35.17	14.72	10.79	sp|Q92973-2|TNPO1_HUMAN	Isoform 2 of Transportin-1 OS=Homo sapiens GN=TNPO1	HUMAN	11
829	21.31	23.31	34.62	20.11	17.58	sp|Q8IZ83-3|A16A1_HUMAN	Isoform 3 of Aldehyde dehydrogenase family 16 member A1 OS=Homo sapiens GN=ALDH16A1	HUMAN	11
1175	15.67	18.67	41.34	20.03	14.63	sp|Q8IWA5-3|CTL2_HUMAN	Isoform 3 of Choline transporter-like protein 2 OS=Homo sapiens GN=SLC44A2	HUMAN	11
766	22.54	24.43	69.67	39.78	30.99	sp|P35813-3|PPM1A_HUMAN	Isoform 3 of Protein phosphatase 1A OS=Homo sapiens GN=PPM1A	HUMAN	11
991	18.43	21.59	66.18	40.88	33.82	sp|Q99963-4|SH3G3_HUMAN	Isoform 4 of Endophilin-A3 OS=Homo sapiens GN=SH3GL3	HUMAN	11
1421	12.43	20.24	57.2	29.61	28.19	sp|O43236-4|SEPT4_HUMAN	Isoform 4 of Septin-4 OS=Homo sapiens GN=SEPT4	HUMAN	11
903	19.9	22.52	36.79	12.88	7.503	sp|P07942|LAMB1_HUMAN	Laminin subunit beta-1 OS=Homo sapiens GN=LAMB1 PE=1 SV=2	HUMAN	11
1117	16.49	20.77	75.59	36.79	31.44	sp|Q9NQ48|LZTL1_HUMAN	Leucine zipper transcription factor-like protein 1 OS=Homo sapiens GN=LZTFL1 PE=1 SV=1	HUMAN	11
876	20.34	24.29	52.94	17.38	12.83	tr|B4DJ10|B4DJ10_HUMAN	Leucine--tRNA ligase, cytoplasmic OS=Homo sapiens GN=LARS PE=2 SV=1	HUMAN	11
4842	0.52	17.55	40.58	12.39	6.291	tr|E9PEM5|E9PEM5_HUMAN	Lipopolysaccharide-responsive and beige-like anchor protein OS=Homo sapiens GN=LRBA PE=2 SV=1	HUMAN	11
796	21.92	23.17	77.98	57.19	45.26	sp|Q15555|MARE2_HUMAN	Microtubule-associated protein RP/EB family member 2 OS=Homo sapiens GN=MAPRE2 PE=1 SV=1	HUMAN	11
985	18.54	21.59	68.79	47.13	39.81	sp|Q02978|M2OM_HUMAN	Mitochondrial 2-oxoglutarate/malate carrier protein OS=Homo sapiens GN=SLC25A11 PE=1 SV=3	HUMAN	11
4114	2	17.44	86.18	73.68	69.74	tr|J3KND3|J3KND3_HUMAN	Myosin light polypeptide 6 OS=Homo sapiens GN=MYL6 PE=2 SV=1	HUMAN	11
2038	7.96	19.15	86.05	62.21	62.21	sp|P24844|MYL9_HUMAN	Myosin regulatory light polypeptide 9 OS=Homo sapiens GN=MYL9 PE=1 SV=4	HUMAN	11
816	21.56	25.05	64.06	42.86	38.02	sp|Q8NFW8|NEUA_HUMAN	N-acylneuraminate cytidylyltransferase OS=Homo sapiens GN=CMAS PE=1 SV=2	HUMAN	11
1019	17.96	18.58	75.35	54.86	36.81	sp|Q8NCW5|NNRE_HUMAN	NAD(P)H-hydrate epimerase OS=Homo sapiens GN=APOA1BP PE=1 SV=2	HUMAN	11
1115	16.51	22.97	51.28	24.15	16.34	sp|Q9BYT8|NEUL_HUMAN	Neurolysin, mitochondrial OS=Homo sapiens GN=NLN PE=1 SV=1	HUMAN	11
1075	17.19	20	68.58	37.46	27.79	sp|Q9Y266|NUDC_HUMAN	Nuclear migration protein nudC OS=Homo sapiens GN=NUDC PE=1 SV=1	HUMAN	11
3305	2.96	22.7	82.89	76.97	73.68	sp|P15531|NDKA_HUMAN	Nucleoside diphosphate kinase A OS=Homo sapiens GN=NME1 PE=1 SV=1	HUMAN	11
1009	18.1	23.56	74.52	48.8	32.45	tr|J3KQ32|J3KQ32_HUMAN	Obg-like ATPase 1 OS=Homo sapiens GN=OLA1 PE=2 SV=1	HUMAN	11
1025	17.84	25.05	57.93	32.5	26.39	sp|Q8WXF1|PSPC1_HUMAN	Paraspeckle component 1 OS=Homo sapiens GN=PSPC1 PE=1 SV=1	HUMAN	11
1301	13.96	18.54	86.47	77.29	60.87	sp|P30405|PPIF_HUMAN	Peptidyl-prolyl cis-trans isomerase F, mitochondrial OS=Homo sapiens GN=PPIF PE=1 SV=1	HUMAN	11
1024	17.88	20.89	55.38	22.83	19.58	sp|Q9BQI7|PSD2_HUMAN	PH and SEC7 domain-containing protein 2 OS=Homo sapiens GN=PSD2 PE=2 SV=3	HUMAN	11
819	21.5	25.14	66.42	44.89	26.09	tr|K7ER00|K7ER00_HUMAN	Phenylalanine--tRNA ligase alpha subunit OS=Homo sapiens GN=FARSA PE=2 SV=1	HUMAN	11
6405	0.05	20.42	54.92	25.9	18.71	sp|P07205|PGK2_HUMAN	Phosphoglycerate kinase 2 OS=Homo sapiens GN=PGK2 PE=1 SV=3	HUMAN	11
1169	15.74	20.26	61.31	34.72	27.38	sp|Q9UMS4|PRP19_HUMAN	Pre-mRNA-processing factor 19 OS=Homo sapiens GN=PRPF19 PE=1 SV=1	HUMAN	11
905	19.84	22.96	66.91	52	36	sp|O94903|PROSC_HUMAN	Proline synthase co-transcribed bacterial homolog protein OS=Homo sapiens GN=PROSC PE=1 SV=1	HUMAN	11
950	19.08	19.55	64.67	45.87	33.33	sp|Q8N8N7|PTGR2_HUMAN	Prostaglandin reductase 2 OS=Homo sapiens GN=PTGR2 PE=1 SV=1	HUMAN	11
1101	16.8	17.21	67.09	58.55	46.58	sp|P25787|PSA2_HUMAN	Proteasome subunit alpha type-2 OS=Homo sapiens GN=PSMA2 PE=1 SV=2	HUMAN	11
861	20.72	23.1	64.38	45.38	33.25	sp|P49354|FNTA_HUMAN	Protein farnesyltransferase/geranylgeranyltransferase type-1 subunit alpha OS=Homo sapiens GN=FNTA PE=1 SV=1	HUMAN	11
928	19.44	22.09	45.56	23.44	20.23	sp|P21980|TGM2_HUMAN	Protein-glutamine gamma-glutamyltransferase 2 OS=Homo sapiens GN=TGM2 PE=1 SV=2	HUMAN	11
4483	0.01	17.29	37.84	15.27	8.506	sp|Q2TB90|HKDC1_HUMAN	Putative hexokinase HKDC1 OS=Homo sapiens GN=HKDC1 PE=1 SV=3	HUMAN	11
801	0.02	26.3	61.72	27.38	17.29	sp|Q15276|RABE1_HUMAN	Rab GTPase-binding effector protein 1 OS=Homo sapiens GN=RABEP1 PE=1 SV=2	HUMAN	11
1100	16.8	22.35	82.51	65.57	62.84	sp|P61225|RAP2B_HUMAN	Ras-related protein Rap-2b OS=Homo sapiens GN=RAP2B PE=1 SV=1	HUMAN	11
803	21.85	23.97	50.35	26.81	19.86	tr|B1ALK7|B1ALK7_HUMAN	Rho guanine nucleotide exchange factor 7 OS=Homo sapiens GN=ARHGEF7 PE=2 SV=1	HUMAN	11
835	21.16	28.79	55.8	26.33	14.19	sp|Q15349|KS6A2_HUMAN	Ribosomal protein S6 kinase alpha-2 OS=Homo sapiens GN=RPS6KA2 PE=1 SV=2	HUMAN	11
987	0.01	20.03	59.43	15.74	9.929	sp|Q9P2E9|RRBP1_HUMAN	Ribosome-binding protein 1 OS=Homo sapiens GN=RRBP1 PE=1 SV=4	HUMAN	11
987	18.49	27.47	68.97	28.36	18.64	tr|F8W7S5|F8W7S5_HUMAN	Ribosome-binding protein 1 OS=Homo sapiens GN=RRBP1 PE=2 SV=1	HUMAN	11
1494	11.72	13.47	38.8	10.63	5.963	sp|P42345|MTOR_HUMAN	Serine/threonine-protein kinase mTOR OS=Homo sapiens GN=MTOR PE=1 SV=1	HUMAN	11
1166	15.79	17.38	70.19	44.57	33.98	sp|Q9NR45|SIAS_HUMAN	Sialic acid synthase OS=Homo sapiens GN=NANS PE=1 SV=2	HUMAN	11
1152	15.97	21.27	59.08	41.85	34.46	sp|Q9BWM7|SFXN3_HUMAN	Sideroflexin-3 OS=Homo sapiens GN=SFXN3 PE=1 SV=2	HUMAN	11
1226	14.71	19.6	43.89	26.48	20.74	sp|Q92783|STAM1_HUMAN	Signal transducing adapter molecule 1 OS=Homo sapiens GN=STAM PE=1 SV=3	HUMAN	11
1285	14.05	18.46	41.44	19.07	12.31	sp|Q8N0X7|SPG20_HUMAN	Spartin OS=Homo sapiens GN=SPG20 PE=1 SV=1	HUMAN	11
1280	14.11	16.11	48.17	20.68	14.25	sp|Q15459|SF3A1_HUMAN	Splicing factor 3A subunit 1 OS=Homo sapiens GN=SF3A1 PE=1 SV=1	HUMAN	11
1065	17.35	20.97	38.54	18.71	18.71	sp|Q9HCB6|SPON1_HUMAN	Spondin-1 OS=Homo sapiens GN=SPON1 PE=1 SV=2	HUMAN	11
1172	15.7	18.39	81.88	59.73	46.31	sp|P16949|STMN1_HUMAN	Stathmin OS=Homo sapiens GN=STMN1 PE=1 SV=3	HUMAN	11
698	24.3	26.58	56.76	35.98	27.53	sp|O00186|STXB3_HUMAN	Syntaxin-binding protein 3 OS=Homo sapiens GN=STXBP3 PE=1 SV=2	HUMAN	11
1221	14.87	17.37	84.46	74.61	63.73	sp|P61586|RHOA_HUMAN	Transforming protein RhoA OS=Homo sapiens GN=RHOA PE=1 SV=1	HUMAN	11
841	20.99	23.57	84.02	60.73	47.95	sp|O94811|TPPP_HUMAN	Tubulin polymerization-promoting protein OS=Homo sapiens GN=TPPP PE=1 SV=1	HUMAN	11
1005	18.17	20.93	43.01	19.72	18.32	sp|Q14166|TTL12_HUMAN	Tubulin--tyrosine ligase-like protein 12 OS=Homo sapiens GN=TTLL12 PE=1 SV=2	HUMAN	11
3209	3.35	22.49	56.24	32.03	20.67	sp|P06241|FYN_HUMAN	Tyrosine-protein kinase Fyn OS=Homo sapiens GN=FYN PE=1 SV=3	HUMAN	11
1038	17.7	19.41	41.15	13.34	7.21	sp|O75643|U520_HUMAN	U5 small nuclear ribonucleoprotein 200 kDa helicase OS=Homo sapiens GN=SNRNP200 PE=1 SV=2	HUMAN	11
943	19.21	20.74	41.41	19.5	13.47	sp|Q9C0C9|UBE2O_HUMAN	Ubiquitin-conjugating enzyme E2 O OS=Homo sapiens GN=UBE2O PE=1 SV=3	HUMAN	11
965	18.83	19.46	75.41	55.74	48.77	sp|Q9Y224|CN166_HUMAN	UPF0568 protein C14orf166 OS=Homo sapiens GN=C14orf166 PE=1 SV=1	HUMAN	11
779	22.29	24.52	49.37	18.28	11.23	sp|P26640|SYVC_HUMAN	Valine--tRNA ligase OS=Homo sapiens GN=VARS PE=1 SV=4	HUMAN	11
976	18.64	19.45	47.49	21.15	15.32	tr|F8W7U3|F8W7U3_HUMAN	WASH complex subunit FAM21A OS=Homo sapiens GN=FAM21A PE=2 SV=1	HUMAN	11
1224	14.76	17.91	45.42	24.5	21.71	sp|Q9UPY6|WASF3_HUMAN	Wiskott-Aldrich syndrome protein family member 3 OS=Homo sapiens GN=WASF3 PE=1 SV=2	HUMAN	11
753	22.76	24	61.26	38.54	34.89	sp|P12955|PEPD_HUMAN	Xaa-Pro dipeptidase OS=Homo sapiens GN=PEPD PE=1 SV=3	HUMAN	11
873	20.45	25.93	71.05	45.18	29.17	sp|O00232|PSD12_HUMAN	26S proteasome non-ATPase regulatory subunit 12 OS=Homo sapiens GN=PSMD12 PE=1 SV=3	HUMAN	10
1351	13.22	16.67	63.1	27.58	19.64	sp|Q16401|PSMD5_HUMAN	26S proteasome non-ATPase regulatory subunit 5 OS=Homo sapiens GN=PSMD5 PE=1 SV=3	HUMAN	10
789	22.02	24	93.51	61.36	51.62	sp|O95861|BPNT1_HUMAN	3'(2'),5'-bisphosphate nucleotidase 1 OS=Homo sapiens GN=BPNT1 PE=1 SV=1	HUMAN	10
1111	16.6	17.81	60.41	37.55	33.47	sp|Q9BUT1|BDH2_HUMAN	3-hydroxybutyrate dehydrogenase type 2 OS=Homo sapiens GN=BDH2 PE=1 SV=2	HUMAN	10
931	19.42	21.16	58.04	44.94	43.45	sp|P31937|3HIDH_HUMAN	3-hydroxyisobutyrate dehydrogenase, mitochondrial OS=Homo sapiens GN=HIBADH PE=1 SV=2	HUMAN	10
926	0.01	19.3	71.02	44.13	40.73	tr|C9JDE9|C9JDE9_HUMAN	3-ketoacyl-CoA thiolase, peroxisomal OS=Homo sapiens GN=ACAA1 PE=2 SV=1	HUMAN	10
1037	17.72	19.17	84.93	65.75	59.59	sp|P62249|RS16_HUMAN	40S ribosomal protein S16 OS=Homo sapiens GN=RPS16 PE=1 SV=2	HUMAN	10
910	19.77	20.65	65.89	59.69	53.88	sp|O95336|6PGL_HUMAN	6-phosphogluconolactonase OS=Homo sapiens GN=PGLS PE=1 SV=2	HUMAN	10
1196	0.01	19.88	52.44	21.59	15.55	sp|O14639|ABLM1_HUMAN	Actin-binding LIM protein 1 OS=Homo sapiens GN=ABLIM1 PE=1 SV=3	HUMAN	10
4112	2	19.24	60.44	35.38	27.25	tr|J3QSX6|J3QSX6_HUMAN	Actin-binding LIM protein 1 OS=Homo sapiens GN=ABLIM1 PE=2 SV=1	HUMAN	10
1196	15.28	20.34	50	23.4	16.85	tr|F8W8M4|F8W8M4_HUMAN	Actin-binding LIM protein 1 OS=Homo sapiens GN=ABLIM1 PE=2 SV=1	HUMAN	10
1196	0.01	19.44	50.47	20.45	14.3	tr|Q5T6N4|Q5T6N4_HUMAN	Actin-binding LIM protein 1 OS=Homo sapiens GN=ABLIM1 PE=4 SV=1	HUMAN	10
1033	17.79	18.69	92.16	75.16	67.97	sp|Q9BPX5|ARP5L_HUMAN	Actin-related protein 2/3 complex subunit 5-like protein OS=Homo sapiens GN=ARPC5L PE=1 SV=1	HUMAN	10
806	21.8	22.6	84.3	65.02	53.36	sp|P27144|KAD4_HUMAN	Adenylate kinase 4, mitochondrial OS=Homo sapiens GN=AK4 PE=1 SV=1	HUMAN	10
1222	14.85	17.85	54.09	31.66	24.53	sp|P40123|CAP2_HUMAN	Adenylyl cyclase-associated protein 2 OS=Homo sapiens GN=CAP2 PE=1 SV=1	HUMAN	10
2084	7.67	17.67	73.89	54.44	54.44	sp|P18085|ARF4_HUMAN	ADP-ribosylation factor 4 OS=Homo sapiens GN=ARF4 PE=1 SV=3	HUMAN	10
4109	2	20.26	80.22	63.19	58.79	tr|K7EJH8|K7EJH8_HUMAN	Alpha-actinin-4 (Fragment) OS=Homo sapiens GN=ACTN4 PE=2 SV=1	HUMAN	10
827	21.35	26.32	74.2	49.73	35.64	sp|P61163|ACTZ_HUMAN	Alpha-centractin OS=Homo sapiens GN=ACTR1A PE=1 SV=1	HUMAN	10
1357	13.16	16.78	45.84	31.03	25.96	tr|E7ETB3|E7ETB3_HUMAN	Aspartyl aminopeptidase OS=Homo sapiens GN=DNPEP PE=2 SV=1	HUMAN	10
1022	17.91	19.45	68.68	54.89	44.54	sp|O43681|ASNA_HUMAN	ATPase ASNA1 OS=Homo sapiens GN=ASNA1 PE=1 SV=2	HUMAN	10
925	19.49	21.42	58.79	36.19	28.24	sp|Q9NUU7|DD19A_HUMAN	ATP-dependent RNA helicase DDX19A OS=Homo sapiens GN=DDX19A PE=1 SV=1	HUMAN	10
3010	4	19.9	70.15	58.58	51.49	tr|H7C2K6|H7C2K6_HUMAN	Band 4.1-like protein 1 (Fragment) OS=Homo sapiens GN=EPB41L1 PE=4 SV=1	HUMAN	10
1552	11.18	12.86	31.27	14.23	12.17	sp|Q16620|NTRK2_HUMAN	BDNF/NT-3 growth factors receptor OS=Homo sapiens GN=NTRK2 PE=1 SV=1	HUMAN	10
2296	6.42	17.53	97.01	94.03	52.99	sp|Q16143|SYUB_HUMAN	Beta-synuclein OS=Homo sapiens GN=SNCB PE=1 SV=1	HUMAN	10
1092	16.98	20.3	59.46	26.85	21.26	sp|P34913|HYES_HUMAN	Bifunctional epoxide hydrolase 2 OS=Homo sapiens GN=EPHX2 PE=1 SV=2	HUMAN	10
881	20.26	22.29	55.76	24.87	17.41	tr|B4DWJ2|B4DWJ2_HUMAN	Bifunctional glutamate/proline--tRNA ligase OS=Homo sapiens GN=QARS PE=2 SV=1	HUMAN	10
1013	18.06	20.39	40.32	20.05	16.22	tr|E9PGF9|E9PGF9_HUMAN	Bifunctional protein NCOAT OS=Homo sapiens GN=MGEA5 PE=2 SV=1	HUMAN	10
1197	15.27	17.27	67.3	39.19	34.05	sp|Q14012|KCC1A_HUMAN	Calcium/calmodulin-dependent protein kinase type 1 OS=Homo sapiens GN=CAMK1 PE=1 SV=1	HUMAN	10
4514	1.21	14.94	70.66	39.89	18.23	sp|P17612|KAPCA_HUMAN	cAMP-dependent protein kinase catalytic subunit alpha OS=Homo sapiens GN=PRKACA PE=1 SV=2	HUMAN	10
1530	0.01	19.36	58.21	15.99	7.093	sp|P30622|CLIP1_HUMAN	CAP-Gly domain-containing linker protein 1 OS=Homo sapiens GN=CLIP1 PE=1 SV=2	HUMAN	10
1530	11.38	19.68	57.67	16.64	7.751	tr|J3KP58|J3KP58_HUMAN	CAP-Gly domain-containing linker protein 1 OS=Homo sapiens GN=CLIP1 PE=4 SV=2	HUMAN	10
892	20.11	21.08	47.61	21.97	15.49	sp|P00450|CERU_HUMAN	Ceruloplasmin OS=Homo sapiens GN=CP PE=1 SV=1	HUMAN	10
973	18.67	19.33	49.78	43.23	35.81	sp|P09497|CLCB_HUMAN	Clathrin light chain B OS=Homo sapiens GN=CLTB PE=1 SV=1	HUMAN	10
884	20.21	21.98	53.58	41.31	22.49	sp|Q9BR76|COR1B_HUMAN	Coronin-1B OS=Homo sapiens GN=CORO1B PE=1 SV=1	HUMAN	10
1076	17.17	17.5	93.33	70.48	58.1	sp|P99999|CYC_HUMAN	Cytochrome c OS=Homo sapiens GN=CYCS PE=1 SV=2	HUMAN	10
930	19.43	22	60.74	39.26	31.36	sp|Q08495|DEMA_HUMAN	Dematin OS=Homo sapiens GN=DMTN PE=1 SV=3	HUMAN	10
1056	17.45	18.67	48.98	28.46	23.17	sp|Q9UHL4|DPP2_HUMAN	Dipeptidyl peptidase 2 OS=Homo sapiens GN=DPP7 PE=1 SV=3	HUMAN	10
940	19.25	20.37	52.42	24.15	22	sp|Q9NVH1|DJC11_HUMAN	DnaJ homolog subfamily C member 11 OS=Homo sapiens GN=DNAJC11 PE=1 SV=2	HUMAN	10
1244	14.45	20.98	65.65	34.78	26.96	sp|Q9UJW0|DCTN4_HUMAN	Dynactin subunit 4 OS=Homo sapiens GN=DCTN4 PE=1 SV=1	HUMAN	10
5043	0.32	16.54	51.67	15.15	12.76	sp|O60941|DTNB_HUMAN	Dystrobrevin beta OS=Homo sapiens GN=DTNB PE=1 SV=1	HUMAN	10
778	22.3	23.14	82.18	62.71	43.23	sp|Q9UNE7|CHIP_HUMAN	E3 ubiquitin-protein ligase CHIP OS=Homo sapiens GN=STUB1 PE=1 SV=2	HUMAN	10
990	18.46	19.44	87.5	54.58	47.08	sp|Q96C19|EFHD2_HUMAN	EF-hand domain-containing protein D2 OS=Homo sapiens GN=EFHD2 PE=1 SV=1	HUMAN	10
887	20.17	21.54	63.53	23.82	17.34	sp|Q16134|ETFD_HUMAN	Electron transfer flavoprotein-ubiquinone oxidoreductase, mitochondrial OS=Homo sapiens GN=ETFDH PE=1 SV=2	HUMAN	10
1451	12.14	18	46.88	16.41	10.38	sp|P42566|EPS15_HUMAN	Epidermal growth factor receptor substrate 15 OS=Homo sapiens GN=EPS15 PE=1 SV=2	HUMAN	10
983	18.56	18.74	61.85	28.25	24.19	tr|E7EX17|E7EX17_HUMAN	Eukaryotic translation initiation factor 4B OS=Homo sapiens GN=EIF4B PE=2 SV=1	HUMAN	10
1089	17.03	17.75	65.53	55.83	53.4	sp|P30043|BLVRB_HUMAN	Flavin reductase (NADPH) OS=Homo sapiens GN=BLVRB PE=1 SV=3	HUMAN	10
936	0.01	23.75	39.41	23.67	14.61	sp|P42262|GRIA2_HUMAN	Glutamate receptor 2 OS=Homo sapiens GN=GRIA2 PE=1 SV=3	HUMAN	10
936	0.02	23.89	40.91	24.52	15.43	tr|A8MT92|A8MT92_HUMAN	Glutamate receptor 2 OS=Homo sapiens GN=GRIA2 PE=2 SV=1	HUMAN	10
936	19.36	23.76	41.23	26.16	17.67	tr|F8W7L6|F8W7L6_HUMAN	Glutamate receptor 2 OS=Homo sapiens GN=GRIA2 PE=2 SV=1	HUMAN	10
1217	14.94	17.53	55.97	29.27	26.46	tr|H0YNJ6|H0YNJ6_HUMAN	GMP reductase OS=Homo sapiens GN=GMPR2 PE=2 SV=1	HUMAN	10
944	19.18	20.77	90.78	72.35	58.99	sp|P62993|GRB2_HUMAN	Growth factor receptor-bound protein 2 OS=Homo sapiens GN=GRB2 PE=1 SV=1	HUMAN	10
1165	15.81	17.01	83.84	70.71	60.1	sp|Q9NR31|SAR1A_HUMAN	GTP-binding protein SAR1a OS=Homo sapiens GN=SAR1A PE=1 SV=1	HUMAN	10
1085	17.06	19.73	67.92	37.5	33.33	sp|P51858|HDGF_HUMAN	Hepatoma-derived growth factor OS=Homo sapiens GN=HDGF PE=1 SV=1	HUMAN	10
1073	0.03	20.93	59.08	42.9	29.04	tr|B4DTC3|B4DTC3_HUMAN	Heterogeneous nuclear ribonucleoprotein D0 OS=Homo sapiens GN=HNRNPD PE=2 SV=1	HUMAN	10
1007	18.13	18.38	51.23	40.27	34.52	sp|P30453|1A34_HUMAN	HLA class I histocompatibility antigen, A-34 alpha chain OS=Homo sapiens GN=HLA-A PE=1 SV=1	HUMAN	10
1071	17.22	19.07	45.72	28.21	20.04	sp|P12268|IMDH2_HUMAN	Inosine-5'-monophosphate dehydrogenase 2 OS=Homo sapiens GN=IMPDH2 PE=1 SV=2	HUMAN	10
1077	17.16	18.77	33.46	22.43	14.54	sp|P05556|ITB1_HUMAN	Integrin beta-1 OS=Homo sapiens GN=ITGB1 PE=1 SV=2	HUMAN	10
920	19.62	21.03	81.49	48.38	45.13	sp|Q7L266|ASGL1_HUMAN	Isoaspartyl peptidase/L-asparaginase OS=Homo sapiens GN=ASRGL1 PE=1 SV=2	HUMAN	10
1176	15.67	17.89	53.18	37.15	30.79	sp|P51553|IDH3G_HUMAN	Isocitrate dehydrogenase [NAD] subunit gamma, mitochondrial OS=Homo sapiens GN=IDH3G PE=1 SV=1	HUMAN	10
1530	0.01	19.44	57.32	16.12	7.148	sp|P30622-1|CLIP1_HUMAN	Isoform 2 of CAP-Gly domain-containing linker protein 1 OS=Homo sapiens GN=CLIP1	HUMAN	10
918	19.65	21.42	55.25	32.01	27.55	sp|O14576-2|DC1I1_HUMAN	Isoform 2 of Cytoplasmic dynein 1 intermediate chain 1 OS=Homo sapiens GN=DYNC1I1	HUMAN	10
4108	2	21.44	61.36	38.64	31.59	sp|Q08495-2|DEMA_HUMAN	Isoform 2 of Dematin OS=Homo sapiens GN=DMTN	HUMAN	10
1347	13.34	13.92	72.83	50.54	47.83	sp|P63241-2|IF5A1_HUMAN	Isoform 2 of Eukaryotic translation initiation factor 5A-1 OS=Homo sapiens GN=EIF5A	HUMAN	10
1073	0.03	20.93	53.27	38.69	26.19	sp|Q14103-2|HNRPD_HUMAN	Isoform 2 of Heterogeneous nuclear ribonucleoprotein D0 OS=Homo sapiens GN=HNRNPD	HUMAN	10
1091	17.02	18.6	37.3	13.26	10.1	sp|Q8N6C5-2|IGSF1_HUMAN	Isoform 2 of Immunoglobulin superfamily member 1 OS=Homo sapiens GN=IGSF1	HUMAN	10
1426	12.39	16.42	42.72	17.51	11.7	sp|Q5JPE7-2|NOMO2_HUMAN	Isoform 2 of Nodal modulator 2 OS=Homo sapiens GN=NOMO2	HUMAN	10
1997	8.13	19.52	82.72	55.15	31.62	sp|P48739-2|PIPNB_HUMAN	Isoform 2 of Phosphatidylinositol transfer protein beta isoform OS=Homo sapiens GN=PITPNB	HUMAN	10
1215	14.96	17.17	38.93	15.37	9.504	sp|P46020-2|KPB1_HUMAN	Isoform 2 of Phosphorylase b kinase regulatory subunit alpha, skeletal muscle isoform OS=Homo sapiens GN=PHKA1	HUMAN	10
1374	12.98	18.14	44.32	13.82	9.082	sp|O95197-2|RTN3_HUMAN	Isoform 2 of Reticulon-3 OS=Homo sapiens GN=RTN3	HUMAN	10
2927	4.05	23.15	63.05	34.19	26.47	sp|O75914-2|PAK3_HUMAN	Isoform 2 of Serine/threonine-protein kinase PAK 3 OS=Homo sapiens GN=PAK3	HUMAN	10
1069	17.27	21.37	34.78	14.97	9.114	sp|P55011-3|S12A2_HUMAN	Isoform 2 of Solute carrier family 12 member 2 OS=Homo sapiens GN=SLC12A2	HUMAN	10
1008	18.11	19.63	72.64	36.82	28.57	sp|P07101-3|TY3H_HUMAN	Isoform 2 of Tyrosine 3-monooxygenase OS=Homo sapiens GN=TH	HUMAN	10
3209	0.01	21.03	55.99	32.02	19.85	sp|P06241-2|FYN_HUMAN	Isoform 2 of Tyrosine-protein kinase Fyn OS=Homo sapiens GN=FYN	HUMAN	10
1530	0.01	19.67	57.61	16.52	7.328	sp|P30622-2|CLIP1_HUMAN	Isoform 3 of CAP-Gly domain-containing linker protein 1 OS=Homo sapiens GN=CLIP1	HUMAN	10
1447	12.19	19.09	34.16	13.17	11.16	sp|P57737-3|CORO7_HUMAN	Isoform 3 of Coronin-7 OS=Homo sapiens GN=CORO7	HUMAN	10
1073	17.21	21.42	67.97	44.44	28.76	sp|Q14103-3|HNRPD_HUMAN	Isoform 3 of Heterogeneous nuclear ribonucleoprotein D0 OS=Homo sapiens GN=HNRNPD	HUMAN	10
1064	17.35	21.6	41.82	19.58	17.76	sp|Q9NZQ3-3|SPN90_HUMAN	Isoform 3 of NCK-interacting protein with SH3 domain OS=Homo sapiens GN=NCKIPSD	HUMAN	10
1427	12.37	14.39	47.38	18.06	16.23	sp|Q8WY54-3|PPM1E_HUMAN	Isoform 3 of Protein phosphatase 1E OS=Homo sapiens GN=PPM1E	HUMAN	10
2565	5.34	15.13	48.92	10.39	6.494	sp|Q7L2E3-3|DHX30_HUMAN	Isoform 3 of Putative ATP-dependent RNA helicase DHX30 OS=Homo sapiens GN=DHX30	HUMAN	10
988	18.47	24.5	53.65	24.53	15.87	sp|Q92974-3|ARHG2_HUMAN	Isoform 3 of Rho guanine nucleotide exchange factor 2 OS=Homo sapiens GN=ARHGEF2	HUMAN	10
1406	12.61	15.57	78.3	54.72	52.36	sp|P68036-3|UB2L3_HUMAN	Isoform 3 of Ubiquitin-conjugating enzyme E2 L3 OS=Homo sapiens GN=UBE2L3	HUMAN	10
4753	0.66	14.88	40.49	12.18	6.731	sp|A3KMH1-3|VWA8_HUMAN	Isoform 3 of von Willebrand factor A domain-containing protein 8 OS=Homo sapiens GN=VWA8	HUMAN	10
1763	9.65	14.57	48.1	12.54	4.669	sp|Q3V6T2-4|GRDN_HUMAN	Isoform 4 of Girdin OS=Homo sapiens GN=CCDC88A	HUMAN	10
1073	0.03	20.93	65.85	45.3	30.66	sp|Q14103-4|HNRPD_HUMAN	Isoform 4 of Heterogeneous nuclear ribonucleoprotein D0 OS=Homo sapiens GN=HNRNPD	HUMAN	10
874	20.41	24.44	58.57	26.84	14.14	sp|O14936-4|CSKP_HUMAN	Isoform 4 of Peripheral plasma membrane protein CASK OS=Homo sapiens GN=CASK	HUMAN	10
1296	13.99	19.97	76.81	56.52	50.24	sp|P55327-4|TPD52_HUMAN	Isoform 4 of Tumor protein D52 OS=Homo sapiens GN=TPD52	HUMAN	10
3267	3.13	3.92	42.62	8.033	2.985	sp|Q709C8-4|VP13C_HUMAN	Isoform 4 of Vacuolar protein sorting-associated protein 13C OS=Homo sapiens GN=VPS13C	HUMAN	10
803	0.02	22.51	52.12	24.62	16.14	sp|Q14155-5|ARHG7_HUMAN	Isoform 5 of Rho guanine nucleotide exchange factor 7 OS=Homo sapiens GN=ARHGEF7	HUMAN	10
1296	0.01	19.03	69.75	49.16	43.7	sp|P55327-5|TPD52_HUMAN	Isoform 5 of Tumor protein D52 OS=Homo sapiens GN=TPD52	HUMAN	10
969	18.77	20.11	86.46	64.19	44.54	sp|O43399-7|TPD54_HUMAN	Isoform 7 of Tumor protein D54 OS=Homo sapiens GN=TPD52L2	HUMAN	10
1642	10.49	16.02	53.7	11.36	5.062	sp|P15924-2|DESP_HUMAN	Isoform DPII of Desmoplakin OS=Homo sapiens GN=DSP	HUMAN	10
936	0.01	23.22	40.09	23.22	14.61	sp|P42262-2|GRIA2_HUMAN	Isoform Flip of Glutamate receptor 2 OS=Homo sapiens GN=GRIA2	HUMAN	10
1160	15.9	19.93	37.85	16.84	9.288	tr|J3KR24|J3KR24_HUMAN	Isoleucine--tRNA ligase, cytoplasmic OS=Homo sapiens GN=IARS PE=2 SV=1	HUMAN	10
939	19.27	21.99	69.78	56.32	49.73	sp|P53990|IST1_HUMAN	IST1 homolog OS=Homo sapiens GN=IST1 PE=1 SV=1	HUMAN	10
1023	17.89	18.11	65.76	54.35	50.54	sp|Q04760|LGUL_HUMAN	Lactoylglutathione lyase OS=Homo sapiens GN=GLO1 PE=1 SV=4	HUMAN	10
1534	11.34	14.82	39.85	24.56	19.8	sp|O43813|LANC1_HUMAN	LanC-like protein 1 OS=Homo sapiens GN=LANCL1 PE=1 SV=1	HUMAN	10
1863	8.87	19.53	39.07	14.35	8.837	tr|H0YAC6|H0YAC6_HUMAN	Lipopolysaccharide-responsive and beige-like anchor protein (Fragment) OS=Homo sapiens GN=LRBA PE=4 SV=1	HUMAN	10
946	19.16	23.72	47.38	26.1	16.16	sp|Q96GR2|ACBG1_HUMAN	Long-chain-fatty-acid--CoA ligase ACSBG1 OS=Homo sapiens GN=ACSBG1 PE=2 SV=2	HUMAN	10
895	20.03	21.48	53.19	41.61	32.39	sp|P34949|MPI_HUMAN	Mannose-6-phosphate isomerase OS=Homo sapiens GN=MPI PE=1 SV=2	HUMAN	10
914	19.69	20.76	47.34	19.07	14.13	tr|B4DH53|B4DH53_HUMAN	MAP1S light chain OS=Homo sapiens GN=MAP1S PE=2 SV=1	HUMAN	10
933	19.4	21.45	74.5	49.66	34.9	sp|P20774|MIME_HUMAN	Mimecan OS=Homo sapiens GN=OGN PE=1 SV=1	HUMAN	10
1691	10.16	23.95	55.04	21.45	13	sp|Q3SY69|AL1L2_HUMAN	Mitochondrial 10-formyltetrahydrofolate dehydrogenase OS=Homo sapiens GN=ALDH1L2 PE=1 SV=2	HUMAN	10
1079	17.13	17.57	86.18	73.68	69.74	tr|G8JLA2|G8JLA2_HUMAN	Myosin light polypeptide 6 OS=Homo sapiens GN=MYL6 PE=2 SV=1	HUMAN	10
889	20.14	21.36	36.13	14.24	9.636	tr|G5E933|G5E933_HUMAN	Myotubularin-related protein 5 OS=Homo sapiens GN=SBF1 PE=2 SV=1	HUMAN	10
947	19.13	21.61	63.13	41.38	33.16	sp|Q16795|NDUA9_HUMAN	NADH dehydrogenase [ubiquinone] 1 alpha subcomplex subunit 9, mitochondrial OS=Homo sapiens GN=NDUFA9 PE=1 SV=2	HUMAN	10
1308	13.83	14.27	75.98	43.02	40.78	sp|Q9Y6M9|NDUB9_HUMAN	NADH dehydrogenase [ubiquinone] 1 beta subcomplex subunit 9 OS=Homo sapiens GN=NDUFB9 PE=1 SV=3	HUMAN	10
1053	17.47	19.13	73.48	50	36.74	sp|O75489|NDUS3_HUMAN	NADH dehydrogenase [ubiquinone] iron-sulfur protein 3, mitochondrial OS=Homo sapiens GN=NDUFS3 PE=1 SV=1	HUMAN	10
929	19.44	21.22	56.57	28.06	20.09	sp|P16435|NCPR_HUMAN	NADPH--cytochrome P450 reductase OS=Homo sapiens GN=POR PE=1 SV=2	HUMAN	10
2992	4.01	4.76	42.92	5.94	1.104	sp|Q8WXH0|SYNE2_HUMAN	Nesprin-2 OS=Homo sapiens GN=SYNE2 PE=1 SV=3	HUMAN	10
949	19.08	22.76	64.56	33.6	21.38	sp|P43490|NAMPT_HUMAN	Nicotinamide phosphoribosyltransferase OS=Homo sapiens GN=NAMPT PE=1 SV=1	HUMAN	10
4115	2	16.42	42.31	17.51	11.7	sp|Q15155|NOMO1_HUMAN	Nodal modulator 1 OS=Homo sapiens GN=NOMO1 PE=1 SV=5	HUMAN	10
870	20.48	22.15	56.38	30.03	19.8	sp|Q96HC4|PDLI5_HUMAN	PDZ and LIM domain protein 5 OS=Homo sapiens GN=PDLIM5 PE=1 SV=5	HUMAN	10
1093	16.96	20.33	48.79	22.27	18.79	sp|Q15067|ACOX1_HUMAN	Peroxisomal acyl-coenzyme A oxidase 1 OS=Homo sapiens GN=ACOX1 PE=1 SV=3	HUMAN	10
1059	17.41	19.51	52.99	29.64	23.5	sp|O60331|PI51C_HUMAN	Phosphatidylinositol 4-phosphate 5-kinase type-1 gamma OS=Homo sapiens GN=PIP5K1C PE=1 SV=2	HUMAN	10
2399	6.07	17.93	50.74	28.33	22.17	sp|P48426|PI42A_HUMAN	Phosphatidylinositol 5-phosphate 4-kinase type-2 alpha OS=Homo sapiens GN=PIP4K2A PE=1 SV=2	HUMAN	10
797	21.92	23.15	66.01	32.19	21.41	sp|Q96G03|PGM2_HUMAN	Phosphoglucomutase-2 OS=Homo sapiens GN=PGM2 PE=1 SV=4	HUMAN	10
1114	16.53	18.73	72.08	58.88	40.1	sp|P36969|GPX4_HUMAN	Phospholipid hydroperoxide glutathione peroxidase, mitochondrial OS=Homo sapiens GN=GPX4 PE=1 SV=3	HUMAN	10
877	20.33	21.27	92.22	66.67	61.11	sp|Q9H008|LHPP_HUMAN	Phospholysine phosphohistidine inorganic pyrophosphate phosphatase OS=Homo sapiens GN=LHPP PE=1 SV=2	HUMAN	10
982	18.57	18.88	85.94	70.83	64.06	sp|Q15126|PMVK_HUMAN	Phosphomevalonate kinase OS=Homo sapiens GN=PMVK PE=1 SV=3	HUMAN	10
869	20.48	22.93	59.57	44.41	26.33	sp|Q96FC7|PHIPL_HUMAN	Phytanoyl-CoA hydroxylase-interacting protein-like OS=Homo sapiens GN=PHYHIPL PE=1 SV=3	HUMAN	10
1010	18.09	19.28	86.8	56.35	44.16	sp|P61758|PFD3_HUMAN	Prefoldin subunit 3 OS=Homo sapiens GN=VBP1 PE=1 SV=3	HUMAN	10
1061	17.38	19.4	64.52	47.58	35.48	sp|O14818|PSA7_HUMAN	Proteasome subunit alpha type-7 OS=Homo sapiens GN=PSMA7 PE=1 SV=1	HUMAN	10
2187	0.01	18.69	49.88	16.67	12.27	sp|P11171|41_HUMAN	Protein 4.1 OS=Homo sapiens GN=EPB41 PE=1 SV=4	HUMAN	10
1547	11.23	21.8	54	19.4	14.65	sp|Q02156|KPCE_HUMAN	Protein kinase C epsilon type OS=Homo sapiens GN=PRKCE PE=1 SV=1	HUMAN	10
1157	15.94	16.17	55.95	32.6	31.5	sp|P49593|PPM1F_HUMAN	Protein phosphatase 1F OS=Homo sapiens GN=PPM1F PE=1 SV=3	HUMAN	10
935	19.37	21.01	69.39	37.11	34.8	sp|P50336|PPOX_HUMAN	Protoporphyrinogen oxidase OS=Homo sapiens GN=PPOX PE=1 SV=1	HUMAN	10
801	0.02	24.53	62.52	27.47	17.46	tr|F5H355|F5H355_HUMAN	Rab GTPase-binding effector protein 1 OS=Homo sapiens GN=RABEP1 PE=2 SV=1	HUMAN	10
1330	13.53	16.76	63.18	34.66	31.77	sp|Q15404|RSU1_HUMAN	Ras suppressor protein 1 OS=Homo sapiens GN=RSU1 PE=1 SV=3	HUMAN	10
1750	9.78	19.82	80.5	46	40	sp|P61026|RAB10_HUMAN	Ras-related protein Rab-10 OS=Homo sapiens GN=RAB10 PE=1 SV=1	HUMAN	10
1032	17.79	21.02	42.48	31.5	28.25	sp|Q9UNW9|NOVA2_HUMAN	RNA-binding protein Nova-2 OS=Homo sapiens GN=NOVA2 PE=1 SV=1	HUMAN	10
886	20.17	22.62	68.2	55.35	46.18	sp|P62140|PP1B_HUMAN	Serine/threonine-protein phosphatase PP1-beta catalytic subunit OS=Homo sapiens GN=PPP1CB PE=1 SV=3	HUMAN	10
1028	17.82	21.65	54.33	29.7	23.88	sp|Q9Y6X4|F169A_HUMAN	Soluble lamin-associated protein of 75 kDa OS=Homo sapiens GN=FAM169A PE=1 SV=2	HUMAN	10
1035	17.75	19.59	74.86	56.28	44.54	sp|P52788|SPSY_HUMAN	Spermine synthase OS=Homo sapiens GN=SMS PE=1 SV=2	HUMAN	10
783	22.19	23.64	72	43.64	22.73	sp|Q14247|SRC8_HUMAN	Src substrate cortactin OS=Homo sapiens GN=CTTN PE=1 SV=2	HUMAN	10
901	0.01	19.09	65.26	38.03	29.58	tr|B7Z233|B7Z233_HUMAN	Sterol O-acyltransferase 2 OS=Homo sapiens GN=ACAT2 PE=2 SV=1	HUMAN	10
1103	16.76	17.07	55.49	37.86	28.32	sp|P53597|SUCA_HUMAN	Succinyl-CoA ligase [ADP/GDP-forming] subunit alpha, mitochondrial OS=Homo sapiens GN=SUCLG1 PE=1 SV=4	HUMAN	10
981	18.57	21.46	69.09	52.05	45.43	tr|J3KPV7|J3KPV7_HUMAN	Sulfurtransferase OS=Homo sapiens GN=MPST PE=2 SV=1	HUMAN	10
1220	14.89	20.94	59.66	29.66	23.97	sp|O14994|SYN3_HUMAN	Synapsin-3 OS=Homo sapiens GN=SYN3 PE=1 SV=2	HUMAN	10
4290	1.91	18.47	49.4	21.96	19.57	sp|Q8N9I0|SYT2_HUMAN	Synaptotagmin-2 OS=Homo sapiens GN=SYT2 PE=1 SV=2	HUMAN	10
1294	14	15.4	53.38	40.1	31.64	sp|Q13148|TADBP_HUMAN	TAR DNA-binding protein 43 OS=Homo sapiens GN=TARDBP PE=1 SV=1	HUMAN	10
4504	1.24	21.31	44.72	22.83	14.53	sp|Q92526|TCPW_HUMAN	T-complex protein 1 subunit zeta-2 OS=Homo sapiens GN=CCT6B PE=1 SV=5	HUMAN	10
977	18.63	19.62	43.29	22.58	9.802	tr|E9PGF5|E9PGF5_HUMAN	Tensin-1 OS=Homo sapiens GN=TNS1 PE=2 SV=1	HUMAN	10
1189	15.34	16.35	59.49	44.16	39.05	sp|Q9H0E2|TOLIP_HUMAN	Toll-interacting protein OS=Homo sapiens GN=TOLLIP PE=1 SV=1	HUMAN	10
1145	16.07	16.28	72.79	61.22	57.14	sp|P02766|TTHY_HUMAN	Transthyretin OS=Homo sapiens GN=TTR PE=1 SV=1	HUMAN	10
1203	15.2	17.99	47.72	14.57	11.61	sp|P29144|TPP2_HUMAN	Tripeptidyl-peptidase 2 OS=Homo sapiens GN=TPP2 PE=1 SV=4	HUMAN	10
1310	13.82	14.11	53.32	33.4	25.91	sp|Q9GZM7|TINAL_HUMAN	Tubulointerstitial nephritis antigen-like OS=Homo sapiens GN=TINAGL1 PE=1 SV=1	HUMAN	10
1406	0.01	15.34	85.06	72.73	72.08	sp|P68036|UB2L3_HUMAN	Ubiquitin-conjugating enzyme E2 L3 OS=Homo sapiens GN=UBE2L3 PE=1 SV=1	HUMAN	10
868	20.53	22.49	94.08	84.21	61.18	sp|P61088|UBE2N_HUMAN	Ubiquitin-conjugating enzyme E2 N OS=Homo sapiens GN=UBE2N PE=1 SV=1	HUMAN	10
1119	16.45	17.84	85.2	58.67	53.57	sp|P30085|KCY_HUMAN	UMP-CMP kinase OS=Homo sapiens GN=CMPK1 PE=1 SV=3	HUMAN	10
1698	10.12	19.8	59.01	33.33	23.87	sp|O75351|VPS4B_HUMAN	Vacuolar protein sorting-associated protein 4B OS=Homo sapiens GN=VPS4B PE=1 SV=2	HUMAN	10
1150	15.98	19.75	36.38	26.29	19.24	sp|Q9H598|VIAAT_HUMAN	Vesicular inhibitory amino acid transporter OS=Homo sapiens GN=SLC32A1 PE=1 SV=2	HUMAN	10
909	19.77	21.08	44.9	29.52	27.91	sp|Q92558|WASF1_HUMAN	Wiskott-Aldrich syndrome protein family member 1 OS=Homo sapiens GN=WASF1 PE=1 SV=1	HUMAN	10
1178	15.6	16.55	50.13	43.77	33.16	sp|P55036|PSMD4_HUMAN	26S proteasome non-ATPase regulatory subunit 4 OS=Homo sapiens GN=PSMD4 PE=1 SV=1	HUMAN	9
1331	13.52	14.88	65.84	47.33	47.33	tr|H0Y8X4|H0Y8X4_HUMAN	2'-deoxynucleoside 5'-phosphate N-hydrolase 1 (Fragment) OS=Homo sapiens GN=DNPH1 PE=2 SV=1	HUMAN	9
1378	12.93	14.34	60.45	26.31	23	sp|P21589|5NTD_HUMAN	5'-nucleotidase OS=Homo sapiens GN=NT5E PE=1 SV=1	HUMAN	9
1405	12.63	14.28	90.61	56.91	45.86	tr|F8WCF6|F8WCF6_HUMAN	Actin-related protein 2/3 complex subunit 4 OS=Homo sapiens GN=ARPC4 PE=2 SV=1	HUMAN	9
1223	14.81	17.3	77.22	67.22	55.56	sp|P07741|APT_HUMAN	Adenine phosphoribosyltransferase OS=Homo sapiens GN=APRT PE=1 SV=2	HUMAN	9
1156	15.94	16.31	62.67	44.67	33	sp|P28907|CD38_HUMAN	ADP-ribosyl cyclase 1 OS=Homo sapiens GN=CD38 PE=1 SV=2	HUMAN	9
2480	5.8	20.11	70.97	53.76	47.85	sp|Q96BM9|ARL8A_HUMAN	ADP-ribosylation factor-like protein 8A OS=Homo sapiens GN=ARL8A PE=1 SV=1	HUMAN	9
951	19.06	19.72	46.99	37.15	30.52	tr|B4DNW0|B4DNW0_HUMAN	Aminoacylase-1 OS=Homo sapiens GN=ACY1 PE=2 SV=1	HUMAN	9
1247	14.45	15.29	41.86	35.35	33.02	tr|C9JF17|C9JF17_HUMAN	Apolipoprotein D (Fragment) OS=Homo sapiens GN=APOD PE=2 SV=1	HUMAN	9
1480	11.9	16.62	65.1	28.63	17.25	tr|G3V1C3|G3V1C3_HUMAN	Apoptosis inhibitor 5 OS=Homo sapiens GN=API5 PE=2 SV=1	HUMAN	9
1276	14.15	16.48	54.17	27.17	15.22	tr|B0YIW6|B0YIW6_HUMAN	Archain 1, isoform CRA_a OS=Homo sapiens GN=ARCN1 PE=2 SV=1	HUMAN	9
1525	11.44	15.22	59.05	23.28	19.83	sp|P04424|ARLY_HUMAN	Argininosuccinate lyase OS=Homo sapiens GN=ASL PE=1 SV=4	HUMAN	9
1066	17.29	22.94	49.05	28.84	22.32	sp|Q9UBB4|ATX10_HUMAN	Ataxin-10 OS=Homo sapiens GN=ATXN10 PE=1 SV=1	HUMAN	9
1340	13.41	16.54	55.7	31.1	26.85	sp|Q9UL15|BAG5_HUMAN	BAG family molecular chaperone regulator 5 OS=Homo sapiens GN=BAG5 PE=1 SV=1	HUMAN	9
1233	14.59	18.66	62.77	30.31	24.82	sp|Q7L1Q6|BZW1_HUMAN	Basic leucine zipper and W2 domain-containing protein 1 OS=Homo sapiens GN=BZW1 PE=1 SV=1	HUMAN	9
1256	14.35	16.45	53.61	31.34	23.09	sp|Q9BXK5|B2L13_HUMAN	Bcl-2-like protein 13 OS=Homo sapiens GN=BCL2L13 PE=1 SV=1	HUMAN	9
2493	5.71	21.39	68.09	52.66	39.36	sp|P42025|ACTY_HUMAN	Beta-centractin OS=Homo sapiens GN=ACTR1B PE=1 SV=1	HUMAN	9
975	18.64	19.49	74.63	45.52	37.69	sp|P04632|CPNS1_HUMAN	Calpain small subunit 1 OS=Homo sapiens GN=CAPNS1 PE=1 SV=1	HUMAN	9
1047	17.56	18.98	49.45	41.33	36.53	sp|P21964|COMT_HUMAN	Catechol O-methyltransferase OS=Homo sapiens GN=COMT PE=1 SV=2	HUMAN	9
1858	8.9	17.48	47.83	17.14	11.86	tr|F5H3I5|F5H3I5_HUMAN	CDK5 regulatory subunit-associated protein 3 OS=Homo sapiens GN=CDK5RAP3 PE=2 SV=1	HUMAN	9
1411	12.59	13.24	47.64	33.48	30.04	tr|E7ETU3|E7ETU3_HUMAN	Cell division control protein 42 homolog OS=Homo sapiens GN=CDC42 PE=2 SV=1	HUMAN	9
1264	14.27	15.39	96.35	75.18	63.5	sp|P29762|RABP1_HUMAN	Cellular retinoic acid-binding protein 1 OS=Homo sapiens GN=CRABP1 PE=2 SV=2	HUMAN	9
1493	11.73	13	51.79	36.16	28.57	sp|Q9H444|CHM4B_HUMAN	Charged multivesicular body protein 4b OS=Homo sapiens GN=CHMP4B PE=1 SV=1	HUMAN	9
1128	16.3	17.09	57.81	26.58	19.41	sp|Q16204|CCDC6_HUMAN	Coiled-coil domain-containing protein 6 OS=Homo sapiens GN=CCDC6 PE=1 SV=2	HUMAN	9
1371	13.01	15.1	44.17	33.74	30.98	tr|E7EM64|E7EM64_HUMAN	COP9 signalosome complex subunit 6 OS=Homo sapiens GN=COPS6 PE=2 SV=1	HUMAN	9
1338	13.42	17.42	69.37	31.73	27.13	sp|Q9Y697|NFS1_HUMAN	Cysteine desulfurase, mitochondrial OS=Homo sapiens GN=NFS1 PE=1 SV=3	HUMAN	9
917	19.65	23.16	51.15	23.95	15.56	tr|B4DKY1|B4DKY1_HUMAN	Cysteine--tRNA ligase, cytoplasmic OS=Homo sapiens GN=CARS PE=2 SV=1	HUMAN	9
1046	17.57	17.63	92.25	55.81	51.16	sp|P10606|COX5B_HUMAN	Cytochrome c oxidase subunit 5B, mitochondrial OS=Homo sapiens GN=COX5B PE=1 SV=2	HUMAN	9
1350	13.24	15.42	95.35	81.4	72.09	sp|P14854|CX6B1_HUMAN	Cytochrome c oxidase subunit 6B1 OS=Homo sapiens GN=COX6B1 PE=1 SV=2	HUMAN	9
1137	16.17	21.89	62.72	35.18	23.9	sp|Q9Y6G9|DC1L1_HUMAN	Cytoplasmic dynein 1 light intermediate chain 1 OS=Homo sapiens GN=DYNC1LI1 PE=1 SV=3	HUMAN	9
1044	17.62	18.32	32.99	9.518	6.916	sp|Q9P265|DIP2B_HUMAN	Disco-interacting protein 2 homolog B OS=Homo sapiens GN=DIP2B PE=1 SV=3	HUMAN	9
1139	16.13	16.79	70.13	47.8	44.34	sp|P27695|APEX1_HUMAN	DNA-(apurinic or apyrimidinic site) lyase OS=Homo sapiens GN=APEX1 PE=1 SV=2	HUMAN	9
1011	18.09	18.89	77.16	53.7	39.51	sp|P25686|DNJB2_HUMAN	DnaJ homolog subfamily B member 2 OS=Homo sapiens GN=DNAJB2 PE=1 SV=3	HUMAN	9
932	19.42	19.98	69.69	41.64	35.41	tr|B4DVB8|B4DVB8_HUMAN	ELAV-like protein 1 OS=Homo sapiens GN=ELAVL1 PE=2 SV=1	HUMAN	9
1245	14.45	17.53	57.88	33.25	24.14	sp|Q9BS26|ERP44_HUMAN	Endoplasmic reticulum resident protein 44 OS=Homo sapiens GN=ERP44 PE=1 SV=1	HUMAN	9
1015	18.04	20.21	74.86	42.9	32.79	tr|B3KS98|B3KS98_HUMAN	Eukaryotic translation initiation factor 3 subunit H OS=Homo sapiens GN=EIF3H PE=2 SV=1	HUMAN	9
2551	5.44	18.04	51.05	24.13	12.06	sp|Q96I24|FUBP3_HUMAN	Far upstream element-binding protein 3 OS=Homo sapiens GN=FUBP3 PE=1 SV=2	HUMAN	9
1348	13.33	14.24	78.69	53.55	37.7	sp|P02794|FRIH_HUMAN	Ferritin heavy chain OS=Homo sapiens GN=FTH1 PE=1 SV=2	HUMAN	9
1052	17.51	19	56.96	44.66	36.57	sp|Q9H479|FN3K_HUMAN	Fructosamine-3-kinase OS=Homo sapiens GN=FN3K PE=1 SV=1	HUMAN	9
1352	13.2	18.33	49.91	21.69	13.93	sp|Q92696|PGTA_HUMAN	Geranylgeranyl transferase type-2 subunit alpha OS=Homo sapiens GN=RABGGTA PE=1 SV=2	HUMAN	9
1060	17.39	17.92	65.98	31.54	31.54	sp|P78417|GSTO1_HUMAN	Glutathione S-transferase omega-1 OS=Homo sapiens GN=GSTO1 PE=1 SV=2	HUMAN	9
972	18.73	19.33	49.52	33.41	30.29	sp|Q14CZ8|HECAM_HUMAN	Hepatocyte cell adhesion molecule OS=Homo sapiens GN=HEPACAM PE=1 SV=1	HUMAN	9
1133	16.23	18.67	47.74	24.59	17.9	sp|Q5SSJ5|HP1B3_HUMAN	Heterochromatin protein 1-binding protein 3 OS=Homo sapiens GN=HP1BP3 PE=1 SV=1	HUMAN	9
2891	4.09	17.17	61.73	39.62	31.81	tr|Q5SRN5|Q5SRN5_HUMAN	HLA class I histocompatibility antigen, A-68 alpha chain OS=Homo sapiens GN=HLA-A PE=2 SV=2	HUMAN	9
980	18.6	19.76	56.76	40.29	29.41	sp|Q9GZV7|HPLN2_HUMAN	Hyaluronan and proteoglycan link protein 2 OS=Homo sapiens GN=HAPLN2 PE=1 SV=1	HUMAN	9
4111	2	19.35	52.17	35.55	28.13	sp|P04220|MUCB_HUMAN	Ig mu heavy chain disease protein OS=Homo sapiens PE=1 SV=1	HUMAN	9
1151	15.98	19.43	34.78	14.07	8.671	sp|O95373|IPO7_HUMAN	Importin-7 OS=Homo sapiens GN=IPO7 PE=1 SV=1	HUMAN	9
1184	15.46	16.35	45.52	28.67	23.84	sp|Q9NPH2|INO1_HUMAN	Inositol-3-phosphate synthase 1 OS=Homo sapiens GN=ISYNA1 PE=1 SV=1	HUMAN	9
1055	17.45	19.22	58.19	32.52	18.81	sp|Q13418|ILK_HUMAN	Integrin-linked protein kinase OS=Homo sapiens GN=ILK PE=1 SV=2	HUMAN	9
3012	4	15.46	56.02	47.64	43.46	sp|P60953-1|CDC42_HUMAN	Isoform 1 of Cell division control protein 42 homolog OS=Homo sapiens GN=CDC42	HUMAN	9
2714	4.65	16.93	39.61	12.74	8.571	sp|Q8N4C8-2|MINK1_HUMAN	Isoform 1 of Misshapen-like kinase 1 OS=Homo sapiens GN=MINK1	HUMAN	9
966	18.82	22.55	41.29	23.73	15.91	sp|Q12797-10|ASPH_HUMAN	Isoform 10 of Aspartyl/asparaginyl beta-hydroxylase OS=Homo sapiens GN=ASPH	HUMAN	9
997	18.32	21.51	50.09	27.31	16.82	sp|Q8WXF7-2|ATLA1_HUMAN	Isoform 2 of Atlastin-1 OS=Homo sapiens GN=ATL1	HUMAN	9
2770	4.39	19.82	38.2	16.91	10.46	sp|Q7L576-2|CYFP1_HUMAN	Isoform 2 of Cytoplasmic FMR1-interacting protein 1 OS=Homo sapiens GN=CYFIP1	HUMAN	9
1263	14.27	17.14	45.32	19.11	13.63	sp|Q27J81-2|INF2_HUMAN	Isoform 2 of Inverted formin-2 OS=Homo sapiens GN=INF2	HUMAN	9
1274	14.17	14.9	81.45	71.49	66.52	sp|Q96AB3-2|ISOC2_HUMAN	Isoform 2 of Isochorismatase domain-containing protein 2, mitochondrial OS=Homo sapiens GN=ISOC2	HUMAN	9
1155	15.94	17.08	41.91	11.12	8.04	sp|Q16363-2|LAMA4_HUMAN	Isoform 2 of Laminin subunit alpha-4 OS=Homo sapiens GN=LAMA4	HUMAN	9
4110	2	19.97	55.21	27.78	17.88	sp|Q9P2K5-2|MYEF2_HUMAN	Isoform 2 of Myelin expression factor 2 OS=Homo sapiens GN=MYEF2	HUMAN	9
2187	0.02	17.15	50.3	16.73	12.15	sp|P11171-2|41_HUMAN	Isoform 2 of Protein 4.1 OS=Homo sapiens GN=EPB41	HUMAN	9
1544	11.26	12.03	30.44	9.883	6.464	sp|Q9H4A3-2|WNK1_HUMAN	Isoform 2 of Serine/threonine-protein kinase WNK1 OS=Homo sapiens GN=WNK1	HUMAN	9
2014	8.04	20.26	62.46	38.71	36.07	sp|P62136-2|PP1A_HUMAN	Isoform 2 of Serine/threonine-protein phosphatase PP1-alpha catalytic subunit OS=Homo sapiens GN=PPP1CA	HUMAN	9
1976	8.21	11.52	51.53	15.15	3.767	sp|P02549-2|SPTA1_HUMAN	Isoform 2 of Spectrin alpha chain, erythrocytic 1 OS=Homo sapiens GN=SPTA1	HUMAN	9
1120	16.43	17.55	47.7	17.88	11.33	sp|Q8TAQ2-2|SMRC2_HUMAN	Isoform 2 of SWI/SNF complex subunit SMARCC2 OS=Homo sapiens GN=SMARCC2	HUMAN	9
1393	12.74	14.5	45.17	24.54	21.93	sp|O15079-2|SNPH_HUMAN	Isoform 2 of Syntaphilin OS=Homo sapiens GN=SNPH	HUMAN	9
3358	2.81	15.73	78.72	61.7	51.06	sp|P01116-2|RASK_HUMAN	Isoform 2B of GTPase KRas OS=Homo sapiens GN=KRAS	HUMAN	9
1469	11.99	18.1	39.69	15.83	11.53	sp|P04920-3|B3A2_HUMAN	Isoform 3 of Anion exchange protein 2 OS=Homo sapiens GN=SLC4A2	HUMAN	9
2023	8.01	16.45	56.67	19	16.17	sp|Q9NSK0-3|KLC4_HUMAN	Isoform 3 of Kinesin light chain 4 OS=Homo sapiens GN=KLC4	HUMAN	9
1188	15.34	19.32	63.17	40.72	28.14	sp|P00387-3|NB5R3_HUMAN	Isoform 3 of NADH-cytochrome b5 reductase 3 OS=Homo sapiens GN=CYB5R3	HUMAN	9
2187	7.05	17.97	53.98	20.12	15.76	sp|P11171-3|41_HUMAN	Isoform 3 of Protein 4.1 OS=Homo sapiens GN=EPB41	HUMAN	9
1487	11.82	17.05	56.05	28.86	22.35	sp|Q8WVV9-4|HNRLL_HUMAN	Isoform 4 of Heterogeneous nuclear ribonucleoprotein L-like OS=Homo sapiens GN=HNRNPLL	HUMAN	9
1307	13.85	16.09	45.45	15.52	7.758	sp|Q15811-4|ITSN1_HUMAN	Isoform 4 of Intersectin-1 OS=Homo sapiens GN=ITSN1	HUMAN	9
1012	18.08	20.21	46.14	15.86	12.36	sp|O14974-4|MYPT1_HUMAN	Isoform 4 of Protein phosphatase 1 regulatory subunit 12A OS=Homo sapiens GN=PPP1R12A	HUMAN	9
1212	15.03	16.7	36.56	15.67	9.111	sp|O75061-4|AUXI_HUMAN	Isoform 4 of Putative tyrosine-protein phosphatase auxilin OS=Homo sapiens GN=DNAJC6	HUMAN	9
3467	2.46	2.99	47.96	10.68	2.411	sp|Q99996-5|AKAP9_HUMAN	Isoform 5 of A-kinase anchor protein 9 OS=Homo sapiens GN=AKAP9	HUMAN	9
968	18.77	20.58	59.68	31.74	19.96	sp|Q6KCM7-5|SCMC2_HUMAN	Isoform 5 of Calcium-binding mitochondrial carrier protein SCaMC-2 OS=Homo sapiens GN=SLC25A25	HUMAN	9
1094	16.96	18.83	59.13	19.18	12.83	sp|P20810-5|ICAL_HUMAN	Isoform 5 of Calpastatin OS=Homo sapiens GN=CAST	HUMAN	9
1287	14.05	15.27	44.55	12.14	9.677	sp|Q96RT1-7|LAP2_HUMAN	Isoform 7 of Protein LAP2 OS=Homo sapiens GN=ERBB2IP	HUMAN	9
3011	4	17.08	60.1	42.31	33.17	sp|Q16799-3|RTN1_HUMAN	Isoform RTN1-C of Reticulon-1 OS=Homo sapiens GN=RTN1	HUMAN	9
1683	10.18	18.66	42.82	19.73	13.83	sp|P14923|PLAK_HUMAN	Junction plakoglobin OS=Homo sapiens GN=JUP PE=1 SV=3	HUMAN	9
900	19.94	21.94	59.25	38.99	25.77	sp|Q6YP21|KAT3_HUMAN	Kynurenine--oxoglutarate transaminase 3 OS=Homo sapiens GN=CCBL2 PE=1 SV=1	HUMAN	9
1142	16.11	16.82	42.89	25.78	22.89	sp|Q9NS86|LANC2_HUMAN	LanC-like protein 2 OS=Homo sapiens GN=LANCL2 PE=1 SV=1	HUMAN	9
1127	16.32	19.47	63.28	31.33	23.24	sp|P11182|ODB2_HUMAN	Lipoamide acyltransferase component of branched-chain alpha-keto acid dehydrogenase complex, mitochondrial OS=Homo sapiens GN=DBT PE=1 SV=3	HUMAN	9
1967	8.25	15.02	49.09	20.47	10.05	tr|H0YHK3|H0YHK3_HUMAN	Liprin-alpha-2 OS=Homo sapiens GN=PPFIA2 PE=4 SV=2	HUMAN	9
1241	14.48	15.08	83.54	74.68	67.09	sp|P24666|PPAC_HUMAN	Low molecular weight phosphotyrosine protein phosphatase OS=Homo sapiens GN=ACP1 PE=1 SV=3	HUMAN	9
1109	16.7	19.08	52.43	26.8	16.42	sp|Q15046|SYK_HUMAN	Lysine--tRNA ligase OS=Homo sapiens GN=KARS PE=1 SV=3	HUMAN	9
1031	17.8	18.89	70.25	53.41	41.22	sp|Q68D91|MBLC2_HUMAN	Metallo-beta-lactamase domain-containing protein 2 OS=Homo sapiens GN=MBLAC2 PE=1 SV=3	HUMAN	9
1131	16.25	18.32	70.8	38.64	26.55	sp|Q13825|AUHM_HUMAN	Methylglutaconyl-CoA hydratase, mitochondrial OS=Homo sapiens GN=AUH PE=1 SV=1	HUMAN	9
2075	7.73	15.07	47.62	29.52	25.4	sp|Q9H1K4|GHC2_HUMAN	Mitochondrial glutamate carrier 2 OS=Homo sapiens GN=SLC25A18 PE=2 SV=1	HUMAN	9
1470	11.98	21.69	53.54	24.78	18.58	sp|O43615|TIM44_HUMAN	Mitochondrial import inner membrane translocase subunit TIM44 OS=Homo sapiens GN=TIMM44 PE=1 SV=2	HUMAN	9
989	18.46	19.97	54.67	25.17	15.67	sp|Q9P2K5|MYEF2_HUMAN	Myelin expression factor 2 OS=Homo sapiens GN=MYEF2 PE=1 SV=3	HUMAN	9
1079	0.01	15.3	55.46	35.71	33.19	tr|B7Z6Z4|B7Z6Z4_HUMAN	Myosin light polypeptide 6 OS=Homo sapiens GN=MYL6 PE=2 SV=1	HUMAN	9
1097	16.89	18.83	76.06	35.21	27.61	sp|O95299|NDUAA_HUMAN	NADH dehydrogenase [ubiquinone] 1 alpha subcomplex subunit 10, mitochondrial OS=Homo sapiens GN=NDUFA10 PE=1 SV=1	HUMAN	9
1006	18.14	18.39	87.59	75.17	71.72	sp|Q9UI09|NDUAC_HUMAN	NADH dehydrogenase [ubiquinone] 1 alpha subcomplex subunit 12 OS=Homo sapiens GN=NDUFA12 PE=1 SV=1	HUMAN	9
1375	12.96	13.58	100	64.65	56.57	sp|O43678|NDUA2_HUMAN	NADH dehydrogenase [ubiquinone] 1 alpha subcomplex subunit 2 OS=Homo sapiens GN=NDUFA2 PE=1 SV=3	HUMAN	9
1269	14.22	16.31	52.48	30.24	21.81	sp|Q8TBC4|UBA3_HUMAN	NEDD8-activating enzyme E1 catalytic subunit OS=Homo sapiens GN=UBA3 PE=1 SV=2	HUMAN	9
3181	3.43	16.6	59.59	48.19	39.38	sp|P61601|NCALD_HUMAN	Neurocalcin-delta OS=Homo sapiens GN=NCALD PE=2 SV=2	HUMAN	9
1014	18.06	18.91	63.47	36.27	30.57	tr|F5HFY4|F5HFY4_HUMAN	Nucleosome assembly protein 1-like 4 OS=Homo sapiens GN=NAP1L4b PE=2 SV=1	HUMAN	9
1384	12.8	18.79	65.86	22.18	13.52	sp|Q96CV9|OPTN_HUMAN	Optineurin OS=Homo sapiens GN=OPTN PE=1 SV=2	HUMAN	9
1129	16.29	17.3	61.98	36.24	27.72	sp|Q9UHG3|PCYOX_HUMAN	Prenylcysteine oxidase 1 OS=Homo sapiens GN=PCYOX1 PE=1 SV=3	HUMAN	9
1232	14.6	15.09	45.89	22.75	19.89	sp|Q8NDH3|PEPL1_HUMAN	Probable aminopeptidase NPEPL1 OS=Homo sapiens GN=NPEPL1 PE=1 SV=3	HUMAN	9
1141	16.11	17.16	36.49	20.32	18.74	sp|Q86WU2|LDHD_HUMAN	Probable D-lactate dehydrogenase, mitochondrial OS=Homo sapiens GN=LDHD PE=1 SV=1	HUMAN	9
1126	16.35	16.68	53.57	47.62	38.1	tr|G3V5Z7|G3V5Z7_HUMAN	Proteasome subunit alpha type OS=Homo sapiens GN=PSMA6 PE=2 SV=1	HUMAN	9
1404	12.67	13.6	68.63	35.69	25.1	sp|P25788|PSA3_HUMAN	Proteasome subunit alpha type-3 OS=Homo sapiens GN=PSMA3 PE=1 SV=2	HUMAN	9
1356	13.17	15.59	78.01	41.08	39.42	sp|P28066|PSA5_HUMAN	Proteasome subunit alpha type-5 OS=Homo sapiens GN=PSMA5 PE=1 SV=3	HUMAN	9
2187	0.02	17.42	50.2	17.34	13.17	tr|E9PEW9|E9PEW9_HUMAN	Protein 4.1 OS=Homo sapiens GN=EPB41 PE=2 SV=1	HUMAN	9
2274	6.54	17.18	54.51	39.91	37.77	sp|O14910|LIN7A_HUMAN	Protein lin-7 homolog A OS=Homo sapiens GN=LIN7A PE=1 SV=2	HUMAN	9
1083	17.11	17.68	61.68	43.65	37.82	sp|Q92597|NDRG1_HUMAN	Protein NDRG1 OS=Homo sapiens GN=NDRG1 PE=1 SV=1	HUMAN	9
1678	10.23	18.71	46.14	34.66	24.01	sp|O75688|PPM1B_HUMAN	Protein phosphatase 1B OS=Homo sapiens GN=PPM1B PE=1 SV=1	HUMAN	9
1334	13.49	14.95	65.31	55.1	55.1	sp|Q99584|S10AD_HUMAN	Protein S100-A13 OS=Homo sapiens GN=S100A13 PE=1 SV=1	HUMAN	9
979	18.62	20.42	47.61	15.77	7.853	sp|Q14160|SCRIB_HUMAN	Protein scribble homolog OS=Homo sapiens GN=SCRIB PE=1 SV=4	HUMAN	9
1255	14.36	15.83	41.25	33	24.25	sp|Q92734|TFG_HUMAN	Protein TFG OS=Homo sapiens GN=TFG PE=1 SV=2	HUMAN	9
1363	13.12	14.31	38.23	15.61	9.073	sp|Q9Y4G8|RPGF2_HUMAN	Rap guanine nucleotide exchange factor 2 OS=Homo sapiens GN=RAPGEF2 PE=1 SV=1	HUMAN	9
2251	6.65	15.86	61.69	56.72	41.79	sp|Q15286|RAB35_HUMAN	Ras-related protein Rab-35 OS=Homo sapiens GN=RAB35 PE=1 SV=1	HUMAN	9
3773	2.05	18.52	76.81	48.31	39.61	sp|Q92930|RAB8B_HUMAN	Ras-related protein Rab-8B OS=Homo sapiens GN=RAB8B PE=1 SV=2	HUMAN	9
2609	5.11	17.92	83.61	59.56	54.1	sp|Q9Y3L5|RAP2C_HUMAN	Ras-related protein Rap-2c OS=Homo sapiens GN=RAP2C PE=1 SV=1	HUMAN	9
1292	14.01	18.43	57.14	28.73	19.32	sp|P27694|RFA1_HUMAN	Replication protein A 70 kDa DNA-binding subunit OS=Homo sapiens GN=RPA1 PE=1 SV=2	HUMAN	9
1314	13.79	14.2	49.85	31.72	23.56	sp|Q15293|RCN1_HUMAN	Reticulocalbin-1 OS=Homo sapiens GN=RCN1 PE=1 SV=1	HUMAN	9
1058	17.42	19.71	62.25	47.06	33.33	sp|P52565|GDIR1_HUMAN	Rho GDP-dissociation inhibitor 1 OS=Homo sapiens GN=ARHGDIA PE=1 SV=3	HUMAN	9
2474	5.84	19.14	42.22	18.95	15.56	tr|B7Z3C7|B7Z3C7_HUMAN	Rho guanine nucleotide exchange factor 6 OS=Homo sapiens GN=ARHGEF6 PE=2 SV=1	HUMAN	9
2165	7.18	15.34	53.47	14.77	8.272	sp|Q13464|ROCK1_HUMAN	Rho-associated protein kinase 1 OS=Homo sapiens GN=ROCK1 PE=1 SV=1	HUMAN	9
2917	4.06	16.84	73.36	58.08	48.47	tr|E9PN11|E9PN11_HUMAN	Rho-related GTP-binding protein RhoC (Fragment) OS=Homo sapiens GN=RHOC PE=2 SV=1	HUMAN	9
1298	13.98	14.36	51.8	15.56	15.37	tr|H3BPE7|H3BPE7_HUMAN	RNA-binding protein FUS OS=Homo sapiens GN=FUS PE=2 SV=1	HUMAN	9
2085	7.67	13.66	60.98	15.27	3.867	sp|Q5TZA2|CROCC_HUMAN	Rootletin OS=Homo sapiens GN=CROCC PE=1 SV=1	HUMAN	9
1623	10.6	16.83	43.37	14.02	8.198	tr|B7ZKM0|B7ZKM0_HUMAN	SART3 protein OS=Homo sapiens GN=SART3 PE=2 SV=1	HUMAN	9
1336	13.46	17.84	55.28	31.26	25.26	sp|P34896|GLYC_HUMAN	Serine hydroxymethyltransferase, cytosolic OS=Homo sapiens GN=SHMT1 PE=1 SV=1	HUMAN	9
1161	15.84	16.78	84.68	46.37	32.66	sp|Q07955|SRSF1_HUMAN	Serine/arginine-rich splicing factor 1 OS=Homo sapiens GN=SRSF1 PE=1 SV=2	HUMAN	9
1130	16.28	17.09	64.73	33.87	23.25	sp|P53041|PPP5_HUMAN	Serine/threonine-protein phosphatase 5 OS=Homo sapiens GN=PPP5C PE=1 SV=1	HUMAN	9
3772	2.05	18.52	66.56	40.87	32.51	sp|P36873|PP1G_HUMAN	Serine/threonine-protein phosphatase PP1-gamma catalytic subunit OS=Homo sapiens GN=PPP1CC PE=1 SV=1	HUMAN	9
1171	15.71	19.14	74.47	37.23	31.38	sp|P50453|SPB9_HUMAN	Serpin B9 OS=Homo sapiens GN=SERPINB9 PE=1 SV=1	HUMAN	9
1146	16.05	17.91	51.76	27.91	24.58	sp|Q96L92|SNX27_HUMAN	Sorting nexin-27 OS=Homo sapiens GN=SNX27 PE=1 SV=2	HUMAN	9
924	19.5	23	51.19	30.83	22.75	sp|Q9UEW8|STK39_HUMAN	STE20/SPS1-related proline-alanine-rich protein kinase OS=Homo sapiens GN=STK39 PE=1 SV=3	HUMAN	9
1102	16.78	18.38	71.72	67.68	50.51	sp|O15498|YKT6_HUMAN	Synaptobrevin homolog YKT6 OS=Homo sapiens GN=YKT6 PE=1 SV=1	HUMAN	9
1179	15.52	16.58	78.99	44.57	39.86	sp|Q86Y82|STX12_HUMAN	Syntaxin-12 OS=Homo sapiens GN=STX12 PE=1 SV=1	HUMAN	9
1617	10.66	16.78	45.26	17.71	10.73	sp|Q9ULP9|TBC24_HUMAN	TBC1 domain family member 24 OS=Homo sapiens GN=TBC1D24 PE=1 SV=2	HUMAN	9
1168	15.75	20.09	83.33	66.03	50.32	sp|Q96QR8|PURB_HUMAN	Transcriptional activator protein Pur-beta OS=Homo sapiens GN=PURB PE=1 SV=3	HUMAN	9
1084	17.1	19.1	90.96	73.4	72.87	tr|Q5W0H4|Q5W0H4_HUMAN	Translationally-controlled tumor protein OS=Homo sapiens GN=TPT1 PE=2 SV=1	HUMAN	9
3209	0.01	19.76	52.16	29.07	15.67	tr|Q5R3A8|Q5R3A8_HUMAN	Tyrosine-protein kinase Fyn OS=Homo sapiens GN=FYN PE=2 SV=1	HUMAN	9
4314	1.82	14.82	82.07	54.48	40.69	sp|Q15819|UB2V2_HUMAN	Ubiquitin-conjugating enzyme E2 variant 2 OS=Homo sapiens GN=UBE2V2 PE=1 SV=4	HUMAN	9
1291	14.02	17.48	46.94	21.34	13.51	sp|O95352|ATG7_HUMAN	Ubiquitin-like modifier-activating enzyme ATG7 OS=Homo sapiens GN=ATG7 PE=1 SV=1	HUMAN	9
921	19.6	21.28	68.48	49.21	39.46	sp|Q9BZV1|UBXN6_HUMAN	UBX domain-containing protein 6 OS=Homo sapiens GN=UBXN6 PE=1 SV=1	HUMAN	9
1319	13.74	14.86	57.88	28.57	24.91	tr|E7ENQ6|E7ENQ6_HUMAN	Uncharacterized protein OS=Homo sapiens PE=4 SV=1	HUMAN	9
1144	16.09	20.04	59.24	38.42	29.62	sp|Q5T6V5|CI064_HUMAN	UPF0553 protein C9orf64 OS=Homo sapiens GN=C9orf64 PE=1 SV=1	HUMAN	9
993	18.41	20.4	68.88	27.92	23.34	sp|Q9UN37|VPS4A_HUMAN	Vacuolar protein sorting-associated protein 4A OS=Homo sapiens GN=VPS4A PE=1 SV=1	HUMAN	9
1208	15.08	16.56	45.03	28.18	24.86	sp|Q9P035|HACD3_HUMAN	Very-long-chain (3R)-3-hydroxyacyl-[acyl-carrier protein] dehydratase 3 OS=Homo sapiens GN=PTPLAD1 PE=1 SV=2	HUMAN	9
971	18.73	19.44	64.2	51.03	41.15	sp|O95292|VAPB_HUMAN	Vesicle-associated membrane protein-associated protein B/C OS=Homo sapiens GN=VAPB PE=1 SV=3	HUMAN	9
1270	0.01	16.65	40.64	14.24	8.542	sp|Q96PQ0|SORC2_HUMAN	VPS10 domain-containing receptor SorCS2 OS=Homo sapiens GN=SORCS2 PE=1 SV=3	HUMAN	9
1270	14.21	16.96	39.52	15.97	9.88	tr|B5MED8|B5MED8_HUMAN	VPS10 domain-containing receptor SorCS2 OS=Homo sapiens GN=SORCS2 PE=2 SV=3	HUMAN	9
959	18.93	21.79	56.43	32.94	19.79	sp|Q8TAF3|WDR48_HUMAN	WD repeat-containing protein 48 OS=Homo sapiens GN=WDR48 PE=1 SV=1	HUMAN	9
1257	14.34	15.58	50.9	22	20.36	sp|Q6L8Q7|PDE12_HUMAN	2',5'-phosphodiesterase 12 OS=Homo sapiens GN=PDE12 PE=1 SV=2	HUMAN	8
1106	16.72	18.1	63.55	47.1	42.9	sp|O00487|PSDE_HUMAN	26S proteasome non-ATPase regulatory subunit 14 OS=Homo sapiens GN=PSMD14 PE=1 SV=1	HUMAN	8
1484	11.86	12.21	76.92	59.23	51.54	sp|P62244|RS15A_HUMAN	40S ribosomal protein S15a OS=Homo sapiens GN=RPS15A PE=1 SV=2	HUMAN	8
1135	16.2	17.08	76.45	38.23	29.01	sp|P15880|RS2_HUMAN	40S ribosomal protein S2 OS=Homo sapiens GN=RPS2 PE=1 SV=2	HUMAN	8
1570	11.06	13.02	89.09	62.42	54.55	sp|P30050|RL12_HUMAN	60S ribosomal protein L12 OS=Homo sapiens GN=RPL12 PE=1 SV=1	HUMAN	8
1261	14.3	20.19	42.1	21.3	14.48	tr|B0UXB6|B0UXB6_HUMAN	Abhydrolase domain-containing protein 16A OS=Homo sapiens GN=ABHD16A PE=4 SV=1	HUMAN	8
1517	11.53	12.33	58.23	32.93	25.7	sp|P39687|AN32A_HUMAN	Acidic leucine-rich nuclear phosphoprotein 32 family member A OS=Homo sapiens GN=ANP32A PE=1 SV=1	HUMAN	8
1555	11.17	14.59	89.4	76.82	66.23	sp|O15511|ARPC5_HUMAN	Actin-related protein 2/3 complex subunit 5 OS=Homo sapiens GN=ARPC5 PE=1 SV=3	HUMAN	8
1195	15.31	16.82	68.78	35.03	24.87	tr|E9PC15|E9PC15_HUMAN	Acylglycerol kinase, mitochondrial OS=Homo sapiens GN=AGK PE=2 SV=1	HUMAN	8
1180	15.51	17.33	57.18	38.95	32.87	sp|P55263|ADK_HUMAN	Adenosine kinase OS=Homo sapiens GN=ADK PE=1 SV=2	HUMAN	8
1167	15.77	19.05	57.58	41.82	29.09	sp|O00170|AIP_HUMAN	AH receptor-interacting protein OS=Homo sapiens GN=AIP PE=1 SV=2	HUMAN	8
1407	12.61	13.65	60.92	33.01	23.54	tr|J3KNQ4|J3KNQ4_HUMAN	Alpha-parvin OS=Homo sapiens GN=PARVA PE=2 SV=1	HUMAN	8
1403	12.68	18.05	77.4	43.96	27.55	sp|P12429|ANXA3_HUMAN	Annexin A3 OS=Homo sapiens GN=ANXA3 PE=1 SV=3	HUMAN	8
1286	14.05	15.95	61.42	32.11	26.08	sp|P01008|ANT3_HUMAN	Antithrombin-III OS=Homo sapiens GN=SERPINC1 PE=1 SV=1	HUMAN	8
1202	15.21	15.99	71.52	61.59	44.37	tr|B1AKZ3|B1AKZ3_HUMAN	Astrocytic phosphoprotein PEA-15 OS=Homo sapiens GN=PEA15 PE=2 SV=1	HUMAN	8
1893	8.69	10.63	73.79	57.28	51.46	sp|O75964|ATP5L_HUMAN	ATP synthase subunit g, mitochondrial OS=Homo sapiens GN=ATP5L PE=1 SV=3	HUMAN	8
1143	16.1	17.62	60.13	48.04	43.79	sp|Q96BJ3|AIDA_HUMAN	Axin interactor, dorsalization-associated protein OS=Homo sapiens GN=AIDA PE=1 SV=1	HUMAN	8
1648	10.41	16.82	52.22	17.22	13.7	sp|Q13425|SNTB2_HUMAN	Beta-2-syntrophin OS=Homo sapiens GN=SNTB2 PE=1 SV=1	HUMAN	8
1388	12.78	16.13	39.89	23.23	15.78	sp|Q13057|COASY_HUMAN	Bifunctional coenzyme A synthase OS=Homo sapiens GN=COASY PE=1 SV=4	HUMAN	8
1516	11.54	16.06	45.63	17.94	7.081	sp|P11274|BCR_HUMAN	Breakpoint cluster region protein OS=Homo sapiens GN=BCR PE=1 SV=2	HUMAN	8
2214	6.9	12.89	55.06	28.05	20.78	sp|Q8IU85|KCC1D_HUMAN	Calcium/calmodulin-dependent protein kinase type 1D OS=Homo sapiens GN=CAMK1D PE=1 SV=1	HUMAN	8
1209	15.07	15.17	73.26	61.5	61.5	tr|H0Y7A7|H0Y7A7_HUMAN	Calmodulin (Fragment) OS=Homo sapiens GN=CALM2 PE=2 SV=1	HUMAN	8
1312	13.8	14.67	51.02	38.37	30.61	sp|Q96DG6|CMBL_HUMAN	Carboxymethylenebutenolidase homolog OS=Homo sapiens GN=CMBL PE=1 SV=1	HUMAN	8
1661	10.34	13.27	66.67	37.84	29.28	sp|O43633|CHM2A_HUMAN	Charged multivesicular body protein 2a OS=Homo sapiens GN=CHMP2A PE=1 SV=1	HUMAN	8
1714	10.06	11.82	71.62	46.85	38.29	sp|Q9Y3E7|CHMP3_HUMAN	Charged multivesicular body protein 3 OS=Homo sapiens GN=CHMP3 PE=1 SV=3	HUMAN	8
1173	15.7	17.85	45.84	17.79	10.6	tr|B4DZI8|B4DZI8_HUMAN	Coatomer protein complex, subunit beta 2 (Beta prime), isoform CRA_b OS=Homo sapiens GN=COPB2 PE=2 SV=1	HUMAN	8
1387	12.78	17.25	47.64	17.31	9.654	sp|P53618|COPB_HUMAN	Coatomer subunit beta OS=Homo sapiens GN=COPB1 PE=1 SV=3	HUMAN	8
1277	14.14	14.78	77.59	43.53	31.03	tr|C9JRZ6|C9JRZ6_HUMAN	Coiled-coil-helix-coiled-coil-helix domain-containing protein 3, mitochondrial OS=Homo sapiens GN=CHCHD3 PE=2 SV=1	HUMAN	8
1736	9.91	10.29	50.75	8.811	6.421	sp|P02452|CO1A1_HUMAN	Collagen alpha-1(I) chain OS=Homo sapiens GN=COL1A1 PE=1 SV=5	HUMAN	8
1231	14.66	16.14	76.95	55.67	51.42	sp|Q07021|C1QBP_HUMAN	Complement component 1 Q subcomponent-binding protein, mitochondrial OS=Homo sapiens GN=C1QBP PE=1 SV=1	HUMAN	8
1072	17.22	18.22	75.74	52.07	38.46	sp|P13073|COX41_HUMAN	Cytochrome c oxidase subunit 4 isoform 1, mitochondrial OS=Homo sapiens GN=COX4I1 PE=1 SV=1	HUMAN	8
1230	14.67	14.93	69.05	47.22	45.63	sp|P33316|DUT_HUMAN	Deoxyuridine 5'-triphosphate nucleotidohydrolase, mitochondrial OS=Homo sapiens GN=DUT PE=1 SV=4	HUMAN	8
1262	14.28	16.93	67.48	41.26	27.43	sp|O60884|DNJA2_HUMAN	DnaJ homolog subfamily A member 2 OS=Homo sapiens GN=DNAJA2 PE=1 SV=1	HUMAN	8
1380	12.88	13.55	74.41	38.82	20.59	sp|P25685|DNJB1_HUMAN	DnaJ homolog subfamily B member 1 OS=Homo sapiens GN=DNAJB1 PE=1 SV=4	HUMAN	8
1420	12.44	13.21	61.15	27.82	23.56	sp|P45985|MP2K4_HUMAN	Dual specificity mitogen-activated protein kinase kinase 4 OS=Homo sapiens GN=MAP2K4 PE=1 SV=1	HUMAN	8
1345	13.35	16.69	77.96	65.59	50	sp|O75935|DCTN3_HUMAN	Dynactin subunit 3 OS=Homo sapiens GN=DCTN3 PE=1 SV=1	HUMAN	8
2728	4.58	10.45	32.54	7.177	4.785	tr|Q5H962|Q5H962_HUMAN	E3 ubiquitin-protein ligase HUWE1 OS=Homo sapiens GN=HUWE1 PE=2 SV=1	HUMAN	8
1122	16.4	18.93	48.11	24.43	13.1	sp|O94874|UFL1_HUMAN	E3 UFM1-protein ligase 1 OS=Homo sapiens GN=UFL1 PE=1 SV=2	HUMAN	8
1329	13.54	14.93	52.95	29.32	23.86	sp|Q6UWR7|ENPP6_HUMAN	Ectonucleotide pyrophosphatase/phosphodiesterase family member 6 OS=Homo sapiens GN=ENPP6 PE=1 SV=2	HUMAN	8
1602	10.75	11.76	47.65	26.92	17.95	sp|Q96HE7|ERO1A_HUMAN	ERO1-like protein alpha OS=Homo sapiens GN=ERO1L PE=1 SV=2	HUMAN	8
1113	16.55	17.46	70.15	44.78	40.3	sp|P30042|ES1_HUMAN	ES1 protein homolog, mitochondrial OS=Homo sapiens GN=C21orf33 PE=1 SV=3	HUMAN	8
1123	16.4	18.59	64.01	30.59	19.54	sp|Q99447|PCY2_HUMAN	Ethanolamine-phosphate cytidylyltransferase OS=Homo sapiens GN=PCYT2 PE=1 SV=1	HUMAN	8
1067	17.28	18.15	62.01	35.7	29.75	sp|P62495|ERF1_HUMAN	Eukaryotic peptide chain release factor subunit 1 OS=Homo sapiens GN=ETF1 PE=1 SV=3	HUMAN	8
1574	11.01	15.95	59.75	30.93	19.7	sp|P41091|IF2G_HUMAN	Eukaryotic translation initiation factor 2 subunit 3 OS=Homo sapiens GN=EIF2S3 PE=1 SV=3	HUMAN	8
1376	12.96	13.34	54.46	32.31	30.46	sp|Q13347|EIF3I_HUMAN	Eukaryotic translation initiation factor 3 subunit I OS=Homo sapiens GN=EIF3I PE=1 SV=1	HUMAN	8
2178	7.11	15.79	42.17	14.55	10.6	sp|Q9Y2D4|EXC6B_HUMAN	Exocyst complex component 6B OS=Homo sapiens GN=EXOC6B PE=1 SV=3	HUMAN	8
1430	12.33	13.43	34.32	14.23	9.466	sp|Q9NZ56|FMN2_HUMAN	Formin-2 OS=Homo sapiens GN=FMN2 PE=1 SV=4	HUMAN	8
1808	9.31	9.36	42.8	30	27.6	sp|P17931|LEG3_HUMAN	Galectin-3 OS=Homo sapiens GN=LGALS3 PE=1 SV=5	HUMAN	8
1358	13.16	14.77	43.98	15.97	13.17	tr|E9PG40|E9PG40_HUMAN	Gamma-secretase C-terminal fragment 59 OS=Homo sapiens GN=APP PE=2 SV=1	HUMAN	8
1227	14.69	14.98	65.42	46.73	37.69	sp|Q13630|FCL_HUMAN	GDP-L-fucose synthase OS=Homo sapiens GN=TSTA3 PE=1 SV=1	HUMAN	8
1611	10.71	11.15	71.83	47.89	44.37	sp|P60983|GMFB_HUMAN	Glia maturation factor beta OS=Homo sapiens GN=GMFB PE=1 SV=2	HUMAN	8
1081	17.11	19.93	36.92	25.3	16.92	sp|Q05329|DCE2_HUMAN	Glutamate decarboxylase 2 OS=Homo sapiens GN=GAD2 PE=1 SV=1	HUMAN	8
1235	14.55	19.08	40.06	18.74	14.45	sp|Q06210|GFPT1_HUMAN	Glutamine--fructose-6-phosphate aminotransferase [isomerizing] 1 OS=Homo sapiens GN=GFPT1 PE=1 SV=3	HUMAN	8
4730	0.72	3.18	52.5	11.91	2.477	tr|H0Y6I0|H0Y6I0_HUMAN	Golgin subfamily A member 4 (Fragment) OS=Homo sapiens GN=GOLGA4 PE=2 SV=1	HUMAN	8
2825	4.23	7.42	33.41	7.047	3.12	sp|Q92538|GBF1_HUMAN	Golgi-specific brefeldin A-resistance guanine nucleotide exchange factor 1 OS=Homo sapiens GN=GBF1 PE=1 SV=2	HUMAN	8
1242	14.48	15.03	58.15	44.02	36.96	sp|Q15382|RHEB_HUMAN	GTP-binding protein Rheb OS=Homo sapiens GN=RHEB PE=1 SV=1	HUMAN	8
1246	14.45	15.89	43.49	15.98	15.32	sp|P36915|GNL1_HUMAN	Guanine nucleotide-binding protein-like 1 OS=Homo sapiens GN=GNL1 PE=1 SV=2	HUMAN	8
1341	13.39	13.84	80.18	63.13	39.63	tr|B1ANH0|B1ANH0_HUMAN	Guanylate kinase (Fragment) OS=Homo sapiens GN=GUK1 PE=2 SV=1	HUMAN	8
1283	14.07	14.36	80.95	57.67	57.67	sp|Q9NRV9|HEBP1_HUMAN	Heme-binding protein 1 OS=Homo sapiens GN=HEBP1 PE=1 SV=1	HUMAN	8
1752	9.78	10.63	57.53	36.99	25.34	sp|P50135|HNMT_HUMAN	Histamine N-methyltransferase OS=Homo sapiens GN=HNMT PE=1 SV=1	HUMAN	8
1327	13.57	15.6	78.03	59.09	53.79	tr|K7EK07|K7EK07_HUMAN	Histone H3 (Fragment) OS=Homo sapiens GN=H3F3B PE=2 SV=1	HUMAN	8
1228	14.68	17.41	42.12	23.06	20.71	sp|Q09028|RBBP4_HUMAN	Histone-binding protein RBBP4 OS=Homo sapiens GN=RBBP4 PE=1 SV=3	HUMAN	8
4119	2	12.89	63.84	29.59	29.32	sp|P01892|1A02_HUMAN	HLA class I histocompatibility antigen, A-2 alpha chain OS=Homo sapiens GN=HLA-A PE=1 SV=1	HUMAN	8
1794	9.42	15.08	43.72	34.97	28.96	sp|P30501|1C02_HUMAN	HLA class I histocompatibility antigen, Cw-2 alpha chain OS=Homo sapiens GN=HLA-C PE=1 SV=1	HUMAN	8
1183	15.49	17.46	70.2	54.3	42.05	tr|F6UJY1|F6UJY1_HUMAN	Hydroxypyruvate isomerase OS=Homo sapiens GN=HYI PE=2 SV=1	HUMAN	8
1311	13.8	17.52	74.7	44.05	30.36	sp|Q12904-2|AIMP1_HUMAN	Isoform 2 of Aminoacyl tRNA synthase complex-interacting multifunctional protein 1 OS=Homo sapiens GN=AIMP1	HUMAN	8
1539	11.29	14.73	36.51	12.96	9.127	sp|P50416-2|CPT1A_HUMAN	Isoform 2 of Carnitine O-palmitoyltransferase 1, liver isoform OS=Homo sapiens GN=CPT1A	HUMAN	8
2699	4.7	12.63	28.69	12.15	7.596	sp|O75155-2|CAND2_HUMAN	Isoform 2 of Cullin-associated NEDD8-dissociated protein 2 OS=Homo sapiens GN=CAND2	HUMAN	8
1368	13.05	13.84	39.58	19.49	17.07	sp|Q9Y6I3-1|EPN1_HUMAN	Isoform 2 of Epsin-1 OS=Homo sapiens GN=EPN1	HUMAN	8
1418	12.51	13.46	75.89	40.43	28.37	sp|Q9Y2Q3-2|GSTK1_HUMAN	Isoform 2 of Glutathione S-transferase kappa 1 OS=Homo sapiens GN=GSTK1	HUMAN	8
1432	12.31	14.86	45.36	25.36	17.68	sp|O14964-2|HGS_HUMAN	Isoform 2 of Hepatocyte growth factor-regulated tyrosine kinase substrate OS=Homo sapiens GN=HGS	HUMAN	8
1181	15.5	18.17	47.06	31.65	26.61	sp|Q9UIC8-2|LCMT1_HUMAN	Isoform 2 of Leucine carboxyl methyltransferase 1 OS=Homo sapiens GN=LCMT1	HUMAN	8
1945	8.36	12.24	36.8	9.92	6.32	sp|Q9P260-2|K1468_HUMAN	Isoform 2 of LisH domain and HEAT repeat-containing protein KIAA1468 OS=Homo sapiens GN=KIAA1468	HUMAN	8
2824	4.23	12.93	79.11	65.19	58.23	sp|P24666-2|PPAC_HUMAN	Isoform 2 of Low molecular weight phosphotyrosine protein phosphatase OS=Homo sapiens GN=ACP1	HUMAN	8
1445	12.21	13.68	41.85	10.55	6.731	sp|Q86UL8-2|MAGI2_HUMAN	Isoform 2 of Membrane-associated guanylate kinase, WW and PDZ domain-containing protein 2 OS=Homo sapiens GN=MAGI2	HUMAN	8
1321	13.73	15.48	52.84	22.85	17.67	sp|Q8TAT6-2|NPL4_HUMAN	Isoform 2 of Nuclear protein localization protein 4 homolog OS=Homo sapiens GN=NPLOC4	HUMAN	8
1450	12.17	12.82	56.81	24.48	16.86	sp|Q52LJ0-2|FA98B_HUMAN	Isoform 2 of Protein FAM98B OS=Homo sapiens GN=FAM98B	HUMAN	8
1588	10.91	13.69	41.34	14.94	7.97	sp|Q68EM7-2|RHG17_HUMAN	Isoform 2 of Rho GTPase-activating protein 17 OS=Homo sapiens GN=ARHGAP17	HUMAN	8
4596	1	14.62	38.44	12.29	9.132	sp|O14787-2|TNPO2_HUMAN	Isoform 2 of Transportin-2 OS=Homo sapiens GN=TNPO2	HUMAN	8
1598	10.8	15.58	50.05	17.23	10.39	sp|A3KMH1-2|VWA8_HUMAN	Isoform 2 of von Willebrand factor A domain-containing protein 8 OS=Homo sapiens GN=VWA8	HUMAN	8
2446	5.97	10.6	32.53	11.39	5.01	sp|Q9Y4E6-2|WDR7_HUMAN	Isoform 2 of WD repeat-containing protein 7 OS=Homo sapiens GN=WDR7	HUMAN	8
1303	13.95	16.23	43.84	11.2	6.945	sp|P39060-2|COIA1_HUMAN	Isoform 3 of Collagen alpha-1(XVIII) chain OS=Homo sapiens GN=COL18A1	HUMAN	8
1185	15.44	17.73	59.58	31.69	22.96	sp|Q9ULV4-3|COR1C_HUMAN	Isoform 3 of Coronin-1C OS=Homo sapiens GN=CORO1C	HUMAN	8
1472	11.97	13.44	49.76	25.27	18.05	sp|P15170-3|ERF3A_HUMAN	Isoform 3 of Eukaryotic peptide chain release factor GTP-binding subunit ERF3A OS=Homo sapiens GN=GSPT1	HUMAN	8
1250	14.42	16.67	46.22	15.67	12.11	sp|Q14624-3|ITIH4_HUMAN	Isoform 3 of Inter-alpha-trypsin inhibitor heavy chain H4 OS=Homo sapiens GN=ITIH4	HUMAN	8
1343	13.36	17.07	41.5	16.77	14.03	sp|Q63ZY3-3|KANK2_HUMAN	Isoform 3 of KN motif and ankyrin repeat domain-containing protein 2 OS=Homo sapiens GN=KANK2	HUMAN	8
1147	16.04	16.96	52.13	28.01	21.34	sp|P27816-3|MAP4_HUMAN	Isoform 3 of Microtubule-associated protein 4 OS=Homo sapiens GN=MAP4	HUMAN	8
1373	13	14.26	53.87	26.57	15.47	sp|Q8N3V7-3|SYNPO_HUMAN	Isoform 3 of Synaptopodin OS=Homo sapiens GN=SYNPO	HUMAN	8
1187	15.4	16.46	37.72	13.1	9.172	sp|Q92859-4|NEO1_HUMAN	Isoform 4 of Neogenin OS=Homo sapiens GN=NEO1	HUMAN	8
4588	1.01	2.95	31.15	5.497	1.933	sp|Q9Y4D8-4|HECD4_HUMAN	Isoform 4 of Probable E3 ubiquitin-protein ligase HECTD4 OS=Homo sapiens GN=HECTD4	HUMAN	8
1207	15.15	16.77	41.51	15.72	11.53	sp|Q96PE3-4|INP4A_HUMAN	Isoform 4 of Type I inositol 3,4-bisphosphate 4-phosphatase OS=Homo sapiens GN=INPP4A	HUMAN	8
1337	13.44	14.07	52.04	31.35	28.53	sp|Q96PU8-8|QKI_HUMAN	Isoform 5 of Protein quaking OS=Homo sapiens GN=QKI	HUMAN	8
1936	8.43	9.69	38.12	8.272	3.668	sp|O75962-5|TRIO_HUMAN	Isoform 5 of Triple functional domain protein OS=Homo sapiens GN=TRIO	HUMAN	8
2166	7.18	8.69	41.8	11.23	3.76	sp|Q9NZM1-6|MYOF_HUMAN	Isoform 6 of Myoferlin OS=Homo sapiens GN=MYOF	HUMAN	8
1526	11.44	14.48	66.8	46.06	35.68	sp|O75190-2|DNJB6_HUMAN	Isoform B of DnaJ homolog subfamily B member 6 OS=Homo sapiens GN=DNAJB6	HUMAN	8
2146	7.3	15.69	50	23.52	13.98	sp|P02533|K1C14_HUMAN	Keratin, type I cytoskeletal 14 OS=Homo sapiens GN=KRT14 PE=1 SV=4	HUMAN	8
2146	0.03	15.23	44.19	21.56	13.95	sp|P08779|K1C16_HUMAN	Keratin, type I cytoskeletal 16 OS=Homo sapiens GN=KRT16 PE=1 SV=4	HUMAN	8
5073	0.01	13.84	38.2	12.73	6.18	sp|P19013|K2C4_HUMAN	Keratin, type II cytoskeletal 4 OS=Homo sapiens GN=KRT4 PE=1 SV=4	HUMAN	8
5073	0.01	13.78	40.6	13.6	6.6	tr|F5H8K9|F5H8K9_HUMAN	Keratin, type II cytoskeletal 4 OS=Homo sapiens GN=KRT4 PE=2 SV=1	HUMAN	8
1271	14.2	16.19	54.37	37.54	26.86	sp|Q9HA64|KT3K_HUMAN	Ketosamine-3-kinase OS=Homo sapiens GN=FN3KRP PE=1 SV=2	HUMAN	8
1213	15	18.33	53.32	25.08	13.62	sp|Q9H9A6|LRC40_HUMAN	Leucine-rich repeat-containing protein 40 OS=Homo sapiens GN=LRRC40 PE=1 SV=1	HUMAN	8
1027	17.83	18.95	47.92	21.25	16.81	sp|O95573|ACSL3_HUMAN	Long-chain-fatty-acid--CoA ligase 3 OS=Homo sapiens GN=ACSL3 PE=1 SV=3	HUMAN	8
1164	15.81	20.28	48.33	32.85	22.38	sp|Q14108|SCRB2_HUMAN	Lysosome membrane protein 2 OS=Homo sapiens GN=SCARB2 PE=1 SV=2	HUMAN	8
1564	11.14	11.76	68.42	43.42	36.84	sp|Q9Y3D6|FIS1_HUMAN	Mitochondrial fission 1 protein OS=Homo sapiens GN=FIS1 PE=1 SV=2	HUMAN	8
3424	2.6	11.7	65.2	31.28	28.63	tr|J3KN00|J3KN00_HUMAN	NADH dehydrogenase (Ubiquinone) 1 alpha subcomplex, 13 OS=Homo sapiens GN=NDUFA13 PE=2 SV=1	HUMAN	8
1722	10.01	12.35	65.25	58.16	58.16	sp|Q86Y39|NDUAB_HUMAN	NADH dehydrogenase [ubiquinone] 1 alpha subcomplex subunit 11 OS=Homo sapiens GN=NDUFA11 PE=1 SV=3	HUMAN	8
2100	7.58	7.92	78.23	56.45	39.52	sp|O75380|NDUS6_HUMAN	NADH dehydrogenase [ubiquinone] iron-sulfur protein 6, mitochondrial OS=Homo sapiens GN=NDUFS6 PE=1 SV=1	HUMAN	8
1518	11.52	12.78	44.6	30.99	24.41	sp|O75251|NDUS7_HUMAN	NADH dehydrogenase [ubiquinone] iron-sulfur protein 7, mitochondrial OS=Homo sapiens GN=NDUFS7 PE=1 SV=3	HUMAN	8
2064	7.78	9.51	37.1	10.16	6.364	sp|Q9ULB1|NRX1A_HUMAN	Neurexin-1 OS=Homo sapiens GN=NRXN1 PE=2 SV=1	HUMAN	8
1381	12.88	12.99	89.92	51.26	44.12	sp|P17677|NEUM_HUMAN	Neuromodulin OS=Homo sapiens GN=GAP43 PE=1 SV=1	HUMAN	8
1297	13.99	15.32	54.52	38.14	30.79	sp|Q7Z3B1|NEGR1_HUMAN	Neuronal growth regulator 1 OS=Homo sapiens GN=NEGR1 PE=1 SV=3	HUMAN	8
1938	8.42	17.3	59.82	24.66	20.32	tr|H3BLV5|H3BLV5_HUMAN	Neuronal migration protein doublecortin (Fragment) OS=Homo sapiens GN=DCX PE=4 SV=1	HUMAN	8
1886	8.74	13.74	43.23	25.38	22.56	sp|P43007|SATT_HUMAN	Neutral amino acid transporter A OS=Homo sapiens GN=SLC1A4 PE=1 SV=1	HUMAN	8
1816	9.24	9.34	61.42	61.42	55.91	sp|P61970|NTF2_HUMAN	Nuclear transport factor 2 OS=Homo sapiens GN=NUTF2 PE=1 SV=1	HUMAN	8
1234	14.57	17.03	62.72	50.3	47.34	sp|Q13232|NDK3_HUMAN	Nucleoside diphosphate kinase 3 OS=Homo sapiens GN=NME3 PE=1 SV=2	HUMAN	8
1433	12.3	15.51	54.89	33.42	31.25	tr|B3KNT8|B3KNT8_HUMAN	Nucleosome assembly protein 1-like 1 OS=Homo sapiens GN=NAP1L1 PE=2 SV=1	HUMAN	8
1431	12.32	14.39	58.17	40.52	33.66	sp|P50897|PPT1_HUMAN	Palmitoyl-protein thioesterase 1 OS=Homo sapiens GN=PPT1 PE=1 SV=1	HUMAN	8
1249	14.43	16.05	63.02	34.57	21.66	sp|Q13451|FKBP5_HUMAN	Peptidyl-prolyl cis-trans isomerase FKBP5 OS=Homo sapiens GN=FKBP5 PE=1 SV=2	HUMAN	8
1372	13.01	13.7	54.51	38.54	37.15	sp|P30039|PBLD_HUMAN	Phenazine biosynthesis-like domain-containing protein OS=Homo sapiens GN=PBLD PE=1 SV=2	HUMAN	8
1254	14.36	17.81	50.47	18.28	15.63	sp|Q16822|PCKGM_HUMAN	Phosphoenolpyruvate carboxykinase [GTP], mitochondrial OS=Homo sapiens GN=PCK2 PE=1 SV=3	HUMAN	8
1225	14.73	17.64	40.29	17.96	11.73	sp|Q6VY07|PACS1_HUMAN	Phosphofurin acidic cluster sorting protein 1 OS=Homo sapiens GN=PACS1 PE=1 SV=2	HUMAN	8
1849	8.98	14.4	39.37	15.97	12.08	sp|Q9Y263|PLAP_HUMAN	Phospholipase A-2-activating protein OS=Homo sapiens GN=PLAA PE=1 SV=2	HUMAN	8
1370	13.02	13.67	69.67	47.87	45.5	sp|Q9GZP4|PITH1_HUMAN	PITH domain-containing protein 1 OS=Homo sapiens GN=PITHD1 PE=1 SV=1	HUMAN	8
1435	12.27	15.69	39.52	22.68	19.01	tr|H9KV48|H9KV48_HUMAN	Plasma protease C1 inhibitor OS=Homo sapiens GN=SERPING1 PE=2 SV=1	HUMAN	8
2981	4.01	13.45	28.56	8.712	4.805	sp|O75051|PLXA2_HUMAN	Plexin-A2 OS=Homo sapiens GN=PLXNA2 PE=1 SV=4	HUMAN	8
2703	4.69	18.44	62.11	19.84	14.31	tr|B1ANR0|B1ANR0_HUMAN	Poly(A) binding protein, cytoplasmic 4 (Inducible form), isoform CRA_e OS=Homo sapiens GN=PABPC4 PE=2 SV=1	HUMAN	8
1899	8.67	12.72	65.67	47.01	42.54	sp|Q9NQP4|PFD4_HUMAN	Prefoldin subunit 4 OS=Homo sapiens GN=PFDN4 PE=1 SV=1	HUMAN	8
3272	3.1	19.5	53.75	24.11	20.16	sp|P49590|SYHM_HUMAN	Probable histidine--tRNA ligase, mitochondrial OS=Homo sapiens GN=HARS2 PE=1 SV=1	HUMAN	8
1140	16.13	16.47	45.74	36.17	33.51	tr|G5E9Q6|G5E9Q6_HUMAN	Profilin OS=Homo sapiens GN=PFN2 PE=2 SV=1	HUMAN	8
1392	12.75	12.85	76.06	41.78	38.5	tr|H0Y5A1|H0Y5A1_HUMAN	Prostaglandin-H2 D-isomerase (Fragment) OS=Homo sapiens GN=PTGDS PE=3 SV=1	HUMAN	8
1647	10.46	11.22	88.24	43.14	36.76	sp|Q9UD71|PPR1B_HUMAN	Protein phosphatase 1 regulatory subunit 1B OS=Homo sapiens GN=PPP1R1B PE=1 SV=2	HUMAN	8
1214	14.98	16.24	50.39	22.96	18.48	sp|Q9ULR3|PPM1H_HUMAN	Protein phosphatase 1H OS=Homo sapiens GN=PPM1H PE=1 SV=2	HUMAN	8
1177	15.63	16.93	62.59	46.5	37.41	tr|S4R435|S4R435_HUMAN	Protein RPS10-NUDT3 (Fragment) OS=Homo sapiens GN=RPS10-NUDT3 PE=4 SV=1	HUMAN	8
2777	4.37	16.45	47.76	28.73	15.49	sp|P12931|SRC_HUMAN	Proto-oncogene tyrosine-protein kinase Src OS=Homo sapiens GN=SRC PE=1 SV=3	HUMAN	8
1170	15.74	16.46	56.25	45.83	38.02	sp|P63000|RAC1_HUMAN	Ras-related C3 botulinum toxin substrate 1 OS=Homo sapiens GN=RAC1 PE=1 SV=1	HUMAN	8
1118	16.48	17.78	75.24	60.68	40.78	sp|Q9NP72|RAB18_HUMAN	Ras-related protein Rab-18 OS=Homo sapiens GN=RAB18 PE=1 SV=1	HUMAN	8
2391	6.09	15.97	83.57	42.03	36.23	sp|P61006|RAB8A_HUMAN	Ras-related protein Rab-8A OS=Homo sapiens GN=RAB8A PE=1 SV=1	HUMAN	8
4632	0.9	16.57	67.98	42.11	35.96	tr|B4E040|B4E040_HUMAN	Ras-related protein Ral-B OS=Homo sapiens GN=RALB PE=2 SV=1	HUMAN	8
1253	14.39	15.36	60.54	34.45	30.77	sp|Q15493|RGN_HUMAN	Regucalcin OS=Homo sapiens GN=RGN PE=1 SV=1	HUMAN	8
1190	15.33	18.57	54.26	30.21	20	sp|Q96TC7|RMD3_HUMAN	Regulator of microtubule dynamics protein 3 OS=Homo sapiens GN=RMDN3 PE=1 SV=2	HUMAN	8
1326	13.64	14.73	82.59	68.16	49.75	sp|P52566|GDIR2_HUMAN	Rho GDP-dissociation inhibitor 2 OS=Homo sapiens GN=ARHGDIB PE=1 SV=3	HUMAN	8
2654	4.89	15.85	54.81	19.69	10.69	sp|Q8WXA3|RUFY2_HUMAN	RUN and FYVE domain-containing protein 2 OS=Homo sapiens GN=RUFY2 PE=1 SV=2	HUMAN	8
1355	13.17	17.33	47.47	20.03	14.48	tr|E9PFR3|E9PFR3_HUMAN	Serine/threonine-protein phosphatase 2A 56 kDa regulatory subunit delta isoform OS=Homo sapiens GN=PPP2R5D PE=2 SV=1	HUMAN	8
3608	2.16	12.81	33.98	15.23	9.18	sp|P48454|PP2BC_HUMAN	Serine/threonine-protein phosphatase 2B catalytic subunit gamma isoform OS=Homo sapiens GN=PPP3CC PE=1 SV=3	HUMAN	8
1325	13.64	16.28	58.57	24.4	12.32	sp|Q9BQI5|SGIP1_HUMAN	SH3-containing GRB2-like protein 3-interacting protein 1 OS=Homo sapiens GN=SGIP1 PE=1 SV=2	HUMAN	8
1186	15.41	16.42	65.51	31.25	23.84	sp|P45954|ACDSB_HUMAN	Short/branched chain specific acyl-CoA dehydrogenase, mitochondrial OS=Homo sapiens GN=ACADSB PE=1 SV=1	HUMAN	8
1049	17.55	18.91	65.29	38.83	31.31	sp|P16219|ACADS_HUMAN	Short-chain specific acyl-CoA dehydrogenase, mitochondrial OS=Homo sapiens GN=ACADS PE=1 SV=1	HUMAN	8
1499	11.68	12.32	41.18	27.65	23.53	sp|Q8TD22|SFXN5_HUMAN	Sideroflexin-5 OS=Homo sapiens GN=SFXN5 PE=2 SV=1	HUMAN	8
1856	8.92	14.97	41.93	19.06	11.05	sp|P51692|STA5B_HUMAN	Signal transducer and activator of transcription 5B OS=Homo sapiens GN=STAT5B PE=1 SV=2	HUMAN	8
1401	12.69	13.6	28.8	12.82	9.968	sp|P48066|S6A11_HUMAN	Sodium- and chloride-dependent GABA transporter 3 OS=Homo sapiens GN=SLC6A11 PE=2 SV=1	HUMAN	8
1412	12.57	16.82	52.54	19.12	13.07	sp|Q9H1V8|S6A17_HUMAN	Sodium-dependent neutral amino acid transporter SLC6A17 OS=Homo sapiens GN=SLC6A17 PE=2 SV=3	HUMAN	8
4116	2	16.02	59	41.42	41.42	tr|G3V5X9|G3V5X9_HUMAN	Sorting nexin-6 (Fragment) OS=Homo sapiens GN=SNX6 PE=2 SV=1	HUMAN	8
1483	11.86	12.72	52.32	30.46	27.48	sp|P19623|SPEE_HUMAN	Spermidine synthase OS=Homo sapiens GN=SRM PE=1 SV=1	HUMAN	8
1333	13.5	16.84	45.67	15.26	8.998	tr|E9PPJ0|E9PPJ0_HUMAN	Splicing factor 3B subunit 2 OS=Homo sapiens GN=SF3B2 PE=2 SV=1	HUMAN	8
1335	13.47	16.31	60.81	15.61	6.82	sp|Q9UQE7|SMC3_HUMAN	Structural maintenance of chromosomes protein 3 OS=Homo sapiens GN=SMC3 PE=1 SV=2	HUMAN	8
1436	12.27	14.27	68.21	39.64	21.43	sp|P21912|DHSB_HUMAN	Succinate dehydrogenase [ubiquinone] iron-sulfur subunit, mitochondrial OS=Homo sapiens GN=SDHB PE=1 SV=3	HUMAN	8
1258	14.33	16.24	69.65	35.55	25.72	sp|Q9UBE0|SAE1_HUMAN	SUMO-activating enzyme subunit 1 OS=Homo sapiens GN=SAE1 PE=1 SV=1	HUMAN	8
1397	12.71	15.61	32.8	15.81	14.35	sp|Q7L1I2|SV2B_HUMAN	Synaptic vesicle glycoprotein 2B OS=Homo sapiens GN=SV2B PE=2 SV=1	HUMAN	8
1162	15.83	17.61	50.12	24.58	19.09	sp|Q9HCJ6|VAT1L_HUMAN	Synaptic vesicle membrane protein VAT-1 homolog-like OS=Homo sapiens GN=VAT1L PE=1 SV=2	HUMAN	8
1003	18.2	19.68	64.32	38.8	26.35	sp|P19971|TYPH_HUMAN	Thymidine phosphorylase OS=Homo sapiens GN=TYMP PE=1 SV=2	HUMAN	8
3475	2.43	10.1	47.2	11.98	2.779	sp|Q15643|TRIPB_HUMAN	Thyroid receptor-interacting protein 11 OS=Homo sapiens GN=TRIP11 PE=1 SV=3	HUMAN	8
2193	7	10.76	56.6	37.02	30.64	sp|Q9BVK6|TMED9_HUMAN	Transmembrane emp24 domain-containing protein 9 OS=Homo sapiens GN=TMED9 PE=1 SV=2	HUMAN	8
1839	9.04	11.54	41.92	14.92	12.61	sp|O14773|TPP1_HUMAN	Tripeptidyl-peptidase 1 OS=Homo sapiens GN=TPP1 PE=1 SV=2	HUMAN	8
1947	8.35	15.39	54.83	30.97	23.58	sp|Q9NYL9|TMOD3_HUMAN	Tropomodulin-3 OS=Homo sapiens GN=TMOD3 PE=1 SV=1	HUMAN	8
1182	15.5	15.67	78.15	53.78	46.22	tr|E5RJD8|E5RJD8_HUMAN	Tubulin-specific chaperone A OS=Homo sapiens GN=TBCA PE=2 SV=1	HUMAN	8
1040	17.67	19.72	57.95	33.85	21.28	sp|Q99816|TS101_HUMAN	Tumor susceptibility gene 101 protein OS=Homo sapiens GN=TSG101 PE=1 SV=2	HUMAN	8
1318	13.74	17	73.07	34.67	29.51	sp|Q6IBS0|TWF2_HUMAN	Twinfilin-2 OS=Homo sapiens GN=TWF2 PE=1 SV=2	HUMAN	8
1811	9.28	17.68	50.98	24.41	18.16	sp|P07948|LYN_HUMAN	Tyrosine-protein kinase Lyn OS=Homo sapiens GN=LYN PE=1 SV=3	HUMAN	8
1506	11.62	14.23	37.5	13.48	9.565	tr|G5E9A6|G5E9A6_HUMAN	Ubiquitin carboxyl-terminal hydrolase OS=Homo sapiens GN=USP11 PE=2 SV=1	HUMAN	8
1489	11.8	12.97	43.69	9.889	7.749	tr|E9PM46|E9PM46_HUMAN	Ubiquitin carboxyl-terminal hydrolase OS=Homo sapiens GN=USP47 PE=2 SV=1	HUMAN	8
1727	9.98	14.46	79	63	50	sp|P61086|UBE2K_HUMAN	Ubiquitin-conjugating enzyme E2 K OS=Homo sapiens GN=UBE2K PE=1 SV=3	HUMAN	8
1281	14.09	17.12	62.5	33.51	28.19	sp|Q9HB07|MYG1_HUMAN	UPF0160 protein MYG1, mitochondrial OS=Homo sapiens GN=C12orf10 PE=1 SV=2	HUMAN	8
1789	9.45	15.65	41.55	11.8	7.97	sp|Q9H270|VPS11_HUMAN	Vacuolar protein sorting-associated protein 11 homolog OS=Homo sapiens GN=VPS11 PE=1 SV=1	HUMAN	8
1941	8.4	8.78	67.42	39.37	29.41	sp|Q9UK41|VPS28_HUMAN	Vacuolar protein sorting-associated protein 28 homolog OS=Homo sapiens GN=VPS28 PE=1 SV=1	HUMAN	8
1252	14.4	17.93	55.2	25.67	19.3	sp|Q96AX1|VP33A_HUMAN	Vacuolar protein sorting-associated protein 33A OS=Homo sapiens GN=VPS33A PE=1 SV=1	HUMAN	8
2282	6.48	7.61	25.95	5.937	3.448	sp|P04275|VWF_HUMAN	von Willebrand factor OS=Homo sapiens GN=VWF PE=1 SV=4	HUMAN	8
2013	8.05	8.36	61.02	45.76	38.14	sp|O95670|VATG2_HUMAN	V-type proton ATPase subunit G 2 OS=Homo sapiens GN=ATP6V1G2 PE=1 SV=1	HUMAN	8
1354	13.18	17.11	38.43	14.49	10.11	sp|O76024|WFS1_HUMAN	Wolframin OS=Homo sapiens GN=WFS1 PE=1 SV=2	HUMAN	8
1267	14.24	16.06	45.23	10.09	8.537	sp|Q7Z2W4|ZCCHV_HUMAN	Zinc finger CCCH-type antiviral protein 1 OS=Homo sapiens GN=ZC3HAV1 PE=1 SV=3	HUMAN	8
1533	11.35	11.84	38.11	14.57	8.791	sp|Q9C0C2|TB182_HUMAN	182 kDa tankyrase-1-binding protein OS=Homo sapiens GN=TNKS1BP1 PE=1 SV=4	HUMAN	7
1305	13.87	16.21	70.41	25.66	17.04	sp|O43242|PSMD3_HUMAN	26S proteasome non-ATPase regulatory subunit 3 OS=Homo sapiens GN=PSMD3 PE=1 SV=2	HUMAN	7
1551	11.18	13.94	58.37	24.21	15.84	tr|C9IZE4|C9IZE4_HUMAN	26S proteasome non-ATPase regulatory subunit 6 OS=Homo sapiens GN=PSMD6 PE=2 SV=1	HUMAN	7
1696	10.13	13.06	43.17	24.94	19.9	sp|Q9NZ32|ARP10_HUMAN	Actin-related protein 10 OS=Homo sapiens GN=ACTR10 PE=1 SV=1	HUMAN	7
2114	7.49	14.1	46.41	33.01	24.4	sp|Q9P1U1|ARP3B_HUMAN	Actin-related protein 3B OS=Homo sapiens GN=ACTR3B PE=2 SV=1	HUMAN	7
1587	10.92	11.24	66.14	41.73	41.73	sp|P53999|TCP4_HUMAN	Activated RNA polymerase II transcriptional coactivator p15 OS=Homo sapiens GN=SUB1 PE=1 SV=3	HUMAN	7
1259	14.33	15.2	58.68	15.63	14.06	sp|Q4G176|ACSF3_HUMAN	Acyl-CoA synthetase family member 3, mitochondrial OS=Homo sapiens GN=ACSF3 PE=1 SV=3	HUMAN	7
1666	10.33	11.37	95.45	76.14	62.5	sp|Q8N6N7|ACBD7_HUMAN	Acyl-CoA-binding domain-containing protein 7 OS=Homo sapiens GN=ACBD7 PE=1 SV=1	HUMAN	7
1529	11.4	15.41	46.26	19.22	14.41	sp|Q9Y6K8|KAD5_HUMAN	Adenylate kinase isoenzyme 5 OS=Homo sapiens GN=AK5 PE=1 SV=2	HUMAN	7
1324	13.66	14.25	55.48	25.88	22.37	sp|P30520|PURA2_HUMAN	Adenylosuccinate synthetase isozyme 2 OS=Homo sapiens GN=ADSS PE=1 SV=3	HUMAN	7
1415	12.52	12.95	51.74	37.31	35.32	sp|P02763|A1AG1_HUMAN	Alpha-1-acid glycoprotein 1 OS=Homo sapiens GN=ORM1 PE=1 SV=1	HUMAN	7
1501	11.65	12.49	44.1	22.82	16.83	sp|Q06203|PUR1_HUMAN	Amidophosphoribosyltransferase OS=Homo sapiens GN=PPAT PE=1 SV=1	HUMAN	7
1492	11.74	12.44	61.25	38.75	35.31	sp|Q13155|AIMP2_HUMAN	Aminoacyl tRNA synthase complex-interacting multifunctional protein 2 OS=Homo sapiens GN=AIMP2 PE=1 SV=2	HUMAN	7
2953	4.03	13.88	38.28	12.34	6.124	tr|E5RJ68|E5RJ68_HUMAN	AP-3 complex subunit beta-1 OS=Homo sapiens GN=AP3B1 PE=2 SV=1	HUMAN	7
2462	5.91	6.35	24.16	14.5	13.01	sp|P29972|AQP1_HUMAN	Aquaporin-1 OS=Homo sapiens GN=AQP1 PE=1 SV=3	HUMAN	7
1993	8.14	15.4	42.12	22.62	15.76	tr|R4GNG3|R4GNG3_HUMAN	ARF GTPase-activating protein GIT2 (Fragment) OS=Homo sapiens GN=GIT2 PE=4 SV=1	HUMAN	7
1268	14.24	14.97	51.74	18.37	14.33	tr|C9JJX6|C9JJX6_HUMAN	Armadillo repeat protein deleted in velo-cardio-facial syndrome OS=Homo sapiens GN=ARVCF PE=2 SV=1	HUMAN	7
1453	12.12	14.58	69.86	50.71	30.5	sp|Q9NVT9|ARMC1_HUMAN	Armadillo repeat-containing protein 1 OS=Homo sapiens GN=ARMC1 PE=1 SV=1	HUMAN	7
1528	11.41	13.04	33.73	18.93	16.96	sp|P15289|ARSA_HUMAN	Arylsulfatase A OS=Homo sapiens GN=ARSA PE=1 SV=3	HUMAN	7
1486	11.84	12.68	52.4	30.67	24.28	sp|P45381|ACY2_HUMAN	Aspartoacylase OS=Homo sapiens GN=ASPA PE=1 SV=1	HUMAN	7
2039	7.96	11.65	48.24	22.92	14.42	sp|Q6DD88|ATLA3_HUMAN	Atlastin-3 OS=Homo sapiens GN=ATL3 PE=1 SV=1	HUMAN	7
1607	10.73	15	35.02	19.87	12.4	sp|P02730|B3AT_HUMAN	Band 3 anion transport protein OS=Homo sapiens GN=SLC4A1 PE=1 SV=3	HUMAN	7
1596	10.86	13.03	42.5	18.21	16.53	sp|Q8NFJ9|BBS1_HUMAN	Bardet-Biedl syndrome 1 protein OS=Homo sapiens GN=BBS1 PE=1 SV=1	HUMAN	7
1396	12.73	13.8	42.86	29.61	26.75	sp|P35613|BASI_HUMAN	Basigin OS=Homo sapiens GN=BSG PE=1 SV=2	HUMAN	7
1204	15.18	15.42	90.48	63.27	45.58	sp|P50583|AP4A_HUMAN	Bis(5'-nucleosyl)-tetraphosphatase [asymmetrical] OS=Homo sapiens GN=NUDT2 PE=1 SV=3	HUMAN	7
1464	12.03	14.02	50.96	29.94	28.34	sp|Q9BRF8|CPPED_HUMAN	Calcineurin-like phosphoesterase domain-containing protein 1 OS=Homo sapiens GN=CPPED1 PE=1 SV=3	HUMAN	7
1873	8.82	10.61	50.19	16.98	14.37	sp|Q01064|PDE1B_HUMAN	Calcium/calmodulin-dependent 3',5'-cyclic nucleotide phosphodiesterase 1B OS=Homo sapiens GN=PDE1B PE=1 SV=2	HUMAN	7
1471	11.98	15.73	78.07	58.33	40.79	sp|Q9HB71|CYBP_HUMAN	Calcyclin-binding protein OS=Homo sapiens GN=CACYBP PE=1 SV=2	HUMAN	7
1383	12.83	13.6	37.21	14.07	13.04	tr|Q5SR54|Q5SR54_HUMAN	Calsyntenin-1 (Fragment) OS=Homo sapiens GN=CLSTN1 PE=2 SV=1	HUMAN	7
1315	13.79	14.08	57.26	46.58	41.88	tr|Q5SRQ6|Q5SRQ6_HUMAN	Casein kinase 2, beta polypeptide, isoform CRA_d OS=Homo sapiens GN=CSNK2B PE=2 SV=2	HUMAN	7
1705	10.1	10.33	41.3	23.3	23.3	sp|P07858|CATB_HUMAN	Cathepsin B OS=Homo sapiens GN=CTSB PE=1 SV=3	HUMAN	7
1520	11.51	11.92	89.63	56.71	51.83	sp|Q96F85|CNRP1_HUMAN	CB1 cannabinoid receptor-interacting protein 1 OS=Homo sapiens GN=CNRIP1 PE=1 SV=1	HUMAN	7
1382	12.87	13.45	46.83	30.32	26.7	sp|Q9BY67|CADM1_HUMAN	Cell adhesion molecule 1 OS=Homo sapiens GN=CADM1 PE=1 SV=2	HUMAN	7
1362	13.14	13.6	56.19	35.57	29.12	sp|Q8NFZ8|CADM4_HUMAN	Cell adhesion molecule 4 OS=Homo sapiens GN=CADM4 PE=1 SV=1	HUMAN	7
1423	12.42	13.1	75.96	56.83	44.81	sp|Q13185|CBX3_HUMAN	Chromobox protein homolog 3 OS=Homo sapiens GN=CBX3 PE=1 SV=4	HUMAN	7
1604	10.74	11.96	47.66	10.4	7.028	sp|P08123|CO1A2_HUMAN	Collagen alpha-2(I) chain OS=Homo sapiens GN=COL1A2 PE=1 SV=7	HUMAN	7
1510	11.6	12.7	39.84	6.6	4.731	sp|P08572|CO4A2_HUMAN	Collagen alpha-2(IV) chain OS=Homo sapiens GN=COL4A2 PE=1 SV=4	HUMAN	7
2276	6.53	11	43.37	10.04	7.31	sp|Q8IWV2|CNTN4_HUMAN	Contactin-4 OS=Homo sapiens GN=CNTN4 PE=1 SV=1	HUMAN	7
1496	11.7	12.67	28.02	10.74	6.687	sp|Q9UHC6|CNTP2_HUMAN	Contactin-associated protein-like 2 OS=Homo sapiens GN=CNTNAP2 PE=1 SV=1	HUMAN	7
3054	3.97	13.55	52.44	23.98	14.04	tr|Q5SQP8|Q5SQP8_HUMAN	C-terminal-binding protein 2 OS=Homo sapiens GN=CTBP2 PE=2 SV=1	HUMAN	7
1695	10.14	10.88	47.41	16.89	14.4	tr|E9PC62|E9PC62_HUMAN	CUGBP Elav-like family member 2 OS=Homo sapiens GN=CELF2 PE=2 SV=1	HUMAN	7
1687	10.18	12.33	37.34	9.091	6.088	tr|E9PGR2|E9PGR2_HUMAN	Cyclin-G-associated kinase OS=Homo sapiens GN=GAK PE=2 SV=1	HUMAN	7
1290	14.02	18.13	55.54	23.41	16.88	sp|P35520|CBS_HUMAN	Cystathionine beta-synthase OS=Homo sapiens GN=CBS PE=1 SV=2	HUMAN	7
1974	8.23	9.41	77.4	51.44	41.35	sp|P52943|CRIP2_HUMAN	Cysteine-rich protein 2 OS=Homo sapiens GN=CRIP2 PE=1 SV=1	HUMAN	7
1590	10.9	11.04	81.32	81.32	79.12	sp|P07919|QCR6_HUMAN	Cytochrome b-c1 complex subunit 6, mitochondrial OS=Homo sapiens GN=UQCRH PE=1 SV=2	HUMAN	7
1556	11.17	13.49	52.21	29.2	23.6	sp|Q9Y394|DHRS7_HUMAN	Dehydrogenase/reductase SDR family member 7 OS=Homo sapiens GN=DHRS7 PE=1 SV=1	HUMAN	7
1251	14.42	15.69	47.75	27	21.25	sp|P53602|MVD1_HUMAN	Diphosphomevalonate decarboxylase OS=Homo sapiens GN=MVD PE=1 SV=1	HUMAN	7
1616	10.67	11.83	71.81	40.95	28.49	sp|Q9UDY4|DNJB4_HUMAN	DnaJ homolog subfamily B member 4 OS=Homo sapiens GN=DNAJB4 PE=1 SV=1	HUMAN	7
6317	0.01	0.29	35.9	4.742	0.7605	sp|Q8IVF4|DYH10_HUMAN	Dynein heavy chain 10, axonemal OS=Homo sapiens GN=DNAH10 PE=1 SV=4	HUMAN	7
1764	9.65	10.87	73.03	62.92	51.69	sp|P63167|DYL1_HUMAN	Dynein light chain 1, cytoplasmic OS=Homo sapiens GN=DYNLL1 PE=1 SV=1	HUMAN	7
3013	4	13.58	56.59	21.96	20.41	tr|B1AM49|B1AM49_HUMAN	ELAV-like protein 2 OS=Homo sapiens GN=ELAVL2 PE=2 SV=1	HUMAN	7
1390	12.78	13.84	57.22	25.89	22.89	sp|Q14576|ELAV3_HUMAN	ELAV-like protein 3 OS=Homo sapiens GN=ELAVL3 PE=1 SV=3	HUMAN	7
1817	9.23	9.49	60.63	41.34	33.46	sp|P50402|EMD_HUMAN	Emerin OS=Homo sapiens GN=EMD PE=1 SV=1	HUMAN	7
1282	14.07	15.28	48.34	31.13	28.15	sp|P42126|ECI1_HUMAN	Enoyl-CoA delta isomerase 1, mitochondrial OS=Homo sapiens GN=ECI1 PE=1 SV=1	HUMAN	7
1560	11.15	12.35	64.13	32.06	26.67	sp|Q9H0W9|CK054_HUMAN	Ester hydrolase C11orf54 OS=Homo sapiens GN=C11orf54 PE=1 SV=1	HUMAN	7
1670	10.29	11.35	47.26	19.34	14.96	sp|O15371|EIF3D_HUMAN	Eukaryotic translation initiation factor 3 subunit D OS=Homo sapiens GN=EIF3D PE=1 SV=1	HUMAN	7
1660	10.35	10.96	47.64	20	15.96	sp|P60228|EIF3E_HUMAN	Eukaryotic translation initiation factor 3 subunit E OS=Homo sapiens GN=EIF3E PE=1 SV=1	HUMAN	7
1211	15.06	16.38	59.16	23.67	19.03	sp|P55010|IF5_HUMAN	Eukaryotic translation initiation factor 5 OS=Homo sapiens GN=EIF5 PE=1 SV=2	HUMAN	7
1377	12.93	15.35	38.18	15.46	8.648	sp|Q9UIA9|XPO7_HUMAN	Exportin-7 OS=Homo sapiens GN=XPO7 PE=1 SV=3	HUMAN	7
1527	11.44	12.69	82.29	53.14	31.43	sp|P02792|FRIL_HUMAN	Ferritin light chain OS=Homo sapiens GN=FTL PE=1 SV=2	HUMAN	7
1676	10.24	13.39	47.42	16.9	10.64	tr|Q8IYN9|Q8IYN9_HUMAN	Focal adhesion kinase 1 OS=Homo sapiens GN=PTK2 PE=2 SV=1	HUMAN	7
1359	13.15	14.76	60.23	19.48	15.22	tr|G8JL90|G8JL90_HUMAN	Fragile X mental retardation protein 1 OS=Homo sapiens GN=FMR1 PE=2 SV=1	HUMAN	7
1369	13.04	16.83	49.57	20.68	15.38	sp|Q08380|LG3BP_HUMAN	Galectin-3-binding protein OS=Homo sapiens GN=LGALS3BP PE=1 SV=1	HUMAN	7
1466	12.01	15.81	60	32.84	24.78	sp|O76003|GLRX3_HUMAN	Glutaredoxin-3 OS=Homo sapiens GN=GLRX3 PE=1 SV=2	HUMAN	7
1668	10.32	11.83	42.04	22.72	11.45	sp|P32189|GLPK_HUMAN	Glycerol kinase OS=Homo sapiens GN=GK PE=1 SV=3	HUMAN	7
1395	12.73	15.53	51.37	26.26	10.82	sp|P49915|GUAA_HUMAN	GMP synthase [glutamine-hydrolyzing] OS=Homo sapiens GN=GMPS PE=1 SV=1	HUMAN	7
4476	0.02	7.75	55.4	10.57	2.969	sp|Q8IWJ2|GCC2_HUMAN	GRIP and coiled-coil domain-containing protein 2 OS=Homo sapiens GN=GCC2 PE=1 SV=4	HUMAN	7
1686	10.18	12.66	90.48	72.79	57.82	sp|P69892|HBG2_HUMAN	Hemoglobin subunit gamma-2 OS=Homo sapiens GN=HBG2 PE=1 SV=2	HUMAN	7
1163	15.83	16.74	52.16	29.87	20.35	sp|P02790|HEMO_HUMAN	Hemopexin OS=Homo sapiens GN=HPX PE=1 SV=2	HUMAN	7
2952	4.03	14.94	48.94	21.41	18.82	sp|Q16576|RBBP7_HUMAN	Histone-binding protein RBBP7 OS=Homo sapiens GN=RBBP7 PE=1 SV=1	HUMAN	7
4599	0.99	13.29	53.87	25.97	22.1	sp|P30462|1B14_HUMAN	HLA class I histocompatibility antigen, B-14 alpha chain OS=Homo sapiens GN=HLA-B PE=1 SV=1	HUMAN	7
1788	9.47	10.38	31.19	7.288	2.578	sp|P42858|HD_HUMAN	Huntingtin OS=Homo sapiens GN=HTT PE=1 SV=2	HUMAN	7
1273	14.18	14.8	32.91	15.57	14.93	sp|Q8WZA9|IRGQ_HUMAN	Immunity-related GTPase family Q protein OS=Homo sapiens GN=IRGQ PE=1 SV=1	HUMAN	7
2162	7.2	14.34	39.92	20.15	17.08	sp|O00505|IMA4_HUMAN	Importin subunit alpha-4 OS=Homo sapiens GN=KPNA3 PE=1 SV=2	HUMAN	7
6510	7.2	14.34	39.92	20.15	17.08	sp|O00505|IMA4_HUMAN	Importin subunit alpha-4 OS=Homo sapiens GN=KPNA3 PE=1 SV=2	HUMAN	7
1655	10.37	13.18	39.74	20.34	17.54	sp|O60684|IMA7_HUMAN	Importin subunit alpha-7 OS=Homo sapiens GN=KPNA6 PE=1 SV=1	HUMAN	7
1799	9.37	14.79	38.33	15.3	13.09	tr|B4DHD4|B4DHD4_HUMAN	Integrin beta OS=Homo sapiens GN=ITGB8 PE=2 SV=1	HUMAN	7
1751	9.78	11.59	36.02	11.62	7.823	sp|P19174-2|PLCG1_HUMAN	Isoform 2 of 1-phosphatidylinositol 4,5-bisphosphate phosphodiesterase gamma-1 OS=Homo sapiens GN=PLCG1	HUMAN	7
1385	12.8	15.61	71.95	26.44	16.55	sp|Q9BXS5-2|AP1M1_HUMAN	Isoform 2 of AP-1 complex subunit mu-1 OS=Homo sapiens GN=AP1M1	HUMAN	7
1669	10.31	11.35	50.48	23	15.97	sp|P51572-2|BAP31_HUMAN	Isoform 2 of B-cell receptor-associated protein 31 OS=Homo sapiens GN=BCAP31	HUMAN	7
3054	0.01	12.19	40.91	12.39	7.31	sp|P56545-2|CTBP2_HUMAN	Isoform 2 of C-terminal-binding protein 2 OS=Homo sapiens GN=CTBP2	HUMAN	7
2228	6.83	13.22	38.58	10.58	5.524	sp|Q9Y4D1-2|DAAM1_HUMAN	Isoform 2 of Disheveled-associated activator of morphogenesis 1 OS=Homo sapiens GN=DAAM1	HUMAN	7
1504	11.63	13.43	54.38	23.92	14.56	sp|P13807-2|GYS1_HUMAN	Isoform 2 of Glycogen [starch] synthase, muscle OS=Homo sapiens GN=GYS1	HUMAN	7
1926	8.48	13.74	54.15	30.09	18.34	sp|Q9H2U2-2|IPYR2_HUMAN	Isoform 2 of Inorganic pyrophosphatase 2, mitochondrial OS=Homo sapiens GN=PPA2	HUMAN	7
1313	13.79	16.65	50.14	19.96	9.177	sp|Q9UPQ0-2|LIMC1_HUMAN	Isoform 2 of LIM and calponin homology domains-containing protein 1 OS=Homo sapiens GN=LIMCH1	HUMAN	7
1361	13.14	14.64	54	28.57	25.67	sp|Q14318-2|FKBP8_HUMAN	Isoform 2 of Peptidyl-prolyl cis-trans isomerase FKBP8 OS=Homo sapiens GN=FKBP8	HUMAN	7
3748	2.06	5.56	43.36	8.92	1.497	sp|O95613-2|PCNT_HUMAN	Isoform 2 of Pericentrin OS=Homo sapiens GN=PCNT	HUMAN	7
3511	0.01	6.39	40.35	8.465	6.299	sp|O15357-2|SHIP2_HUMAN	Isoform 2 of Phosphatidylinositol 3,4,5-trisphosphate 5-phosphatase 2 OS=Homo sapiens GN=INPPL1	HUMAN	7
4990	0.01	6.39	40.35	8.465	6.299	sp|O15357-2|SHIP2_HUMAN	Isoform 2 of Phosphatidylinositol 3,4,5-trisphosphate 5-phosphatase 2 OS=Homo sapiens GN=INPPL1	HUMAN	7
2087	7.65	14.71	44.7	13.72	9.052	sp|A2RTX5-2|SYTC2_HUMAN	Isoform 2 of Probable threonine--tRNA ligase 2, cytoplasmic OS=Homo sapiens GN=TARSL2	HUMAN	7
1831	9.09	11.81	56.67	15.31	8.273	sp|Q14289-2|FAK2_HUMAN	Isoform 2 of Protein-tyrosine kinase 2-beta OS=Homo sapiens GN=PTK2B	HUMAN	7
1557	11.17	13.09	36.78	11.61	10.35	sp|Q684P5-2|RPGP2_HUMAN	Isoform 2 of Rap1 GTPase-activating protein 2 OS=Homo sapiens GN=RAP1GAP2	HUMAN	7
2097	7.6	13.71	47.14	14.99	10.46	sp|O75170-2|PP6R2_HUMAN	Isoform 2 of Serine/threonine-protein phosphatase 6 regulatory subunit 2 OS=Homo sapiens GN=PPP6R2	HUMAN	7
4122	2	9.21	66.31	30.48	19.79	sp|Q93045-2|STMN2_HUMAN	Isoform 2 of Stathmin-2 OS=Homo sapiens GN=STMN2	HUMAN	7
1424	12.41	14.34	35.69	9.002	6.164	sp|Q66K14-2|TBC9B_HUMAN	Isoform 2 of TBC1 domain family member 9B OS=Homo sapiens GN=TBC1D9B	HUMAN	7
1745	9.84	13.69	41.53	20.09	11.45	sp|O94967-2|WDR47_HUMAN	Isoform 2 of WD repeat-containing protein 47 OS=Homo sapiens GN=WDR47	HUMAN	7
1399	12.7	13.06	64.52	51.21	45.56	sp|Q6P587-3|FAHD1_HUMAN	Isoform 3 of Acylpyruvase FAHD1, mitochondrial OS=Homo sapiens GN=FAHD1	HUMAN	7
1229	14.68	16.96	46.93	27.65	19.62	sp|Q9BTE6-3|AASD1_HUMAN	Isoform 3 of Alanyl-tRNA editing protein Aarsd1 OS=Homo sapiens GN=AARSD1	HUMAN	7
1309	13.82	15.29	34.46	12.83	10.36	sp|O14525-3|ASTN1_HUMAN	Isoform 3 of Astrotactin-1 OS=Homo sapiens GN=ASTN1	HUMAN	7
1531	11.36	14.18	34.39	17.36	15.61	sp|Q9NQ79-3|CRAC1_HUMAN	Isoform 3 of Cartilage acidic protein 1 OS=Homo sapiens GN=CRTAC1	HUMAN	7
4117	2	13.59	51.96	24.02	21.41	sp|P26378-3|ELAV4_HUMAN	Isoform 3 of ELAV-like protein 4 OS=Homo sapiens GN=ELAVL4	HUMAN	7
4483	1.3	12.98	35.73	11.28	5.842	sp|Q2TB90-3|HKDC1_HUMAN	Isoform 3 of Putative hexokinase HKDC1 OS=Homo sapiens GN=HKDC1	HUMAN	7
2033	0.01	9.38	31.7	9.112	5.218	sp|Q96PV0-3|SYGP1_HUMAN	Isoform 3 of Ras/Rap GTPase-activating protein SynGAP OS=Homo sapiens GN=SYNGAP1	HUMAN	7
2303	6.38	8.92	31.51	5.669	3.903	sp|Q9Y566-3|SHAN1_HUMAN	Isoform 3 of SH3 and multiple ankyrin repeat domains protein 1 OS=Homo sapiens GN=SHANK1	HUMAN	7
1425	12.41	12.63	41.77	32.32	21.95	sp|Q13491-4|GPM6B_HUMAN	Isoform 4 of Neuronal membrane glycoprotein M6-b OS=Homo sapiens GN=GPM6B	HUMAN	7
1548	11.22	13.91	37.75	15.1	8.656	sp|Q93100-4|KPBB_HUMAN	Isoform 4 of Phosphorylase b kinase regulatory subunit beta OS=Homo sapiens GN=PHKB	HUMAN	7
1449	12.18	14.73	56.11	15.17	9.279	sp|Q15424-4|SAFB1_HUMAN	Isoform 4 of Scaffold attachment factor B1 OS=Homo sapiens GN=SAFB	HUMAN	7
5525	0.13	1.1	32.81	4.953	1.303	sp|Q96RL7-4|VP13A_HUMAN	Isoform 4 of Vacuolar protein sorting-associated protein 13A OS=Homo sapiens GN=VPS13A	HUMAN	7
2215	6.9	10.61	38.48	12.27	5.297	sp|Q9NY47-4|CA2D2_HUMAN	Isoform 4 of Voltage-dependent calcium channel subunit alpha-2/delta-2 OS=Homo sapiens GN=CACNA2D2	HUMAN	7
1712	10.08	11.24	46.29	31.97	29.67	sp|Q9ULP0-6|NDRG4_HUMAN	Isoform 6 of Protein NDRG4 OS=Homo sapiens GN=NDRG4	HUMAN	7
4121	2	11.11	44.26	29.97	28.85	sp|Q9ULP0-8|NDRG4_HUMAN	Isoform 8 of Protein NDRG4 OS=Homo sapiens GN=NDRG4	HUMAN	7
1652	10.4	12.39	36.17	9.765	6.239	sp|Q13683-9|ITA7_HUMAN	Isoform Alpha-7X2DB of Integrin alpha-7 OS=Homo sapiens GN=ITGA7	HUMAN	7
1692	10.16	14.82	38.16	16.85	10.58	sp|Q9NUT2-2|ABCB8_HUMAN	Isoform Short of ATP-binding cassette sub-family B member 8, mitochondrial OS=Homo sapiens GN=ABCB8	HUMAN	7
1473	11.96	17.92	78.84	46.05	26.28	sp|P05783|K1C18_HUMAN	Keratin, type I cytoskeletal 18 OS=Homo sapiens GN=KRT18 PE=1 SV=2	HUMAN	7
4877	0.48	12.37	35.28	19.33	8.156	sp|P04259|K2C6B_HUMAN	Keratin, type II cytoskeletal 6B OS=Homo sapiens GN=KRT6B PE=1 SV=5	HUMAN	7
5073	0.48	12.37	35.28	19.33	8.156	sp|P04259|K2C6B_HUMAN	Keratin, type II cytoskeletal 6B OS=Homo sapiens GN=KRT6B PE=1 SV=5	HUMAN	7
1299	13.98	14.28	53.27	30.7	20.77	sp|Q07666|KHDR1_HUMAN	KH domain-containing, RNA-binding, signal transduction-associated protein 1 OS=Homo sapiens GN=KHDRBS1 PE=1 SV=1	HUMAN	7
1461	12.07	17.7	51.5	19.31	11.87	sp|Q9Y496|KIF3A_HUMAN	Kinesin-like protein KIF3A OS=Homo sapiens GN=KIF3A PE=1 SV=4	HUMAN	7
4540	1.14	3.78	28.46	5.593	1.724	sp|P25391|LAMA1_HUMAN	Laminin subunit alpha-1 OS=Homo sapiens GN=LAMA1 PE=1 SV=2	HUMAN	7
1503	11.64	14.91	39.97	18.51	13.6	sp|Q9NT99|LRC4B_HUMAN	Leucine-rich repeat-containing protein 4B OS=Homo sapiens GN=LRRC4B PE=2 SV=3	HUMAN	7
1738	9.88	11.4	32.2	17.03	12.07	sp|Q08722|CD47_HUMAN	Leukocyte surface antigen CD47 OS=Homo sapiens GN=CD47 PE=1 SV=1	HUMAN	7
1365	13.1	14.42	63.71	34.18	31.22	sp|Q5VWZ2|LYPL1_HUMAN	Lysophospholipase-like protein 1 OS=Homo sapiens GN=LYPLAL1 PE=1 SV=3	HUMAN	7
4392	1.56	11.31	76.92	38.46	33.94	tr|F8W750|F8W750_HUMAN	MAGUK p55 subfamily member 2 (Fragment) OS=Homo sapiens GN=DLG2 PE=2 SV=1	HUMAN	7
1248	14.44	14.77	74.36	42.56	32.82	sp|O00264|PGRC1_HUMAN	Membrane-associated progesterone receptor component 1 OS=Homo sapiens GN=PGRMC1 PE=1 SV=3	HUMAN	7
1462	12.06	12.33	64.78	29.9	29.9	sp|O43772|MCAT_HUMAN	Mitochondrial carnitine/acylcarnitine carrier protein OS=Homo sapiens GN=SLC25A20 PE=1 SV=1	HUMAN	7
1729	9.95	12.73	41.13	20.31	17.22	sp|Q9NZJ7|MTCH1_HUMAN	Mitochondrial carrier homolog 1 OS=Homo sapiens GN=MTCH1 PE=1 SV=1	HUMAN	7
1541	11.29	11.82	41.55	29.64	26.59	sp|O96008|TOM40_HUMAN	Mitochondrial import receptor subunit TOM40 homolog OS=Homo sapiens GN=TOMM40 PE=1 SV=1	HUMAN	7
2427	6	12.6	41.75	17.48	11.33	sp|Q8IXI1|MIRO2_HUMAN	Mitochondrial Rho GTPase 2 OS=Homo sapiens GN=RHOT2 PE=1 SV=2	HUMAN	7
1586	10.92	12.4	50.41	24.9	20.2	tr|G3V0E4|G3V0E4_HUMAN	Mitochondrial-processing peptidase subunit beta OS=Homo sapiens GN=PMPCB PE=3 SV=1	HUMAN	7
1402	12.69	13.53	63.04	37.95	37.95	sp|Q99685|MGLL_HUMAN	Monoglyceride lipase OS=Homo sapiens GN=MGLL PE=1 SV=2	HUMAN	7
2111	7.5	11.77	75.76	49.24	37.12	sp|P02689|MYP2_HUMAN	Myelin P2 protein OS=Homo sapiens GN=PMP2 PE=1 SV=3	HUMAN	7
1417	12.51	13.7	46.65	19.17	14.22	sp|P20916|MAG_HUMAN	Myelin-associated glycoprotein OS=Homo sapiens GN=MAG PE=1 SV=1	HUMAN	7
1366	13.08	13.63	51.46	36.5	33.58	sp|P15559|NQO1_HUMAN	NAD(P)H dehydrogenase [quinone] 1 OS=Homo sapiens GN=NQO1 PE=1 SV=1	HUMAN	7
1206	15.16	16.25	71.21	42.16	28.02	sp|Q8IXJ6|SIR2_HUMAN	NAD-dependent protein deacetylase sirtuin-2 OS=Homo sapiens GN=SIRT2 PE=1 SV=2	HUMAN	7
1279	14.12	14.29	68.6	40.7	34.88	sp|O96000|NDUBA_HUMAN	NADH dehydrogenase [ubiquinone] 1 beta subcomplex subunit 10 OS=Homo sapiens GN=NDUFB10 PE=1 SV=3	HUMAN	7
1289	14.03	17.21	47.24	22.45	10.55	sp|Q96SB3|NEB2_HUMAN	Neurabin-2 OS=Homo sapiens GN=PPP1R9B PE=1 SV=2	HUMAN	7
1613	10.69	12.42	41.73	18.71	14.75	sp|P51674|GPM6A_HUMAN	Neuronal membrane glycoprotein M6-a OS=Homo sapiens GN=GPM6A PE=2 SV=2	HUMAN	7
1275	14.17	14.81	69.02	26.6	24.92	sp|Q15274|NADC_HUMAN	Nicotinate-nucleotide pyrophosphorylase [carboxylating] OS=Homo sapiens GN=QPRT PE=1 SV=3	HUMAN	7
1293	14	15.6	53.11	27.46	23.83	sp|Q7Z6G3|NECA2_HUMAN	N-terminal EF-hand calcium-binding protein 2 OS=Homo sapiens GN=NECAB2 PE=1 SV=1	HUMAN	7
1594	10.87	14.76	44.32	16	8.303	sp|Q8N1F7|NUP93_HUMAN	Nuclear pore complex protein Nup93 OS=Homo sapiens GN=NUP93 PE=1 SV=2	HUMAN	7
1367	13.06	14.98	60.74	32.97	21.26	sp|Q02818|NUCB1_HUMAN	Nucleobindin-1 OS=Homo sapiens GN=NUCB1 PE=1 SV=4	HUMAN	7
1565	11.12	14.91	40	26.14	16.59	sp|P23515|OMGP_HUMAN	Oligodendrocyte-myelin glycoprotein OS=Homo sapiens GN=OMG PE=1 SV=2	HUMAN	7
1218	14.93	16.06	46.47	17.22	10.53	sp|P22059|OSBP1_HUMAN	Oxysterol-binding protein 1 OS=Homo sapiens GN=OSBP PE=1 SV=1	HUMAN	7
3511	0.01	5.39	37.44	8.506	5.087	sp|O15357|SHIP2_HUMAN	Phosphatidylinositol 3,4,5-trisphosphate 5-phosphatase 2 OS=Homo sapiens GN=INPPL1 PE=1 SV=2	HUMAN	7
4990	0.01	5.39	37.44	8.506	5.087	sp|O15357|SHIP2_HUMAN	Phosphatidylinositol 3,4,5-trisphosphate 5-phosphatase 2 OS=Homo sapiens GN=INPPL1 PE=1 SV=2	HUMAN	7
2597	5.16	14.4	48.07	20.72	12.85	sp|P27986|P85A_HUMAN	Phosphatidylinositol 3-kinase regulatory subunit alpha OS=Homo sapiens GN=PIK3R1 PE=1 SV=2	HUMAN	7
1191	15.33	15.99	63.55	55.45	41.74	sp|A6NDG6|PGP_HUMAN	Phosphoglycolate phosphatase OS=Homo sapiens GN=PGP PE=1 SV=1	HUMAN	7
1342	13.37	13.75	52.07	39.31	39.31	sp|O00625|PIR_HUMAN	Pirin OS=Homo sapiens GN=PIR PE=1 SV=1	HUMAN	7
1569	11.07	11.52	69.94	54.6	50.31	tr|F5H866|F5H866_HUMAN	Pleckstrin homology domain-containing family B member 1 (Fragment) OS=Homo sapiens GN=PLEKHB1 PE=2 SV=1	HUMAN	7
1700	10.12	12.5	45.18	19.83	19.83	sp|Q9NX46|ARHL2_HUMAN	Poly(ADP-ribose) glycohydrolase ARH3 OS=Homo sapiens GN=ADPRHL2 PE=1 SV=1	HUMAN	7
1583	10.93	14.31	51.54	30.26	20	sp|Q6NZI2|PTRF_HUMAN	Polymerase I and transcript release factor OS=Homo sapiens GN=PTRF PE=1 SV=1	HUMAN	7
5487	10.93	14.31	51.54	30.26	20	sp|Q6NZI2|PTRF_HUMAN	Polymerase I and transcript release factor OS=Homo sapiens GN=PTRF PE=1 SV=1	HUMAN	7
1829	9.1	10.28	41.53	15.17	12.62	sp|Q15031|SYLM_HUMAN	Probable leucine--tRNA ligase, mitochondrial OS=Homo sapiens GN=LARS2 PE=1 SV=2	HUMAN	7
2087	0.01	14.58	45.26	13.34	7.98	sp|A2RTX5|SYTC2_HUMAN	Probable threonine--tRNA ligase 2, cytoplasmic OS=Homo sapiens GN=TARSL2 PE=1 SV=1	HUMAN	7
3399	2.66	13.24	86.81	72.53	67.03	tr|C9J712|C9J712_HUMAN	Profilin-2 OS=Homo sapiens GN=PFN2 PE=2 SV=1	HUMAN	7
1810	9.29	11.33	80.08	49.43	43.3	sp|P12004|PCNA_HUMAN	Proliferating cell nuclear antigen OS=Homo sapiens GN=PCNA PE=1 SV=1	HUMAN	7
1455	12.09	13.39	79.5	37.24	25.52	sp|Q9UL46|PSME2_HUMAN	Proteasome activator complex subunit 2 OS=Homo sapiens GN=PSME2 PE=1 SV=4	HUMAN	7
2381	6.12	8.27	67.32	33.46	25.59	sp|P61289|PSME3_HUMAN	Proteasome activator complex subunit 3 OS=Homo sapiens GN=PSME3 PE=1 SV=1	HUMAN	7
1260	14.32	14.71	53.11	40.66	36.1	sp|P20618|PSB1_HUMAN	Proteasome subunit beta type-1 OS=Homo sapiens GN=PSMB1 PE=1 SV=2	HUMAN	7
1328	13.57	13.87	70.29	64.85	43.51	sp|P28072|PSB6_HUMAN	Proteasome subunit beta type-6 OS=Homo sapiens GN=PSMB6 PE=1 SV=4	HUMAN	7
2320	6.28	6.34	45.49	15.81	5.349	sp|Q8IVF2|AHNK2_HUMAN	Protein AHNAK2 OS=Homo sapiens GN=AHNAK2 PE=1 SV=2	HUMAN	7
2098	7.6	8.78	59.81	17.58	10.99	sp|O14744|ANM5_HUMAN	Protein arginine N-methyltransferase 5 OS=Homo sapiens GN=PRMT5 PE=1 SV=4	HUMAN	7
1630	10.56	15.19	46.01	13.5	5.926	tr|E7ERW8|E7ERW8_HUMAN	Protein diaphanous homolog 1 OS=Homo sapiens GN=DIAPH1 PE=2 SV=1	HUMAN	7
1488	11.81	15.14	46.02	15.42	10.16	sp|Q9Y2G0|EFR3B_HUMAN	Protein EFR3 homolog B OS=Homo sapiens GN=EFR3B PE=1 SV=2	HUMAN	7
2020	8.02	12.8	65.02	33.44	28.48	sp|Q9H0Q0|FA49A_HUMAN	Protein FAM49A OS=Homo sapiens GN=FAM49A PE=1 SV=1	HUMAN	7
1272	14.19	15.72	56.84	28.54	22.41	sp|Q9UKS6|PACN3_HUMAN	Protein kinase C and casein kinase substrate in neurons protein 3 OS=Homo sapiens GN=PACSIN3 PE=1 SV=2	HUMAN	7
2206	6.94	8.43	28.98	4.866	3.691	tr|H7BZH9|H7BZH9_HUMAN	Protein prune homolog 2 (Fragment) OS=Homo sapiens GN=PRUNE2 PE=4 SV=1	HUMAN	7
2393	6.09	6.94	97.83	76.09	63.04	sp|P04271|S100B_HUMAN	Protein S100-B OS=Homo sapiens GN=S100B PE=1 SV=2	HUMAN	7
1715	10.06	10.66	77.88	64.42	51.92	sp|P61457|PHS_HUMAN	Pterin-4-alpha-carbinolamine dehydratase OS=Homo sapiens GN=PCBD1 PE=1 SV=2	HUMAN	7
1322	13.72	16.4	57.82	34.22	26.79	sp|Q9GZT8|GTPC1_HUMAN	Putative GTP cyclohydrolase 1 type 2 NIF3L1 OS=Homo sapiens GN=NIF3L1 PE=1 SV=2	HUMAN	7
1679	10.22	12.32	85.57	40.3	37.31	sp|P43487|RANG_HUMAN	Ran-specific GTPase-activating protein OS=Homo sapiens GN=RANBP1 PE=1 SV=1	HUMAN	7
2033	7.97	9.43	34.71	8.913	5.238	tr|B7ZCA0|B7ZCA0_HUMAN	Ras/Rap GTPase-activating protein SynGAP (Fragment) OS=Homo sapiens GN=SYNGAP1 PE=2 SV=2	HUMAN	7
2033	0.01	9.16	32.24	9.01	4.989	sp|Q96PV0|SYGP1_HUMAN	Ras/Rap GTPase-activating protein SynGAP OS=Homo sapiens GN=SYNGAP1 PE=1 SV=4	HUMAN	7
1481	11.89	14.52	70.22	40.89	36	sp|Q9UL25|RAB21_HUMAN	Ras-related protein Rab-21 OS=Homo sapiens GN=RAB21 PE=1 SV=3	HUMAN	7
3164	3.49	13.58	70.37	49.54	44.91	sp|Q8WUD1|RAB2B_HUMAN	Ras-related protein Rab-2B OS=Homo sapiens GN=RAB2B PE=1 SV=1	HUMAN	7
1540	11.29	13.84	72.48	54.59	43.58	sp|P20338|RAB4A_HUMAN	Ras-related protein Rab-4A OS=Homo sapiens GN=RAB4A PE=1 SV=3	HUMAN	7
3685	2.09	14.64	72.13	50.82	44.26	sp|P10114|RAP2A_HUMAN	Ras-related protein Rap-2a OS=Homo sapiens GN=RAP2A PE=1 SV=1	HUMAN	7
1861	8.88	11.59	43.39	23.28	23.28	sp|Q00765|REEP5_HUMAN	Receptor expression-enhancing protein 5 OS=Homo sapiens GN=REEP5 PE=1 SV=3	HUMAN	7
1446	12.2	14.16	52.4	37.99	28.38	sp|Q9BRX8|F213A_HUMAN	Redox-regulatory protein FAM213A OS=Homo sapiens GN=FAM213A PE=1 SV=3	HUMAN	7
1785	9.49	12.47	90.82	50.51	42.86	sp|P62745|RHOB_HUMAN	Rho-related GTP-binding protein RhoB OS=Homo sapiens GN=RHOB PE=1 SV=1	HUMAN	7
3607	2.16	15.05	49.15	18.59	10	tr|F5GYC4|F5GYC4_HUMAN	Ribosomal protein S6 kinase alpha-3 OS=Homo sapiens GN=RPS6KA3 PE=2 SV=1	HUMAN	7
1657	10.36	14.35	70.4	32.4	25.2	sp|Q9Y3A5|SBDS_HUMAN	Ribosome maturation protein SBDS OS=Homo sapiens GN=SBDS PE=1 SV=4	HUMAN	7
1389	12.78	14.55	51.09	18.69	16.51	sp|Q8WVM8|SCFD1_HUMAN	Sec1 family domain-containing protein 1 OS=Homo sapiens GN=SCFD1 PE=1 SV=4	HUMAN	7
1457	12.09	12.65	46.75	26.33	26.33	tr|U3KQ30|U3KQ30_HUMAN	Secretory carrier-associated membrane protein 1 OS=Homo sapiens GN=SCAMP1 PE=4 SV=1	HUMAN	7
1265	14.26	16.16	64.2	28.4	13.81	sp|P49591|SYSC_HUMAN	Serine--tRNA ligase, cytoplasmic OS=Homo sapiens GN=SARS PE=1 SV=3	HUMAN	7
1798	9.38	9.57	80.65	79.57	74.19	sp|Q9H299|SH3L3_HUMAN	SH3 domain-binding glutamic acid-rich-like protein 3 OS=Homo sapiens GN=SH3BGRL3 PE=1 SV=1	HUMAN	7
1740	9.87	13.53	40.58	28.12	22.04	sp|O43765|SGTA_HUMAN	Small glutamine-rich tetratricopeptide repeat-containing protein alpha OS=Homo sapiens GN=SGTA PE=1 SV=1	HUMAN	7
2094	7.63	7.72	81.58	76.32	67.11	sp|P62308|RUXG_HUMAN	Small nuclear ribonucleoprotein G OS=Homo sapiens GN=SNRPG PE=1 SV=1	HUMAN	7
1769	9.59	14.63	56.67	32	28.33	tr|B4DUC8|B4DUC8_HUMAN	S-methyl-5'-thioadenosine phosphorylase OS=Homo sapiens GN=MTAP PE=2 SV=1	HUMAN	7
2265	6.58	11.79	39.01	14.01	10.54	tr|E7EV41|E7EV41_HUMAN	Sodium/calcium exchanger 1 OS=Homo sapiens GN=SLC8A1 PE=2 SV=1	HUMAN	7
1851	8.96	9.81	28.02	15.32	13.31	sp|P11169|GTR3_HUMAN	Solute carrier family 2, facilitated glucose transporter member 3 OS=Homo sapiens GN=SLC2A3 PE=1 SV=1	HUMAN	7
1567	11.09	14.71	35.45	11.18	7.545	sp|O94875|SRBS2_HUMAN	Sorbin and SH3 domain-containing protein 2 OS=Homo sapiens GN=SORBS2 PE=1 SV=3	HUMAN	7
1568	11.07	13.14	53.89	26.55	16.97	sp|Q12874|SF3A3_HUMAN	Splicing factor 3A subunit 3 OS=Homo sapiens GN=SF3A3 PE=1 SV=1	HUMAN	7
1476	11.94	13.6	39.03	15.04	7.806	sp|Q15393|SF3B3_HUMAN	Splicing factor 3B subunit 3 OS=Homo sapiens GN=SF3B3 PE=1 SV=4	HUMAN	7
1364	13.1	14.82	39.1	21.66	14.24	sp|P78362|SRPK2_HUMAN	SRSF protein kinase 2 OS=Homo sapiens GN=SRPK2 PE=1 SV=3	HUMAN	7
1344	13.35	16.9	57.44	21.03	14.53	sp|Q9UH65|SWP70_HUMAN	Switch-associated protein 70 OS=Homo sapiens GN=SWAP70 PE=1 SV=1	HUMAN	7
1612	10.7	13.02	43.15	18.66	12.68	tr|F5H126|F5H126_HUMAN	Synaptotagmin-7 OS=Homo sapiens GN=SYT7 PE=2 SV=1	HUMAN	7
2505	5.65	9.29	53.47	27.08	23.26	sp|P32856|STX2_HUMAN	Syntaxin-2 OS=Homo sapiens GN=STX2 PE=1 SV=3	HUMAN	7
1806	9.31	13.17	40.79	21.84	18.68	sp|Q6DKK2|TTC19_HUMAN	Tetratricopeptide repeat protein 19, mitochondrial OS=Homo sapiens GN=TTC19 PE=1 SV=4	HUMAN	7
1409	12.6	13.47	58.83	19.21	16.47	sp|Q5JTV8|TOIP1_HUMAN	Torsin-1A-interacting protein 1 OS=Homo sapiens GN=TOR1AIP1 PE=1 SV=2	HUMAN	7
1562	11.15	11.39	94.07	84.75	74.58	sp|Q15370|ELOB_HUMAN	Transcription elongation factor B polypeptide 2 OS=Homo sapiens GN=TCEB2 PE=1 SV=1	HUMAN	7
1532	11.35	14.34	47.91	28.62	18.97	sp|P53007|TXTP_HUMAN	Tricarboxylate transport protein, mitochondrial OS=Homo sapiens GN=SLC25A1 PE=1 SV=2	HUMAN	7
1585	10.92	14.22	47.34	16.61	12.54	sp|Q96LD4|TRI47_HUMAN	Tripartite motif-containing protein 47 OS=Homo sapiens GN=TRIM47 PE=1 SV=2	HUMAN	7
1640	10.52	10.55	94.4	67.2	67.2	sp|Q9UI30|TR112_HUMAN	tRNA methyltransferase 112 homolog OS=Homo sapiens GN=TRMT112 PE=1 SV=1	HUMAN	7
1339	13.42	14.82	72.04	36.49	34.6	tr|H7BZ77|H7BZ77_HUMAN	TSC22 domain family protein 4 (Fragment) OS=Homo sapiens GN=TSC22D4 PE=4 SV=1	HUMAN	7
1721	10.03	13.76	52.31	24.57	21.1	sp|Q15814|TBCC_HUMAN	Tubulin-specific chaperone C OS=Homo sapiens GN=TBCC PE=1 SV=2	HUMAN	7
1477	11.94	12.35	34.87	10.95	7.68	tr|A6NNK5|A6NNK5_HUMAN	Tumor suppressor p53-binding protein 1 OS=Homo sapiens GN=TP53BP1 PE=2 SV=2	HUMAN	7
1413	12.56	13.4	47.52	32.62	26.95	sp|P09012|SNRPA_HUMAN	U1 small nuclear ribonucleoprotein A OS=Homo sapiens GN=SNRPA PE=1 SV=3	HUMAN	7
2136	7.36	13.78	59.22	34.12	28.24	sp|P09661|RU2A_HUMAN	U2 small nuclear ribonucleoprotein A' OS=Homo sapiens GN=SNRPA1 PE=1 SV=2	HUMAN	7
1573	11.03	11.24	64.62	42.56	37.95	sp|Q96DE0|NUD16_HUMAN	U8 snoRNA-decapping enzyme OS=Homo sapiens GN=NUDT16 PE=1 SV=2	HUMAN	7
1876	8.81	10.08	60.06	22.41	19.54	sp|Q14376|GALE_HUMAN	UDP-glucose 4-epimerase OS=Homo sapiens GN=GALE PE=1 SV=2	HUMAN	7
2298	6.4	11.56	47.42	16.25	12.62	tr|H0YHG0|H0YHG0_HUMAN	Uncharacterized protein (Fragment) OS=Homo sapiens PE=4 SV=1	HUMAN	7
1454	12.09	14.33	66.96	27.68	22.32	sp|Q4G0F5|VP26B_HUMAN	Vacuolar protein sorting-associated protein 26B OS=Homo sapiens GN=VPS26B PE=1 SV=2	HUMAN	7
3014	4	12.03	52	50	50	sp|Q15836|VAMP3_HUMAN	Vesicle-associated membrane protein 3 OS=Homo sapiens GN=VAMP3 PE=1 SV=3	HUMAN	7
2080	7.69	11.59	78.31	56.22	30.52	sp|Q9P0L0|VAPA_HUMAN	Vesicle-associated membrane protein-associated protein A OS=Homo sapiens GN=VAPA PE=1 SV=3	HUMAN	7
1500	11.66	13.13	37.96	16.79	11.31	tr|B4DG46|B4DG46_HUMAN	Vesicular glutamate transporter 1 OS=Homo sapiens GN=SLC17A7 PE=2 SV=1	HUMAN	7
1550	11.2	13.21	41.03	21.44	17.73	sp|Q9H1Z4|WDR13_HUMAN	WD repeat-containing protein 13 OS=Homo sapiens GN=WDR13 PE=1 SV=2	HUMAN	7
1414	12.53	12.73	66.56	42.95	35.08	sp|Q9GZS3|WDR61_HUMAN	WD repeat-containing protein 61 OS=Homo sapiens GN=WDR61 PE=1 SV=1	HUMAN	7
1428	12.36	12.91	37.15	23.29	17.27	sp|Q9Y6W5|WASF2_HUMAN	Wiskott-Aldrich syndrome protein family member 2 OS=Homo sapiens GN=WASF2 PE=1 SV=3	HUMAN	7
1833	9.08	11.08	38.46	15.95	9.402	sp|Q04446|GLGB_HUMAN	1,4-alpha-glucan-branching enzyme OS=Homo sapiens GN=GBE1 PE=1 SV=3	HUMAN	6
1746	9.82	10.23	63.2	57.6	48.8	sp|Q9NRX4|PHP14_HUMAN	14 kDa phosphohistidine phosphatase OS=Homo sapiens GN=PHPT1 PE=1 SV=1	HUMAN	6
1591	10.89	12.82	60.8	34.57	30.25	sp|P51665|PSMD7_HUMAN	26S proteasome non-ATPase regulatory subunit 7 OS=Homo sapiens GN=PSMD7 PE=1 SV=2	HUMAN	6
1880	8.79	9.12	62.59	21.85	21.85	sp|Q96SZ5|AEDO_HUMAN	2-aminoethanethiol dioxygenase OS=Homo sapiens GN=ADO PE=1 SV=2	HUMAN	6
1860	8.89	9.31	55.24	32.17	25.52	sp|P46952|3HAO_HUMAN	3-hydroxyanthranilate 3,4-dioxygenase OS=Homo sapiens GN=HAAO PE=1 SV=2	HUMAN	6
1589	10.91	12.04	77.27	43.18	40.15	sp|P25398|RS12_HUMAN	40S ribosomal protein S12 OS=Homo sapiens GN=RPS12 PE=1 SV=3	HUMAN	6
1988	8.15	10.54	57.62	41.72	35.1	sp|P62263|RS14_HUMAN	40S ribosomal protein S14 OS=Homo sapiens GN=RPS14 PE=1 SV=3	HUMAN	6
1977	8.21	9.4	80	54.81	43.7	sp|P0CW22|RS17L_HUMAN	40S ribosomal protein S17-like OS=Homo sapiens GN=RPS17L PE=1 SV=1	HUMAN	6
1629	10.57	11.17	89.66	64.14	37.93	sp|P39019|RS19_HUMAN	40S ribosomal protein S19 OS=Homo sapiens GN=RPS19 PE=1 SV=2	HUMAN	6
1656	10.37	11.2	77.78	74.07	55.56	tr|Q8WVC2|Q8WVC2_HUMAN	40S ribosomal protein S21 OS=Homo sapiens GN=RPS21 PE=2 SV=1	HUMAN	6
1508	11.6	12.87	61.98	40.68	21.67	sp|P62701|RS4X_HUMAN	40S ribosomal protein S4, X isoform OS=Homo sapiens GN=RPS4X PE=1 SV=2	HUMAN	6
1490	11.77	11.8	96.52	60	60	sp|P05387|RLA2_HUMAN	60S acidic ribosomal protein P2 OS=Homo sapiens GN=RPLP2 PE=1 SV=1	HUMAN	6
1558	11.17	11.42	74.29	47.86	45	sp|P62829|RL23_HUMAN	60S ribosomal protein L23 OS=Homo sapiens GN=RPL23 PE=1 SV=1	HUMAN	6
1302	13.95	16.9	53.64	25.79	15.51	sp|A1L0T0|ILVBL_HUMAN	Acetolactate synthase-like protein OS=Homo sapiens GN=ILVBL PE=1 SV=2	HUMAN	6
1561	11.15	11.7	73.64	44.19	40.31	tr|G3V2U7|G3V2U7_HUMAN	Acylphosphatase OS=Homo sapiens GN=ACYP1 PE=2 SV=1	HUMAN	6
1902	8.65	9.45	57.23	22.52	16.94	sp|P30566|PUR8_HUMAN	Adenylosuccinate lyase OS=Homo sapiens GN=ADSL PE=1 SV=2	HUMAN	6
1755	9.75	10.46	94.74	93.42	78.95	sp|Q15847|ADIRF_HUMAN	Adipogenesis regulatory factor OS=Homo sapiens GN=ADIRF PE=1 SV=1	HUMAN	6
1665	10.33	11.89	52.17	45.11	38.59	sp|P36404|ARL2_HUMAN	ADP-ribosylation factor-like protein 2 OS=Homo sapiens GN=ARL2 PE=1 SV=4	HUMAN	6
2028	8	10.86	48.64	27.49	25.68	sp|O95154|ARK73_HUMAN	Aflatoxin B1 aldehyde reductase member 3 OS=Homo sapiens GN=AKR7A3 PE=1 SV=2	HUMAN	6
1892	8.69	14.86	47	22.44	14.7	sp|P30837|AL1B1_HUMAN	Aldehyde dehydrogenase X, mitochondrial OS=Homo sapiens GN=ALDH1B1 PE=1 SV=3	HUMAN	6
1577	10.99	11.58	45.25	26.26	21.21	sp|P04217|A1BG_HUMAN	Alpha-1B-glycoprotein OS=Homo sapiens GN=A1BG PE=1 SV=4	HUMAN	6
1710	10.08	14.33	39.01	14.08	11.97	tr|J3KPL8|J3KPL8_HUMAN	Amyloid beta A4 precursor protein-binding family B member 1 OS=Homo sapiens GN=APBB1 PE=2 SV=1	HUMAN	6
1782	9.53	10.41	38.45	9.612	5.82	sp|Q92625|ANS1A_HUMAN	Ankyrin repeat and SAM domain-containing protein 1A OS=Homo sapiens GN=ANKS1A PE=1 SV=4	HUMAN	6
1538	11.3	12.94	45.8	13.61	7.811	tr|B3KXW5|B3KXW5_HUMAN	AP-1 complex subunit gamma-1 OS=Homo sapiens GN=AP1G1 PE=2 SV=1	HUMAN	6
1439	12.24	14.14	39.23	15.14	9.045	tr|E7EMM2|E7EMM2_HUMAN	AP-3 complex subunit delta-1 OS=Homo sapiens GN=AP3D1 PE=2 SV=1	HUMAN	6
2359	6.17	10.46	48.79	17.69	15.01	sp|P53367|ARFP1_HUMAN	Arfaptin-1 OS=Homo sapiens GN=ARFIP1 PE=1 SV=2	HUMAN	6
1843	9.02	10.87	47.39	12.13	4.694	sp|Q9ULH1|ASAP1_HUMAN	Arf-GAP with SH3 domain, ANK repeat and PH domain-containing protein 1 OS=Homo sapiens GN=ASAP1 PE=1 SV=4	HUMAN	6
1634	10.54	11.45	59.54	34.19	25.93	tr|I3L448|I3L448_HUMAN	ATP synthase mitochondrial F1 complex assembly factor 1 OS=Homo sapiens GN=ATPAF1 PE=2 SV=1	HUMAN	6
1631	10.55	11.85	33.52	10.06	4.681	sp|O94911|ABCA8_HUMAN	ATP-binding cassette sub-family A member 8 OS=Homo sapiens GN=ABCA8 PE=1 SV=3	HUMAN	6
1360	13.15	13.9	42.81	22.84	12.77	sp|P07686|HEXB_HUMAN	Beta-hexosaminidase subunit beta OS=Homo sapiens GN=HEXB PE=1 SV=3	HUMAN	6
1584	10.93	11.34	49.42	34.36	24.71	sp|P07738|PMGE_HUMAN	Bisphosphoglycerate mutase OS=Homo sapiens GN=BPGM PE=1 SV=2	HUMAN	6
1603	10.74	12.88	65.69	28.47	24.33	sp|Q5VW32|BROX_HUMAN	BRO1 domain-containing protein BROX OS=Homo sapiens GN=BROX PE=1 SV=1	HUMAN	6
2447	5.97	9.09	57.85	36.02	19.92	sp|P05937|CALB1_HUMAN	Calbindin OS=Homo sapiens GN=CALB1 PE=1 SV=2	HUMAN	6
1819	9.18	10.62	50.52	22.01	15.3	sp|Q6NUK1|SCMC1_HUMAN	Calcium-binding mitochondrial carrier protein SCaMC-1 OS=Homo sapiens GN=SLC25A24 PE=1 SV=2	HUMAN	6
1523	11.46	13.41	46.63	19.65	16.13	sp|Q9Y376|CAB39_HUMAN	Calcium-binding protein 39 OS=Homo sapiens GN=CAB39 PE=1 SV=1	HUMAN	6
2552	5.43	11.32	50.16	14.75	8.852	sp|O14967|CLGN_HUMAN	Calmegin OS=Homo sapiens GN=CLGN PE=1 SV=1	HUMAN	6
2475	5.84	13.29	55.12	26.77	20.73	sp|P31321|KAP1_HUMAN	cAMP-dependent protein kinase type I-beta regulatory subunit OS=Homo sapiens GN=PRKAR1B PE=1 SV=4	HUMAN	6
1614	10.69	11.4	88.95	55.23	52.91	sp|P41208|CETN2_HUMAN	Centrin-2 OS=Homo sapiens GN=CETN2 PE=1 SV=1	HUMAN	6
2066	7.76	10.62	56.07	21.19	16.11	sp|Q8WUX9|CHMP7_HUMAN	Charged multivesicular body protein 7 OS=Homo sapiens GN=CHMP7 PE=1 SV=1	HUMAN	6
1944	8.38	11.32	71.35	52.97	45.95	sp|P83916|CBX1_HUMAN	Chromobox protein homolog 1 OS=Homo sapiens GN=CBX1 PE=1 SV=1	HUMAN	6
1720	10.04	11.01	61.18	27.35	23.24	sp|Q8N0X4|CLYBL_HUMAN	Citrate lyase subunit beta-like protein, mitochondrial OS=Homo sapiens GN=CLYBL PE=2 SV=2	HUMAN	6
1437	12.25	12.31	58.14	43.02	39.53	sp|Q14011|CIRBP_HUMAN	Cold-inducible RNA-binding protein OS=Homo sapiens GN=CIRBP PE=1 SV=1	HUMAN	6
1632	10.55	11.48	77.84	27.54	18.86	sp|Q92905|CSN5_HUMAN	COP9 signalosome complex subunit 5 OS=Homo sapiens GN=COPS5 PE=1 SV=4	HUMAN	6
1871	8.84	9.36	63.27	29.82	17.45	sp|Q9UBW8|CSN7A_HUMAN	COP9 signalosome complex subunit 7a OS=Homo sapiens GN=COPS7A PE=1 SV=1	HUMAN	6
1732	9.93	10.16	57.89	51.67	41.15	sp|Q99627|CSN8_HUMAN	COP9 signalosome complex subunit 8 OS=Homo sapiens GN=COPS8 PE=1 SV=1	HUMAN	6
1619	10.63	13.14	44.62	29.57	21.51	sp|O75367|H2AY_HUMAN	Core histone macro-H2A.1 OS=Homo sapiens GN=H2AFY PE=1 SV=4	HUMAN	6
[truncated: 2,532 more rows]
