# Supplementary material for: Olfactory bulb proteome dynamics during the progression of sporadic Alzheimer's disease: identification of common and distinct olfactory targets across Alzheimer-related co-pathologies
Source: Oncotarget. 2015 Oct 28;6(37):39437–56. doi: 10.18632/oncotarget.6254 (PMC4741837; doi:10.18632/oncotarget.6254)
Supplement: Supplementary file 3 [file oncotarget-06-39437-s003.xlsx]

## Sheet: PATHWAYS
Supplementary table 3. Protein clusters significantly enriched in OB proteome dataset (fold enrichment > 1.5, p-value <0.05) are shown. Pathways databases used are KEGG, Reactome , and Panther
Fold enrichment refers to the number of relevant olfactory protein species represented in each cluster relative to random expression of all genes in the human genome
KEGG PATHWAYS
Term	Count	PValue	Proteins	List Total	Pop Hits	Pop Total	Fold Enrichment
hsa04510:Focal adhesion	88	5.85486e-06	P17655, P12931, P53779, Q03135, P02462, P62136, P26006, P27986, O15530, P62993, O43707, O75914, P12111, Q13153, P62140, Q9Y490, P05556, Q9Y6N6, P49841, Q92934, P08572, Q13464, P21333, P05771, O75369, P08123, P63000, P24043, P24821, O15230, P56199, Q13418, P61586, P45984, P04275, P60484, O00459, P45983, P02751, P18206, P60953, P36873, P17252, Q8IYN9, Q02750, Q9Y4G6, P35609, Q13017, P12814, P46109,…	1467	201	5085	1.51757
hsa00562:Inositol phosphate metabolism	24	0.0207057	P60174, Q9NPH2, Q13572, Q8N3E9, P51178, Q9NQ66, P19174, P49441, Q02252, O15357, Q9BT40, P29218, Q15147, Q8TBX8, O14986, Q9UBF8, P27987, P42356, O43426, P48426, P78356, Q96PE3, P60484, O60331	1467	54	5085	1.54056
hsa05110:Vibrio cholerae infection	25	0.0168782	Q16864, O95670, P17252, Q9UDY2, Q93050, P13667, Q9Y5K8, P38606, P55011, Q15904, P17612, P22694, P84077, P36543, Q07157, Q5JWF2, P63092, O75348, P05129, P19174, Q9UI12, P05771, P21283, P21281, Q96HE7, P63261	1467	56	5085	1.54744
hsa03010:Ribosome	39	0.00205997	P36578, P46777, P62277, P62753, P27635, P30050, P32969, P62249, P62979, P62424, P62269, P61247, P62906, P62857, P62829, P62241, Q8WVC2, P62244, P23396, P62854, P46782, P62701, P46781, P60866, P15880, P46783, P05387, P39019, P05388, P62081, P62913, P25398, P55795, P62888, P50914, Q9Y3U8, P26373, P39023	1467	87	5085	1.55384
hsa04530:Tight junction	61	5.07116e-05	Q66LE6, P63151, P12931, P62714, P16989, P30153, P35221, P11171, O43491, Q02156, Q8N3R9, O14807, Q15334, P57087, Q8NI35, Q00005, O43707, P63096, Q9H4G0, P05771, P35579, Q13813, P35580, Q7Z406, P14317, P67775, P61586, P60484, P19784, Q5TIG5, P60953, Q96QZ7, P17252, P51153, Q9UDY2, Q5TCQ9, P04899, P35609, Q9P2M7, P12814, Q9Y2J2, Q86UL8, P35749, Q07157, P08754, Q9P0L0, Q9BX67, P05129, O14936, Q05655,…	1467	134	5085	1.57792
hsa00270:Cysteine and methionine metabolism	16	0.0407954	P35520, P19623, P17174, P31153, P00338, P00505, P07195, P23526, O43865, Q9BV57, P07864, Q9NZL9, Q96HN2, P52788, P32929, Q9UHY7	1467	34	5085	1.63118
hsa04540:Gap junction	42	0.000372554	P07437, P04350, Q14571, P12931, Q71U36, Q9NQ66, P17252, Q02750, P04899, P68371, Q15147, P62993, P09619, P17302, P28482, P17612, P63096, P36507, Q9BUF5, P22694, Q02108, P29992, Q07157, P08754, Q5JWF2, Q13509, P63092, P05129, P50148, P27361, P05771, Q13976, O43306, P33402, P41594, Q9BVA1, Q13885, P01116, Q13255, P00533, Q9H4B7, P01111, P01112	1467	89	5085	1.63576
hsa00310:Lysine degradation	21	0.0136657	P24752, P51648, Q9NVH6, Q02218, Q9P0Z9, Q9ULD0, P30837, P05091, Q9UDR5, Q9NRN7, P49189, Q9BWD1, P30084, P40939, O75936, Q8WTS6, Q92947, P36957, Q16836, Q08426, P49419	1467	44	5085	1.65435
hsa04520:Adherens junction	37	0.00059131	P19784, P46940, P18206, Q5TIG5, P60953, Q92692, P12931, Q9UQB8, Q9Y6W5, P35221, P35609, P12814, P10586, P29350, O60716, P24666, P28482, P06241, P60763, P06213, O43707, O00401, Q07157, Q9UPY6, Q9BX66, P16591, P27361, Q5SRQ6, P63000, Q15796, Q92558, Q9UI47, Q13485, Q5R3A8, P61586, P63261, P00533, P26232	1467	77	5085	1.6656
hsa05016:Huntington's disease	88	1.43453e-08	O14561, O14949, O00291, O00483, P63010, Q15147, P21796, O43181, P36954, O95168, O95169, P18859, Q9Y6M9, P36542, O95167, P22695, P47985, P08574, Q13561, Q00059, P51970, O00217, P56381, Q08752, P24539, P13073, O95298, P10606, P21980, O95299, P41594, Q07812, P04179, P28331, P00846, O95782, O14548, P09497, Q96CW1, P09496, O43676, Q9P225, P00441, O96000, Q9NQ66, P09669, P45880, O43678, P15954, P31040,…	1467	180	5085	1.69461
hsa05014:Amyotrophic lateral sclerosis (ALS)	26	0.00339376	P29466, P00441, P52564, Q08209, P04040, P42262, O96008, P16298, Q99683, P29475, Q92934, P48454, P07196, P43004, P07203, P63000, P41219, P99999, P42261, Q99653, P20339, Q07812, P12036, P42574, Q16539, P55957	1467	53	5085	1.70043
hsa04730:Long-term depression	34	0.000598825	Q14571, P62714, P17252, Q9NQ66, P30153, Q02750, P42262, P04899, Q15147, P29475, P28482, P36507, P63096, P19086, Q02108, P29992, P07948, P08754, Q5JWF2, P63092, P05129, P50148, P27361, P05771, Q13976, P42261, P33402, Q14344, P41594, P09471, P67775, Q13255, P01116, P01111, P01112	1467	69	5085	1.70801
hsa00380:Tryptophan metabolism	20	0.00923093	P24752, P51648, Q9UGM6, P46952, Q02218, P04040, Q9ULD0, P30837, P05091, P49189, P27338, Q9BWD1, P30084, P40939, P21397, Q92947, Q16836, Q08426, P49419, P23381	1467	40	5085	1.73313
hsa04130:SNARE interactions in vesicular transport	19	0.0115406	Q12846, O15400, Q13190, P32856, Q15836, P60880, Q9UEU0, O43752, Q16623, O75396, O15498, O14662, P23763, P61266, Q86Y82, Q5SQN1, O95721, Q9UNK0, P51809	1467	38	5085	1.73313
hsa00051:Fructose and mannose metabolism	17	0.0180903	Q92871, Q9Y5P6, P60174, Q01813, P04075, Q00796, P34949, Q13630, Q8N0W3, P19367, O60825, Q96IJ6, P17858, P09972, Q9NRX4, P08237, P15121	1467	34	5085	1.73313
hsa04666:Fc gamma R-mediated phagocytosis	48	1.47003e-05	O14495, Q92747, P60953, Q9UQ16, Q9Y6U3, P17252, Q02750, Q9Y6W5, P49006, Q02156, Q05193, O14986, P46109, P27986, P43405, O00429, P28482, P29966, P78356, P46108, Q8TDY4, O00401, P07948, P49418, Q9BPX5, Q9UPY6, O15144, Q9ULH1, Q13153, Q9Y281, O15145, P08575, P05129, P50570, P19174, P27361, O15511, P05771, Q05655, O43150, O14939, P63000, Q92558, P50552, P06396, P62330, O60331, O00459	1467	95	5085	1.75137
hsa04720:Long-term potentiation	36	6.40387e-05	Q14571, P36873, Q15349, Q9NQ66, P17252, Q08209, Q02750, P42262, P16298, P62136, Q15147, Q9UQM7, P28482, P17612, P36507, P22694, P61224, P62834, P62140, P48454, P05129, P50148, P27361, P05771, Q16566, O14974, P42261, Q99653, P41594, Q13555, P01116, Q13255, Q13554, P01111, Q13557, P01112	1467	68	5085	1.83508
hsa05120:Epithelial cell signaling in Helicobacter pylori infection	36	6.40387e-05	Q16864, P60953, P12931, Q2TAM5, O95670, O14920, P41240, P53779, Q93050, Q9Y5K8, P38606, Q06124, P57087, Q9Y2X7, Q15904, P36543, P07948, Q07157, P23471, O75348, Q13153, Q9BX67, P19174, O14672, Q9UI12, P19838, P21283, P21281, P63000, P78536, P45984, P45985, P42574, Q16539, P00533, P45983	1467	68	5085	1.83508
hsa04144:Endocytosis	98	3.70325e-12	Q99816, Q9Y3E7, O75351, P01892, Q8N6H7, Q9H444, Q9BXF6, O14986, P11142, Q15075, Q96J02, Q9Y6I3, Q8IYB5, Q9H1K0, P50570, Q8WU79, Q9BRG1, O95782, P49407, P09497, P09496, P34931, P60953, O43633, Q9UQ16, P22681, Q9UPP2, Q9NP61, P61020, Q9NZN4, Q9NZN3, Q9H223, Q05193, O94973, O75886, Q8NEZ2, Q15907, Q00610, Q9UK41, Q9NP79, Q9ULH1, P22607, Q15276, Q92783, Q96P48, Q9UPQ3, Q9Y371, Q13636, O14939, Q9UQN3,…	1467	184	5085	1.84616
hsa05010:Alzheimer's disease	87	6.18919e-11	O14561, P17655, P04406, O14949, Q14571, P37840, Q08209, Q99714, O00483, Q15147, O43181, O95168, O95169, Q13564, Q00535, P18859, Q9Y6M9, P36542, O95167, P22695, P47985, P08574, P49841, Q92934, P51970, O00217, P56381, P14735, P78536, P24539, Q07954, P13073, O95298, P10606, P02649, O95299, P28331, P00846, O14548, P55957, O43676, O96000, Q9NQ66, P09669, O43678, P16615, P15954, P16298, P31040, Q92542,…	1467	163	5085	1.85009
hsa00450:Selenoamino acid metabolism	14	0.0180704	P36269, P35520, P56192, Q9UIC8, P31153, P49903, Q96I15, P23526, O43252, O43865, Q9NZL9, Q96HN2, P32929, Q9UJ14	1467	26	5085	1.86645
hsa03040:Spliceosome	69	1.88835e-09	Q09161, Q12874, O75494, Q15029, Q01081, P14678, Q99459, P11142, O95777, O43290, Q16629, Q13243, P62995, Q13242, Q00839, P61978, O43660, P08579, O94906, Q13247, P49756, Q8WYA6, P17844, Q07955, P62312, P62314, Q9UKV3, P62316, O43143, P62318, Q15393, Q9Y3B4, Q15459, Q15365, P09661, P38159, P62310, P84103, Q13595, P34931, Q8WWY3, Q86XP3, Q7L014, Q9UMS4, O75533, P62308, P08107, P55769, Q9UHX1, P09012,…	1467	126	5085	1.89819
hsa00480:Glutathione metabolism	28	0.000154203	P36269, P19623, Q03013, P78417, P48735, O14841, O95831, O75223, P48507, P21266, P30711, P28161, P52788, P09488, Q9UJ14, Q5VV89, P48506, P00390, P22352, P46439, P07203, Q9Y2Q3, P48637, O75874, P09211, O95881, P11413, P28838, P36969	1467	50	5085	1.9411
hsa00190:Oxidative phosphorylation	73	1.27831e-10	Q16864, O14561, O14949, O75964, Q86Y39, O00483, Q15181, O43181, O95168, O95169, P38606, P18859, Q9Y6M9, P36542, O95167, P36543, P22695, P47985, P08574, P51970, P56385, O00217, P21283, P56381, P21281, P24539, P13073, P10606, O95298, O95299, P28331, P00846, O14548, Q9H2U2, O43676, O96000, O95670, P09669, O43678, P15954, Q93050, P31040, Q9Y5K8, P30049, Q15904, P00403, Q16795, O75380, O95182, O43920,…	1467	130	5085	1.94644
hsa05012:Parkinson's disease	73	4.80441e-11	O14561, P09936, O14949, P37840, O00483, P21796, O43181, O95168, P07101, O95169, P18859, Q9Y6M9, P36542, O95167, Q99497, P22695, P47985, P68036, P08574, P22314, P51970, O00217, P56381, Q08752, P24539, P13073, P10606, O95298, O95299, P28331, P00846, O14548, O43676, O96000, P45880, P09669, O43678, P15954, O43464, P31040, P05141, P62979, P30049, P00403, Q16795, O75380, O95182, O43920, P56181, P49821,…	1467	128	5085	1.97685
hsa00260:Glycine, serine and threonine metabolism	18	0.00206568	P35520, Q9Y617, Q9UL12, Q8NE62, P34896, P48728, P34897, Q9P0Z9, Q9GZT4, P09622, O43175, Q8TCC6, P27338, Q14353, P21397, P50440, P32929, P78330	1467	31	5085	2.01267
hsa00330:Arginine and proline metabolism	31	1.98721e-05	P17540, P00367, P19623, P17174, P15104, P00505, P04424, P30837, P05091, O43272, Q14353, P52788, P29475, P50440, P49419, Q96F10, P51648, P00966, P12277, Q96C36, O94925, P31327, P54886, P04181, P12532, P27338, P49189, P13674, P21397, P30038, P28838	1467	53	5085	2.02743
hsa00520:Amino sugar and nucleotide sugar metabolism	26	8.99674e-05	Q9NR45, Q8TDQ7, Q06210, Q16222, Q8TBE9, O95394, P46926, P07686, Q8N0W3, Q8NFW8, Q96IJ6, P07902, Q9UJ70, Q14376, Q92871, Q9Y5P6, P34949, P06744, Q13630, Q9Y303, P19367, Q9UHQ9, P36871, P51606, Q96G03, P00387	1467	44	5085	2.04824
hsa05130:Pathogenic Escherichia coli infection	34	3.90439e-06	Q92747, P07437, P04350, O43639, P60953, Q71U36, P17252, P05783, P68371, P27348, P15311, P06241, Q9BUF5, O00401, P63104, Q13509, Q9BPX5, Q92974, P05556, O15144, O15145, Q13464, P08571, O15511, P14317, Q9BVA1, P61586, Q5R3A8, P63261, O75116, Q13885, P16333, P19338, Q9H4B7, Q14247	1467	57	5085	2.06759
hsa00970:Aminoacyl-tRNA biosynthesis	26	1.70206e-05	Q9UGM6, P56192, P14868, Q96I59, P54136, Q8TEA8, Q15031, A2RTX5, Q5JTZ9, Q9HA77, Q9Y2Z4, P49588, P26639, Q9NSE4, P41250, P54577, Q6PI48, P26640, Q7L3T8, O43776, Q15046, P49590, P07814, Q9NSD9, P12081, P49591, P23381	1467	41	5085	2.19811
hsa00903:Limonene and pinene degradation	9	0.0246739	P51648, P49189, P30084, P40939, Q5VVQ6, Q08426, P49419, P30837, P05091	1467	14	5085	2.22831
hsa00250:Alanine, aspartate and glutamate metabolism	20	0.000162097	Q05329, P45381, Q06210, P00367, Q06203, P51649, P00966, O94925, P15104, P17174, P30520, P31327, Q99259, P00505, P04424, P30566, P08243, Q8TD30, P30038, P24298	1467	31	5085	2.2363
hsa00010:Glycolysis / Gluconeogenesis	39	2.49511e-08	P04406, Q01813, P47895, P06733, P04075, P00325, Q96C23, P09622, P11766, P30837, P17858, P05091, P07738, P13929, Q16822, P09104, P08559, P49419, P60174, P51648, P07205, P18669, Q9NUB1, P10515, P00338, P06744, P07195, P19367, P09972, P07864, P11177, P36871, P00558, P49189, P08237, Q96G03, P14550, P15259, P14618	1467	60	5085	2.25307
hsa00650:Butanoate metabolism	23	1.42183e-05	Q01581, P24752, Q05329, P51648, P51649, Q9H9P8, Q99259, P30837, P05091, P16219, Q02338, P11177, P49189, Q9BUT1, Q9BWD1, P30084, P55809, P40939, Q16836, P08559, Q08426, P49419, P35914	1467	34	5085	2.34482
hsa00030:Pentose phosphate pathway	17	0.000265076	Q9H477, P37837, Q01813, P04075, P06744, Q9Y315, P29401, P17858, P09972, P11908, O95336, P36871, P08237, P60891, Q96G03, P11413, Q96AT9	1467	25	5085	2.35706
hsa00410:beta-Alanine metabolism	16	0.000145236	Q05329, P51648, P19623, Q99259, O95822, P30837, P05091, P11310, Q6NVY1, P49189, P52788, P30084, P40939, Q14117, Q08426, P49419	1467	22	5085	2.52091
hsa03050:Proteasome	35	7.02299e-10	P35998, P43686, P48556, O43242, P25788, Q13200, P25789, P25786, P25787, Q99460, Q92530, Q99436, O00487, P62195, P20618, P28062, P61289, P17980, P55036, P28065, P28066, Q9UL46, Q06323, P28074, P28072, P28070, Q9UNM6, O14818, Q8TAA3, P62333, P51665, O00231, P49721, P62191, O00232	1467	47	5085	2.58126
hsa00071:Fatty acid metabolism	30	1.2047e-08	P49748, P24752, P42126, P00325, O95573, P11766, P30837, P05091, P45954, P11310, Q9UKU0, P23786, Q9BWD1, Q92947, Q08426, P49419, O75521, P51648, P42765, P09110, P16219, P49189, P50416, P30084, P55084, P40939, P28330, Q16836, Q15067, Q8TCG5	1467	40	5085	2.59969
hsa03060:Protein export	6	0.0492043	O76094, P49458, P61011, P37108, P08240, Q9UHB9	1467	8	5085	2.59969
hsa00620:Pyruvate metabolism	31	1.72433e-09	P24752, P23368, P09622, P30837, P05091, P14621, Q16775, Q9BWD1, Q16822, P08559, P49419, P11498, P40925, P51648, P40926, Q16798, Q6PII5, Q9NUB1, P00338, P10515, Q04760, P07195, P48163, Q86WU2, P07864, P11177, P49189, Q59FY4, P15121, Q9UBQ7, P14618	1467	40	5085	2.68635
hsa00072:Synthesis and degradation of ketone bodies	7	0.0206294	Q01581, P24752, Q02338, Q9BUT1, Q9BWD1, P55809, P35914	1467	9	5085	2.69598
hsa00640:Propanoate metabolism	26	9.72964e-09	P24752, P53597, Q02252, P30837, P05091, P05165, P11310, Q9BWD1, Q96I99, Q08426, P49419, Q96PE7, P51648, Q9NUB1, P00338, Q9H6R3, P07195, O95822, P07864, Q6NVY1, P49189, Q59FY4, P30084, P22033, P40939, Q9P2R7	1467	32	5085	2.81633
hsa00020:Citrate cycle (TCA cycle)	26	2.92822e-09	P53597, P48735, P09622, P31040, Q96I99, P53396, Q16822, P36957, P08559, P51553, P11498, P40925, P40926, P21912, P10515, O43837, Q02218, Q9ULD0, P11177, O75874, P07954, P50213, Q99798, O75390, Q9P2R7, P21399	1467	31	5085	2.90718
hsa00280:Valine, leucine and isoleucine degradation	37	3.54039e-13	Q01581, P24752, Q13825, Q99714, Q02252, P09622, P54687, P30837, P05091, Q96RQ3, P45954, P05165, O15382, Q9HCC0, P11310, Q9BWD1, Q08426, P49419, Q96PE7, P35914, P51648, P42765, P11182, P21953, P09110, Q9UKU7, P16219, Q6NVY1, P31937, P49189, P12694, P30084, P55809, P22033, P55084, P40939, Q16836	1467	44	5085	2.91481
hsa00062:Fatty acid elongation in mitochondria	7	0.00908409	P50897, Q9BV79, P42765, P30084, P55084, P40939, Q16836	1467	8	5085	3.03298
REACTOME
Term	Count	PValue	Proteins	List Total	Pop Hits	Pop Total	Fold Enrichment
REACT_17015:Metabolism of proteins	102	7.79364e-07	P04350, P36578, Q15477, Q71U36, P29692, P62753, P27635, O15212, Q9UHV9, P62269, P62857, P61247, P23396, P62854, P62263, P68104, P17987, O75822, O75821, P39019, Q99426, Q04637, P55010, O00567, Q9Y2T2, P20042, P60842, Q13347, P11940, P55795, Q9NQP4, Q9H4B7, P63241, P39023, P40227, Q99832, P30050, P62249, P62979, P62906, P62241, P50990, Q8WVC2, P50991, P62244, P07225, P62701, Q13509, Q9BTW9, Q9BU89,…	1063	217	3398	1.50256
REACT_13685:Synaptic Transmission	39	0.00202766	Q9Y3R0, P17252, P15104, P21964, Q9NY47, P63010, P42262, P54687, P05091, Q16623, O15382, P07101, P48058, P61764, O94973, Q9UQM7, P54284, P78352, Q9H4G0, P54289, O94925, P24588, P43003, P05771, P43004, P60880, P42261, P20336, O14994, P21579, P17600, Q13555, P21397, O95782, Q13554, Q92777, Q96CW1, Q13557, Q12959	1063	81	3398	1.53911
REACT_16888:Signaling by PDGF	31	0.00591801	O43639, P42224, P12931, Q02750, P31946, P42226, P02462, P46109, P56945, P27986, P62993, P09619, P51692, Q06124, P28482, P07996, P36507, P46108, P12110, P12111, P08572, P02452, P19174, P27361, P08123, P12109, P16333, O00459, P01116, P01111, P01112	1063	64	3398	1.54836
REACT_498:Signaling by Insulin receptor	19	0.0353606	Q04637, P49815, P62753, P27361, Q02750, P31946, Q92574, P27986, O15530, P62993, Q15382, P28482, P06213, P42345, O00459, P01116, P36507, P01111, P01112	1063	39	3398	1.55732
REACT_6185:HIV Infection	92	9.10919e-08	Q96EE3, Q09161, P23193, P48556, Q13200, O43242, Q5SRN5, P01892, Q99460, Q9BXS5, P63010, Q93034, Q92530, O00487, P36954, P12270, P61769, P28062, P61289, P49792, Q15370, O75694, Q8N1F7, P30453, P28065, P84077, P28066, P52294, Q99567, Q06323, Q9Y5B9, P06748, P63000, P28074, P28072, P28070, O14818, Q08945, P56377, Q10567, P51665, O95782, P62191, Q96CW1, P61966, P35998, P43686, P25788, Q14974, P25789,…	1063	184	3398	1.59831
REACT_18266:Axon guidance	26	0.00289241	P12931, Q8IYN9, O00468, P13591, Q02750, P31946, P02462, P62993, Q02246, P28482, P06241, P36507, O14594, P12110, P12111, P08572, P02452, P27361, P11277, P08123, Q13813, P12109, Q5R3A8, P01116, P02549, P01111, P01112	1063	49	3398	1.69616
REACT_13552:Integrin cell surface interactions	43	7.61788e-05	P02751, P12931, Q8IYN9, P41240, P02462, P26006, P56945, P06756, P62993, P57087, P07942, P11047, P11215, P07996, P46108, P62834, P61224, P19320, P02671, Q9Y6N6, P05556, Q9Y490, Q7Z5R6, P02675, P08572, Q9BX67, P35613, P05362, P16284, P02452, P16144, P55268, P05107, P25391, P08123, P24043, P24821, O15230, P56199, P04004, P04275, P23229, Q13683	1063	81	3398	1.69697
REACT_125:Processing of Capped Intron-Containing Pre-mRNA	59	1.61779e-06	Q09161, P52597, Q12874, Q15029, Q01081, P14678, P36954, Q08211, Q16629, Q8N684, O43390, Q13243, Q13242, P61978, Q00839, O43809, Q9BUJ2, P08579, Q13151, O94906, P22626, Q13247, Q8IYB3, Q07955, P55795, P62314, P26599, P62316, P67809, P62318, Q14683, Q15393, Q9Y3B4, Q15366, Q15459, Q8IX12, P09661, Q15365, P38159, P84103, O75937, P35269, P14866, O95400, O75533, P62308, P55769, P09012, Q6P2Q9, Q86U42,…	1063	110	3398	1.71455
REACT_1762:3' -UTR-mediated translational regulation	59	7.24254e-07	P60228, P36578, P62277, P27635, P62753, Q14240, P32969, P47813, P62424, P62269, P61247, P62857, P62829, P62854, P62263, P23396, P15880, O75822, P39019, O75821, Q04637, P62913, P60842, P20042, Q13347, P11940, P55795, O15371, P39023, P46777, P30050, P62979, Q15056, P62249, P62906, P62241, Q8WVC2, P62244, P46782, P62701, P46781, P60866, P46783, P05387, P05388, P62081, Q14152, P25398, P55884, P62888,…	1063	108	3398	1.7463
REACT_15295:Opioid Signalling	44	1.98473e-05	Q01064, Q14571, P62714, P50150, Q14123, P50151, Q9NQ66, Q08209, P30153, O95837, P13861, P04899, P16298, P10644, P62136, Q15147, Q9UBI6, Q9UD71, P54750, P62879, Q00535, P38405, P17612, P63096, P22694, P19086, P25098, Q9HAV0, P29992, P08754, O14775, P31323, P31321, P48454, Q9UK08, P50148, Q9P2W3, Q16566, O60262, O43306, P63215, P63218, P09471, P67775	1063	80	3398	1.75814
REACT_6167:Influenza Infection	89	3.99254e-11	Q09161, P36578, P52597, P62277, P27635, P62753, Q01081, P14678, P32969, P36954, Q08211, P62424, P62269, Q16629, P62857, P61247, O43390, Q13243, P62829, Q13242, Q00839, P61978, P23396, Q9BUJ2, P62263, P62854, P15880, P52294, Q13151, P22626, P39019, Q8IYB3, Q13247, P62913, Q07955, P55795, P62314, P26599, P62316, P67809, P62318, Q14683, Q8IX12, Q15366, Q15365, P38159, P39023, P84103, Q14974, P46777,…	1063	157	3398	1.81209
REACT_13:Metabolism of amino acids	93	8.08313e-12	P24752, P48556, P00367, Q13825, O43242, Q13200, P19623, P31153, P17174, P15104, Q99714, Q02252, Q99460, P54687, Q92530, O00487, P45954, P61457, Q9HCC0, P28062, P61289, P09417, P52788, P50440, P15559, P36957, P28065, P24298, P16930, P28066, Q9NVH6, Q06323, P11182, Q02218, P04181, Q9UKU7, P28074, P28072, P28070, Q6NVY1, P49189, P42357, O14818, P12694, P51665, Q16836, P62191, P35998, P17540, P43686,…	1063	163	3398	1.82383
REACT_15380:Diabetes pathways	166	1.52e-22	P46940, P04406, O75964, Q96KP1, Q86Y39, P53597, O00483, Q9NY47, P17858, Q9Y4I1, O43181, Q16623, P61764, P18859, Q16134, P08559, P22694, Q9HAV0, P22695, P29992, P47985, P08574, P18669, P24588, P10515, Q9P2W3, O43837, O00217, P13073, P00558, P08237, P00846, P15259, Q01813, Q9NQ66, P17252, P04075, P09669, P09622, Q9UPT5, P13861, P10644, P15954, P31040, O00471, Q9UBI6, P30049, P11021, P09104, P00403,…	1063	285	3398	1.86189
REACT_474:Metabolism of carbohydrates	57	8.59141e-09	Q93100, P04406, P17174, P06733, P06737, P29401, P17858, P11166, P11169, P35573, Q14376, Q16822, Q96AT9, Q02978, P08559, P13807, P11498, P40925, P40926, P18669, P10515, Q04446, P06744, P46976, P09972, P11177, P36871, P08237, P00558, P11413, P15259, P53007, Q01813, P04075, P00505, P09622, P11908, O95336, P07902, P11217, P13929, O75746, P09104, Q9UJS0, P60174, P37837, P46020, P35613, P00338, P07195,…	1063	94	3398	1.93837
REACT_11123:Membrane Trafficking	25	0.000256007	O15400, Q9BXS5, Q9UEU0, O94979, P53621, P11142, Q9Y678, O75061, Q92538, Q00610, Q9Y6B6, P84077, P51809, Q12846, P50570, O95487, Q99962, P56377, Q10567, Q8N6T3, P49407, Q9UNK0, P53618, P09496, P61966	1063	41	3398	1.94915
REACT_578:Apoptosis	80	7.99614e-13	P48556, O43242, Q13200, Q99460, P31946, Q92530, O00487, P10412, P61289, P28062, P07305, P51572, P28065, P28066, Q9UJU6, P52294, Q96FJ2, P15924, Q92934, Q06323, Q13464, P49354, Q13813, P28074, Q15149, P02545, P28072, P28070, Q9UKV3, P20700, P16403, Q07812, O14818, P16402, Q15628, P51665, P55957, P62191, P45983, P35998, P43686, P25788, P25789, Q14974, P25786, P25787, O00273, Q8IYN9, Q9UDY2, P62195,…	1063	129	3398	1.9824
REACT_1698:Metablism of nucleotides	49	1.31118e-08	P17812, O75964, P12268, P07741, P49915, P11172, Q32Q12, Q9Y2T3, P54819, P00568, Q01432, P18859, P55263, Q01433, P36542, Q8TCD5, P49902, P56385, P56381, P24539, P20839, P23919, P10599, P00846, Q16881, Q9HBH5, P21589, P30520, P30085, P30566, P05141, P00492, P00491, P22102, P30049, Q14117, P19971, Q9Y6K8, Q06203, Q13232, P00390, P12236, P15531, P12235, P35754, P06576, P22234, P48047, P25705, O75947	1063	77	3398	2.03421
REACT_1505:Integration of energy metabolism	143	2.80202e-26	P04406, O75964, Q86Y39, P53597, O00483, Q9NY47, P17858, O43181, Q16623, P61764, P53396, P18859, Q16134, P08559, P22694, P22695, Q9HAV0, P47985, P08574, P18669, P10515, Q9P2W3, O43837, O00217, P13073, P00558, P08237, Q59FY4, P67775, P00846, P15259, O43772, Q01813, P04075, P09669, Q15120, P09622, P13861, P10644, P15954, P31040, Q9UBI6, Q9Y376, Q15119, P30049, P09104, P00403, P54284, Q16795, O75380,…	1063	219	3398	2.08729
REACT_6850:Cdc20:Phospho-APC/C mediated degradation of Cyclin A	44	1.11011e-08	Q9UJX3, P35998, P48556, P43686, O43242, P25788, Q13200, P25789, P25786, P25787, Q99460, O60566, Q92530, Q99436, O00487, P62195, P20618, P62979, P28062, P61289, P17980, P55036, P28065, P28066, Q16401, Q9UL46, O43684, Q06323, P28074, P28072, P28070, Q9UNM6, O14818, P62333, P51665, O00231, P49721, P62191, O75832, P51668, O00232	1063	66	3398	2.13108
REACT_9035:APC/C:Cdh1-mediated degradation of Skp2	42	6.18362e-09	Q9UJX3, P35998, P43686, P48556, O43242, P25788, Q13200, P25789, P25786, P25787, Q99460, Q92530, Q99436, O00487, P62195, P20618, P62979, P28062, P61289, P17980, P55036, P28065, P28066, Q16401, Q9UL46, Q06323, P28074, P28072, P28070, Q9UNM6, O14818, P62333, P51665, O00231, P49721, P62191, O75832, P51668, O00232	1063	61	3398	2.20095
REACT_9417:Signaling by EGFR	36	1.08384e-09	P60953, P12931, P22681, P41240, Q02750, P31946, O14964, P62979, P27986, P62993, O94973, O75886, Q06124, P28482, Q96B97, Q00610, P36507, P42566, Q9Y6I3, Q92783, P19174, O14672, P27361, Q9UBC2, Q14155, P78536, Q99962, O95782, P01116, P00533, P01111, P01112, P09496	1063	47	3398	2.44847
REACT_11045:Signaling by Wnt	47	1.05509e-12	P35998, P48556, P43686, O43242, P25788, Q13200, P25789, P62714, P25786, P25787, P30153, Q99460, Q92530, Q99436, O00487, P62195, P20618, P62979, Q13362, P28062, P61289, P63208, P17980, Q13616, P55036, P28065, P28066, Q16401, Q9UL46, P49841, Q06323, P28074, P28072, P28070, Q9UNM6, O14818, P67775, P62333, P51665, O00231, P49721, P62191, O75832, O00232	1063	61	3398	2.46296
REACT_11184:Botulinum neurotoxicity	14	0.000408337	Q12846, O15400, Q13190, P32856, P60880, Q8N9I0, O43752, Q16623, O14662, P23763, P21579, Q86Y82, P61266, Q9UNK0	1063	18	3398	2.48625
REACT_1046:Pyruvate metabolism and TCA cycle	22	7.91216e-07	P40926, P21912, P35613, P53597, P00338, P10515, O43837, Q02218, P07195, P09622, P31040, P11177, Q96I99, P50213, P07954, O00330, Q99798, P36957, O75390, P08559, P51553, Q9P2R7	1063	27	3398	2.60465
REACT_13635:Regulation of activated PAK-2p34 by proteasome mediated degradation	39	3.44084e-14	P35998, P43686, P48556, O43242, Q13200, P25788, P25789, P25786, P25787, Q99460, Q92530, Q99436, O00487, P62195, P20618, P62979, P28062, P61289, P17980, P55036, P28066, Q16401, Q9UL46, Q06323, P28074, P28072, P28070, Q9UNM6, O14818, P62333, P51665, O00231, P49721, P62191, O75832, O00232	1063	44	3398	2.83336
PANTHER_
Category	Term	Count	PValue	Proteins	List Total	Pop Hits	Pop Total	Fold Enrichment
PANTHER_PATHWAY	P00016:Cytoskeletal regulation by Rho GTPase	45	0.00122265	P04350, Q92747, P07437, P60953, Q8WZ42, Q9NZN5, P68371, P61163, P07737, P60763, Q8NEV4, O75914, Q9BUF5, P35749, O00401, P29992, P62745, Q13509, Q9BPX5, Q92974, O15144, Q13153, Q9Y281, O15145, Q13464, O15511, Q13177, Q07960, P35579, P60981, P63000, Q8TE77, P35580, Q15746, P16949, Q7Z406, Q9BVA1, P61586, O75116, P42025, Q13885, Q12802, Q9H4B7, O15085, Q8N8S7	768	109	2857	1.5358
PANTHER_PATHWAY	P00034:Integrin signalling pathway	95	6.36222e-08	P12931, Q14289, P41240, Q8N6H7, Q99715, P53779, Q5JVZ5, Q03135, P02462, P26006, P27986, P18085, P10114, Q99683, P62993, O43707, Q05707, P36507, P84077, Q9BPX5, P12111, P05556, Q9Y6N6, P48059, P08572, P21333, O15511, P05107, O75369, P08123, P63000, P24043, O15230, P56199, Q13418, P61586, P45984, P42025, P45985, P84085, Q16539, O00459, P45983, P02751, Q92747, P18206, P60953, Q6ZN16, P52564, P39060,…	768	219	2857	1.61372
PANTHER_PATHWAY	P05912:Dopamine receptor mediated signaling pathway	38	0.000954938	P50150, P36873, Q15836, Q96NY7, P21964, P11171, P13861, P04899, O43491, P62136, P07101, Q9Y696, P62993, Q9UD71, P23763, Q9Y2J2, Q00535, P17612, P63096, Q9HCM4, P22694, P19086, P08754, Q5JWF2, Q9H4G0, P63092, P62140, P31323, O15247, Q9UK08, P21333, P60880, O75369, Q14315, P63215, O00299, P27338, P21397, O95721	768	87	2857	1.62485
PANTHER_PATHWAY	P00041:Metabotropic glutamate receptor group I pathway	18	0.0291515	Q14571, P31321, P17252, P05129, P50148, P05771, Q05655, Q86YM7, Q15147, P10644, Q02156, Q9NSC5, P41594, Q9BXJ9, Q13255, P17612, P22694, P29992	768	41	2857	1.63319
PANTHER_PATHWAY	P00029:Huntington disease	73	5.13693e-07	P17655, P04350, P07437, O00291, Q13002, P53779, P68371, Q9BY11, O75146, P18085, Q08257, Q9UNF0, Q9BUF5, P84077, O00401, Q9BPX5, P08574, O15511, O43237, P62491, Q16584, P63000, Q53FA7, Q96BM9, Q13003, Q07812, Q99963, P04632, P42025, P45984, O43426, P45985, P84085, O95782, P61158, Q9H4B7, P09497, P09496, P45983, Q92747, Q99536, Q9Y6G9, P60953, Q9P225, Q96F07, P61163, P61160, O43272, Q13409, P84095,…	768	162	2857	1.67632
PANTHER_PATHWAY	P02738:De novo purine biosynthesis	15	0.0374348	Q9UIJ7, Q06203, Q13232, P30520, P12268, P49915, Q32Q12, P30566, P15531, P27144, P20839, P54819, P22102, P00568, Q9Y6K8, P39023	768	33	2857	1.69093
PANTHER_PATHWAY	P04374:5HT2 type receptor mediated signaling pathway	31	0.00141621	P50150, P51178, Q15836, P50151, Q9NQ66, P17252, O95837, Q02156, Q15147, Q9UBI6, P62873, P62879, P23763, Q4KWH8, P54284, Q9HAV0, P29992, O14775, Q8N3E9, P05129, Q9UK08, P19174, P50148, Q15111, Q05655, P05771, P60880, O60262, P63215, P63218, O95721	768	68	2857	1.69591
PANTHER_PATHWAY	P05911:Angiotensin II-stimulated signaling through G proteins and beta-arrestin	24	0.00480031	P62745, O14775, Q14571, P50150, P17252, Q9NQ66, P50151, P05129, P50148, Q9UK08, Q02750, P27361, P05771, Q05655, O60262, Q02156, P63215, Q9UBI6, P01019, P61586, P28482, P36507, P49407, P25098	768	52	2857	1.71695
PANTHER_PATHWAY	P00042:Muscarinic acetylcholine receptor 1 and 3 signaling pathway	29	0.000957971	Q14571, P50150, Q15836, P50151, P17252, O95837, Q02156, Q15147, Q9UBI6, Q16623, P62873, P62879, P23763, P61266, Q9HAV0, P29992, O14775, P05129, Q9UK08, P50148, Q05655, P05771, P60880, O60262, P63215, P63218, O95721, Q16512, Q16513	768	61	2857	1.76855
PANTHER_PATHWAY	P04373:5HT1 type receptor mediated signaling pathway	22	0.00441412	P08754, O14775, P50150, P31323, Q15836, P50151, Q9UK08, P60880, P13861, O60262, P04899, P63215, Q9UBI6, P62873, P62879, P23763, P63218, O95721, P17612, P63096, P22694, Q9HAV0	768	46	2857	1.77916
PANTHER_PATHWAY	P04377:Beta1 adrenergic receptor signaling pathway	22	0.00441412	Q5JWF2, O14775, P63092, P31323, P50150, Q15836, P50151, Q9UK08, P60880, P13861, O60262, P63215, Q9UBI6, P62873, P62879, P23763, P63218, P38405, O95721, P17612, P54284, P22694, Q9HAV0	768	46	2857	1.77916
PANTHER_PATHWAY	P00039:Metabotropic glutamate receptor group III pathway	38	6.34057e-05	P50150, Q15836, P50151, Q13002, P42262, P13861, P04899, P10644, Q16623, Q9UBI6, P62873, P48058, P23763, P62879, P61266, Q9P2U8, P54284, P17612, P63096, P22694, Q9HAV0, P08754, O14775, P31323, P31321, Q9UK08, P43003, P43004, Q13976, P60880, O60262, P63215, P42261, Q13003, P41594, P63218, O95721, Q13255	768	78	2857	1.81233
PANTHER_PATHWAY	P04378:Beta2 adrenergic receptor signaling pathway	22	0.00318629	Q5JWF2, O14775, P63092, P31323, P50150, Q15836, P50151, Q9UK08, P60880, P13861, O60262, P63215, Q9UBI6, P62873, P62879, P23763, P63218, P38405, O95721, P17612, P54284, P22694, Q9HAV0	768	45	2857	1.81869
PANTHER_PATHWAY	P00007:Axon guidance mediated by semaphorins	24	0.00186645	Q9BPU6, Q9NZN5, Q16555, O14531, O43157, P06241, P60763, Q00535, Q14117, O75914, Q14194, Q14195, Q9HCM2, P62745, Q92974, Q13153, P16591, Q92854, Q13177, P63000, O75051, Q5R3A8, P61586, Q12802, O15085	768	49	2857	1.82207
PANTHER_PATHWAY	P00049:Parkinson disease	51	9.35768e-07	P12931, P37840, P41240, P53779, P31946, P07101, P11142, Q13616, P25098, P28066, P68036, O43236, Q15019, O60883, P38646, P28070, P62258, Q8TAA3, O14818, Q86Y82, P45984, Q16143, Q16539, P45983, P19784, P25788, P25789, O15400, P34931, P25786, P25787, P61981, Q99436, P20618, P27348, P08107, P28482, P06241, P11021, P63104, P07948, O14933, P54652, O76070, P27361, O14936, O14939, Q5SRQ6, Q9UNM6, Q5R3A8,…	768	102	2857	1.86003
PANTHER_PATHWAY	P05731:GABA-B_receptor_II_signaling	20	0.00269958	P08754, O14775, P31323, P50150, P31321, P50151, Q9UK08, P13861, O60262, P10644, O43306, P63215, Q9UBI6, O75899, P63218, P09471, Q9UBS5, P17612, P63096, P22694	768	39	2857	1.90772
PANTHER_PATHWAY	P04376:5HT4 type receptor mediated signaling pathway	17	0.00613021	Q5JWF2, O14775, P63092, P50150, Q15836, P50151, Q9UK08, P60880, O60262, P63215, Q9UBI6, P62873, P62879, P23763, P63218, P38405, O95721, Q9HAV0	768	33	2857	1.91639
PANTHER_PATHWAY	P04394:Thyrotropin-releasing hormone receptor signaling pathway	31	9.43067e-05	P50150, P51178, Q15836, P50151, Q9NQ66, P17252, O95837, Q02156, Q15147, Q9UBI6, P62873, P62879, P23763, Q4KWH8, P54284, Q9HAV0, P29992, O14775, Q8N3E9, P05129, Q9UK08, P19174, P50148, Q15111, Q05655, P05771, P60880, O60262, P63215, P63218, O95721	768	60	2857	1.92203
PANTHER_PATHWAY	P00043:Muscarinic acetylcholine receptor 2 and 4 signaling pathway	30	0.000123381	P50150, Q15836, P50151, P13861, P04899, P10644, Q9UBI6, Q16623, P62873, P62879, P23763, P61266, P17612, P63096, P22694, Q9HAV0, P08754, O14775, P54289, P31323, P31321, Q9UK08, Q13976, P60880, O60262, P63215, P63218, P50416, O95721, Q8TCG5	768	58	2857	1.92416
PANTHER_PATHWAY	P00002:Alpha adrenergic receptor signaling pathway	15	0.0106495	Q14571, Q15836, P17252, Q9NQ66, P05129, P50148, P05771, Q05655, P60880, Q15147, Q02156, O43752, P23763, O95721, P29992	768	29	2857	1.92416
PANTHER_PATHWAY	P05734:Synaptic_vesicle_trafficking	22	0.00106705	O00186, O95716, Q8TBG9, Q5T7P8, P32856, Q8IV01, P60880, Q8N9I0, P20337, P08247, Q16623, P20336, O14994, P61764, P23763, P21579, O00445, P61266, P17600, O95721, Q92777, Q96E17	768	42	2857	1.9486
PANTHER_PATHWAY	P04391:Oxytocin receptor mediated signaling pathway	31	6.29696e-05	P50150, P51178, Q15836, P50151, Q9NQ66, P17252, O95837, Q02156, Q15147, Q9UBI6, P62873, P62879, P23763, Q4KWH8, P54284, Q9HAV0, P29992, O14775, Q8N3E9, P05129, Q9UK08, P19174, P50148, Q15111, Q05655, P05771, P60880, O60262, P63215, P63218, O95721	768	59	2857	1.9546
PANTHER_PATHWAY	P00060:Ubiquitin proteasome pathway	44	8.25625e-07	P35998, P48556, P43686, O43242, Q13200, P62837, Q99460, Q9Y5K5, O00487, Q15819, P62195, O14986, Q5H962, P28062, Q9UNS2, O95352, P17980, Q13564, P55036, Q9Y2X8, Q15386, Q96J02, Q9UBT2, Q8NBU5, Q05086, P68036, A0AVT1, O14933, P22314, P61088, Q9UBE0, P61086, P28074, Q9UNM6, Q96PU5, P62333, P51665, O60331, O00231, P62191, Q8TBC4, P51668, Q9HAU0, O00232	768	83	2857	1.97208
PANTHER_PATHWAY	P05730:Endogenous_cannabinoid_signaling	14	0.0096027	P08754, O14775, P50150, P50151, Q9NQ66, Q9UK08, O60262, P63215, Q9UBI6, P41594, P63218, P09471, Q13255, P63096	768	26	2857	2.0031
PANTHER_PATHWAY	P05915:Opioid proenkephalin pathway	18	0.00210308	P08754, O14775, P50150, Q15836, P50151, Q9UK08, P60880, O60262, P04899, P63215, Q9UBI6, P62873, P62879, P23763, P63218, O95721, P63096, Q9HAV0	768	33	2857	2.02912
PANTHER_PATHWAY	P05917:Opioid proopiomelanocortin pathway	19	0.00103212	P08754, O14775, P50150, Q15836, P50151, Q9UK08, P60880, O60262, P04899, P63215, Q9UBI6, P62873, P62879, P23763, P63218, P09471, O95721, P63096, Q9HAV0	768	34	2857	2.07885
PANTHER_PATHWAY	P02746:Heme biosynthesis	9	0.0402757	P50336, P06132, P07814, P36551, P13716, O43324, P10746, Q9HA92, P22830	768	16	2857	2.09253
PANTHER_PATHWAY	P05913:Enkephalin release	20	0.000494684	Q5JWF2, P08754, O14775, P63092, P31323, P50150, P50151, Q9UK08, P13861, O60262, P04899, P63215, Q9UBI6, P62873, P62879, P63218, P09471, P17612, P63096, P22694, Q9HAV0	768	35	2857	2.12574
PANTHER_PATHWAY	P05916:Opioid prodynorphin pathway	19	0.000644843	P08754, O14775, P50150, Q15836, P50151, Q9UK08, P60880, O60262, P04899, P63215, Q9UBI6, P62873, P62879, P23763, P63218, P09471, O95721, P63096, Q9HAV0	768	33	2857	2.14185
PANTHER_PATHWAY	P00040:Metabotropic glutamate receptor group II pathway	30	8.2132e-06	P50150, Q15836, P50151, P13861, P04899, P10644, Q9UBI6, Q16623, P62873, P62879, P23763, P61266, P54284, P17612, P63096, P22694, Q9HAV0, P08754, O14775, P31323, P31321, Q9UK08, Q13976, P60880, O60262, P63215, P63218, P09471, O95721, Q14416	768	52	2857	2.14618
PANTHER_PATHWAY	P04385:Histamine H1 receptor mediated signaling pathway	25	2.91784e-05	P50150, Q14571, Q9NQ66, P50151, P17252, O95837, Q02156, Q15147, Q9UBI6, P62873, P62879, Q4KWH8, Q9HAV0, P29992, O14775, P05129, P19174, P50148, Q9UK08, Q15111, Q05655, P05771, O60262, P63215, P63218	768	42	2857	2.21432
PANTHER_PATHWAY	P04379:Beta3 adrenergic receptor signaling pathway	17	0.000650876	Q5JWF2, O14775, P63092, P50150, Q15836, P50151, Q9UK08, P60880, O60262, P63215, Q9UBI6, P62873, P62879, P23763, P63218, P38405, O95721, Q9HAV0	768	28	2857	2.2586
PANTHER_PATHWAY	P04380:Cortocotropin releasing factor receptor signaling pathway	20	9.95007e-05	Q5JWF2, O14775, P63092, P50150, Q15836, P50151, P50148, Q9UK08, O95837, P60880, O60262, P63215, Q9UBI6, P62873, P62879, P23763, P63218, O95721, P38405, Q9HAV0, P29992	768	32	2857	2.32503
PANTHER_PATHWAY	P04386:Histamine H2 receptor mediated signaling pathway	17	0.000369921	Q5JWF2, O14775, P63092, P31323, P50150, P50151, Q9UK08, P13861, O60262, P63215, Q9UBI6, P62873, P63218, P62879, P38405, P17612, P22694, Q9HAV0	768	27	2857	2.34226
PANTHER_PATHWAY	P00051:TCA cycle	11	0.0053112	P40925, Q15119, O75874, P53597, Q15120, P07954, P48735, Q02218, O75390, Q96HY7, Q9ULD0	768	17	2857	2.40709
PANTHER_PATHWAY	P00024:Glycolysis	17	0.000199945	P07205, Q01813, P18669, P04075, P06733, P06744, P19367, P17858, Q2TB90, P09972, P07738, P00558, P08237, P13929, P15259, P14618, P09104	768	26	2857	2.43234
PANTHER_PATHWAY	P02771:Pyrimidine Metabolism	10	0.00687329	O14531, Q9NQR4, Q9BPU6, Q02252, Q86X76, P19971, Q14117, Q14194, Q14195, Q16555	768	15	2857	2.48003
PANTHER_PATHWAY	P02766:Phenylethylamine degradation	7	0.0277139	Q3SY69, P00352, P47895, O94788, O75891, P30837, P05091	768	10	2857	2.60404
PANTHER_PATHWAY	P02772:Pyruvate metabolism	10	0.00359727	P11498, P23368, Q16798, Q8TBG4, P53396, Q16822, Q8IUZ5, P14618, P48163, O75390	768	14	2857	2.65718
PANTHER_PATHWAY	P04372:5-Hydroxytryptamine degredation	13	0.000200854	P51648, P00352, P47895, P30837, Q8IZ83, P05091, Q3SY69, P27338, O94788, P21397, P30038, O75891, P49419	768	17	2857	2.84475
PANTHER_PATHWAY	P02756:N-acetylglucosamine metabolism	7	0.0142951	Q8TDQ7, Q06210, Q96G03, Q6PCE3, P46926, Q86XE5, Q9Y303	768	9	2857	2.89337
PANTHER_PATHWAY	P02721:ATP synthesis	5	0.0480118	P99999, P06576, P08574, P00846, P36542	768	6	2857	3.10004
PANTHER_PATHWAY	P02776:Serine glycine biosynthesis	5	0.0202988	Q9Y617, P34896, P34897, O43175, P78330	768	5	2857	3.72005
