# Supplementary material for: Olfactory bulb proteome dynamics during the progression of sporadic Alzheimer's disease: identification of common and distinct olfactory targets across Alzheimer-related co-pathologies
Source: Oncotarget. 2015 Oct 28;6(37):39437–56. doi: 10.18632/oncotarget.6254 (PMC4741837; doi:10.18632/oncotarget.6254)
Supplement: Supplementary file 5 [file oncotarget-06-39437-s005.xlsx]

## Sheet: signific Altered in I-II
Protein N	Representative Accession	Species	Name	Ctrol / Ctrol	p-Value Ctrol / Ctrol	I-II A / Ctrol	p-Value I-II A / Ctrol	I-II B / Ctrol	p-Value I-II B / Ctrol
1158	tr|C9J2C0|C9J2C0_HUMAN	HUMAN	Tubulin alpha-8 chain (Fragment) OS=Homo sapiens GN=TUBA8 PE=2 SV=1	0.869329	0.0527826	0.534634	0.000340376	0.707669	0.00747755			Down-regulated proteins in AD patients (Braak stage I-II) respect to controls
374	sp|Q01814-6|AT2B2_HUMAN	HUMAN	Isoform ZB of Plasma membrane calcium-transporting ATPase 2 OS=Homo sapiens GN=ATP2B2	0.862321	0.228395	0.701165	0.00684684	0.779999	0.106574			Up-regulated proteins in AD patients (Braak stage I-II) respect to controls
140	sp|P54289-5|CA2D1_HUMAN	HUMAN	Isoform 5 of Voltage-dependent calcium channel subunit alpha-2/delta-1 OS=Homo sapiens GN=CACNA2D1	0.919824	0.296212	0.713616	0.000454622	0.89828	0.251402
213	sp|P09104|ENOG_HUMAN	HUMAN	Gamma-enolase OS=Homo sapiens GN=ENO2 PE=1 SV=3	0.899037	0.249487	0.746398	0.00131301	0.912262	0.130002
88	sp|P31150|GDIA_HUMAN	HUMAN	Rab GDP dissociation inhibitor alpha OS=Homo sapiens GN=GDI1 PE=1 SV=2	0.979127	0.734333	0.76027	0.00119291	0.900261	0.0200382
275	tr|E7EV80|E7EV80_HUMAN	HUMAN	MAGUK p55 subfamily member 2 OS=Homo sapiens GN=MPP2 PE=2 SV=1	0.918081	0.523714	0.746144	0.0258796	0.988033	0.865122
134	tr|F5GXN1|F5GXN1_HUMAN	HUMAN	Copine-6 OS=Homo sapiens GN=CPNE6 PE=2 SV=1	0.991883	0.856782	0.587071	3.41545e-08	0.925875	0.139714
382	tr|C9JFM0|C9JFM0_HUMAN	HUMAN	Receptor-type tyrosine-protein phosphatase zeta OS=Homo sapiens GN=PTPRZ1 PE=2 SV=1	0.930333	0.533589	0.696986	0.000146608	0.767913	0.00150272
297	sp|P43034|LIS1_HUMAN	HUMAN	Platelet-activating factor acetylhydrolase IB subunit alpha OS=Homo sapiens GN=PAFAH1B1 PE=1 SV=2	1.03375	0.612693	0.737708	0.000199806	0.91982	0.132469
346	sp|Q9Y6R1-4|S4A4_HUMAN	HUMAN	Isoform 4 of Electrogenic sodium bicarbonate cotransporter 1 OS=Homo sapiens GN=SLC4A4	0.900736	0.304397	0.740945	0.000139307	0.910216	0.29384
384	sp|O76038|SEGN_HUMAN	HUMAN	Secretagogin OS=Homo sapiens GN=SCGN PE=1 SV=2	0.863943	0.102635	0.437715	2.27894e-07	0.874198	0.213063
72	sp|P00558|PGK1_HUMAN	HUMAN	Phosphoglycerate kinase 1 OS=Homo sapiens GN=PGK1 PE=1 SV=3	0.943273	0.0750378	0.694397	3.07498e-09	1.00045	0.99167
482	sp|P27348|1433T_HUMAN	HUMAN	14-3-3 protein theta OS=Homo sapiens GN=YWHAQ PE=1 SV=1	0.955046	0.403286	0.65473	4.46106e-06	0.918841	0.136588
1517	sp|P39687|AN32A_HUMAN	HUMAN	Acidic leucine-rich nuclear phosphoprotein 32 family member A OS=Homo sapiens GN=ANP32A PE=1 SV=1	0.954904	0.639121	0.646662	0.000730491	1.00882	0.94582
336	tr|E9PK25|E9PK25_HUMAN	HUMAN	Cofilin-1 OS=Homo sapiens GN=CFL1 PE=2 SV=1	0.903878	0.328894	0.651787	6.35926e-07	0.925313	0.223962
359	sp|P21796|VDAC1_HUMAN	HUMAN	Voltage-dependent anion-selective channel protein 1 OS=Homo sapiens GN=VDAC1 PE=1 SV=2	0.938923	0.114126	0.737498	7.45681e-05	0.906412	0.0247558
1073	sp|Q14103-3|HNRPD_HUMAN	HUMAN	Isoform 3 of Heterogeneous nuclear ribonucleoprotein D0 OS=Homo sapiens GN=HNRNPD	0.828173	0.396511	0.541394	1.78984e-05	0.861256	0.262435
307	sp|Q12906-4|ILF3_HUMAN	HUMAN	Isoform 4 of Interleukin enhancer-binding factor 3 OS=Homo sapiens GN=ILF3	1.02613	0.840742	0.666717	0.00574371	0.89884	0.270871
1014	tr|F5HFY4|F5HFY4_HUMAN	HUMAN	Nucleosome assembly protein 1-like 4 OS=Homo sapiens GN=NAP1L4b PE=2 SV=1	1.09214	0.499466	0.750974	0.0370578	0.873593	0.259919
492	sp|Q13011|ECH1_HUMAN	HUMAN	Delta(3,5)-Delta(2,4)-dienoyl-CoA isomerase, mitochondrial OS=Homo sapiens GN=ECH1 PE=1 SV=2	1.06528	0.222646	0.714276	0.000568721	0.959315	0.781935
750	sp|P37802|TAGL2_HUMAN	HUMAN	Transgelin-2 OS=Homo sapiens GN=TAGLN2 PE=1 SV=3	1.01371	0.788044	0.758345	0.00273845	0.852899	0.00350715
223	tr|H3BRN4|H3BRN4_HUMAN	HUMAN	4-aminobutyrate aminotransferase, mitochondrial OS=Homo sapiens GN=ABAT PE=2 SV=1	0.970781	0.617625	0.758862	0.000600917	0.9406	0.365617
850	sp|P14621|ACYP2_HUMAN	HUMAN	Acylphosphatase-2 OS=Homo sapiens GN=ACYP2 PE=1 SV=2	0.900649	0.189626	0.683314	1.23534e-05	0.898288	0.0422359
152	sp|P48735|IDHP_HUMAN	HUMAN	Isocitrate dehydrogenase [NADP], mitochondrial OS=Homo sapiens GN=IDH2 PE=1 SV=2	0.976764	0.80573	0.667209	3.16734e-05	0.919175	0.339402
231	sp|P22626|ROA2_HUMAN	HUMAN	Heterogeneous nuclear ribonucleoproteins A2/B1 OS=Homo sapiens GN=HNRNPA2B1 PE=1 SV=2	1.01003	0.847271	0.64068	4.14615e-06	0.92969	0.178154
618	sp|P63244|GBLP_HUMAN	HUMAN	Guanine nucleotide-binding protein subunit beta-2-like 1 OS=Homo sapiens GN=GNB2L1 PE=1 SV=3	1.05021	0.505993	0.687744	0.00244939	0.876807	0.285928
304	tr|A8MXP9|A8MXP9_HUMAN	HUMAN	Matrin-3 OS=Homo sapiens GN=MATR3 PE=2 SV=1	0.924717	0.189684	0.69874	1.76444e-05	0.905656	0.277619
472	sp|P37837|TALDO_HUMAN	HUMAN	Transaldolase OS=Homo sapiens GN=TALDO1 PE=1 SV=2	1.02966	0.700528	0.73878	0.000165717	1.02755	0.687669
273	sp|P42765|THIM_HUMAN	HUMAN	3-ketoacyl-CoA thiolase, mitochondrial OS=Homo sapiens GN=ACAA2 PE=1 SV=2	1.04061	0.686023	0.757094	0.0563122	1.08	0.471365
177	sp|P13010|XRCC5_HUMAN	HUMAN	X-ray repair cross-complementing protein 5 OS=Homo sapiens GN=XRCC5 PE=1 SV=3	1.01272	0.865418	0.641502	0.000154878	0.844903	0.0364529
1301	sp|P30405|PPIF_HUMAN	HUMAN	Peptidyl-prolyl cis-trans isomerase F, mitochondrial OS=Homo sapiens GN=PPIF PE=1 SV=1	0.979622	0.815584	0.642098	0.0362443	0.978035	0.877628
141	sp|P05091|ALDH2_HUMAN	HUMAN	Aldehyde dehydrogenase, mitochondrial OS=Homo sapiens GN=ALDH2 PE=1 SV=2	1.09436	0.125841	0.755127	3.43574e-06	1.16423	0.00348972
358	sp|P27797|CALR_HUMAN	HUMAN	Calreticulin OS=Homo sapiens GN=CALR PE=1 SV=1	1.0907	0.056654	0.7591	8.02654e-06	0.975007	0.683513
488	sp|P30086|PEBP1_HUMAN	HUMAN	Phosphatidylethanolamine-binding protein 1 OS=Homo sapiens GN=PEBP1 PE=1 SV=3	0.938188	0.356095	0.705732	0.000260141	0.855924	0.0230166
242	sp|Q00839-2|HNRPU_HUMAN	HUMAN	Isoform Short of Heterogeneous nuclear ribonucleoprotein U OS=Homo sapiens GN=HNRNPU	0.942784	0.611086	0.660357	0.000396432	0.807362	0.0224087
631	sp|P07910-2|HNRPC_HUMAN	HUMAN	Isoform C1 of Heterogeneous nuclear ribonucleoproteins C1/C2 OS=Homo sapiens GN=HNRNPC	0.969199	0.52344	0.667025	0.000518581	1.02547	0.685569
349	sp|Q9HC38-2|GLOD4_HUMAN	HUMAN	Isoform 2 of Glyoxalase domain-containing protein 4 OS=Homo sapiens GN=GLOD4	0.936211	0.242635	0.759627	0.000714296	0.992242	0.953131
648	tr|F8W6I7|F8W6I7_HUMAN	HUMAN	Heterogeneous nuclear ribonucleoprotein A1 OS=Homo sapiens GN=HNRNPA1 PE=4 SV=2	0.988551	0.839698	0.662164	4.20112e-05	0.879614	0.319357
239	sp|P12956|XRCC6_HUMAN	HUMAN	X-ray repair cross-complementing protein 6 OS=Homo sapiens GN=XRCC6 PE=1 SV=2	1.04189	0.412991	0.689824	0.000265243	0.777911	0.000416594
764	sp|P60981|DEST_HUMAN	HUMAN	Destrin OS=Homo sapiens GN=DSTN PE=1 SV=3	0.957607	0.770235	0.728363	0.000278822	1.01396	0.925581
166	sp|P61978-2|HNRPK_HUMAN	HUMAN	Isoform 2 of Heterogeneous nuclear ribonucleoprotein K OS=Homo sapiens GN=HNRNPK	0.949774	0.643294	0.676508	1.09773e-07	0.931909	0.224395
954	tr|J3KR54|J3KR54_HUMAN	HUMAN	Isovaleryl Coenzyme A dehydrogenase, isoform CRA_a OS=Homo sapiens GN=IVD PE=2 SV=1	0.983624	0.805975	0.724188	0.00143908	0.895419	0.101481
136	sp|Q9UEY8-2|ADDG_HUMAN	HUMAN	Isoform 1 of Gamma-adducin OS=Homo sapiens GN=ADD3	1.07519	0.259892	0.733491	0.000512866	0.899565	0.0916899
227	sp|P51649-2|SSDH_HUMAN	HUMAN	Isoform 2 of Succinate-semialdehyde dehydrogenase, mitochondrial OS=Homo sapiens GN=ALDH5A1	1.00293	0.940326	0.751822	0.000155848	1.03207	0.678171
746	sp|O14979|HNRDL_HUMAN	HUMAN	Heterogeneous nuclear ribonucleoprotein D-like OS=Homo sapiens GN=HNRNPDL PE=1 SV=3	0.946581	0.477291	0.600303	4.28077e-05	0.950209	0.515061
101	sp|P12277|KCRB_HUMAN	HUMAN	Creatine kinase B-type OS=Homo sapiens GN=CKB PE=1 SV=1	1.02357	0.702832	0.711886	0.000422844	0.951969	0.5806
137	sp|P49419|AL7A1_HUMAN	HUMAN	Alpha-aminoadipic semialdehyde dehydrogenase OS=Homo sapiens GN=ALDH7A1 PE=1 SV=5	1.03604	0.327934	0.739626	6.37449e-06	0.984364	0.721241
115	sp|P15311|EZRI_HUMAN	HUMAN	Ezrin OS=Homo sapiens GN=EZR PE=1 SV=4	1.00658	0.914509	0.715241	7.77462e-06	0.958837	0.410841
64	tr|J9JID7|J9JID7_HUMAN	HUMAN	Lamin B2, isoform CRA_a OS=Homo sapiens GN=LMNB2 PE=2 SV=1	1.05191	0.332942	0.668401	1.27626e-08	1.0146	0.811095
577	sp|Q01469|FABP5_HUMAN	HUMAN	Fatty acid-binding protein, epidermal OS=Homo sapiens GN=FABP5 PE=1 SV=3	1.09446	0.124118	0.68619	0.000634596	0.827118	0.00283321
228	sp|P30041|PRDX6_HUMAN	HUMAN	Peroxiredoxin-6 OS=Homo sapiens GN=PRDX6 PE=1 SV=3	1.01158	0.874687	0.671355	5.21195e-11	1.05509	0.313433
737	sp|P09211|GSTP1_HUMAN	HUMAN	Glutathione S-transferase P OS=Homo sapiens GN=GSTP1 PE=1 SV=2	0.979707	0.683781	0.684656	8.3659e-05	0.94984	0.324122
320	sp|P07195|LDHB_HUMAN	HUMAN	L-lactate dehydrogenase B chain OS=Homo sapiens GN=LDHB PE=1 SV=2	0.990197	0.835089	0.694479	0.00253344	1.04488	0.540832
259	sp|O94760|DDAH1_HUMAN	HUMAN	N(G),N(G)-dimethylarginine dimethylaminohydrolase 1 OS=Homo sapiens GN=DDAH1 PE=1 SV=3	0.987667	0.849572	0.728461	0.00443681	1.08922	0.082753
471	sp|Q9BW30|TPPP3_HUMAN	HUMAN	Tubulin polymerization-promoting protein family member 3 OS=Homo sapiens GN=TPPP3 PE=1 SV=1	1.05217	0.319703	0.748002	0.000703174	1.2459	0.00291403
6	sp|P14136|GFAP_HUMAN	HUMAN	Glial fibrillary acidic protein OS=Homo sapiens GN=GFAP PE=1 SV=1	1.06623	0.323191	0.691494	6.88141e-05	1.02258	0.725486
424	sp|P42658-2|DPP6_HUMAN	HUMAN	Isoform DPPX-S of Dipeptidyl aminopeptidase-like protein 6 OS=Homo sapiens GN=DPP6	0.92195	0.363298	0.795625	0.0358052	0.72153	0.00157028
980	sp|Q9GZV7|HPLN2_HUMAN	HUMAN	Hyaluronan and proteoglycan link protein 2 OS=Homo sapiens GN=HAPLN2 PE=1 SV=1	0.993236	0.901248	1.03437	0.542905	0.69721	8.44682e-05
33	sp|P19367-4|HXK1_HUMAN	HUMAN	Isoform 4 of Hexokinase-1 OS=Homo sapiens GN=HK1	0.948808	0.219365	1.11376	0.00445641	0.735007	7.52224e-06
795	tr|B7ZLQ1|B7ZLQ1_HUMAN	HUMAN	OPCML protein OS=Homo sapiens GN=OPCML PE=2 SV=1	0.81179	0.168341	0.909175	0.546534	0.755745	0.00514446
826	sp|Q02338|BDH_HUMAN	HUMAN	D-beta-hydroxybutyrate dehydrogenase, mitochondrial OS=Homo sapiens GN=BDH1 PE=1 SV=3	0.979402	0.885224	1.01427	0.951362	0.745089	0.0367218
409	sp|O75306|NDUS2_HUMAN	HUMAN	NADH dehydrogenase [ubiquinone] iron-sulfur protein 2, mitochondrial OS=Homo sapiens GN=NDUFS2 PE=1 SV=2	1.03773	0.693175	0.983198	0.864392	0.747737	4.5402e-05
1686	sp|P69892|HBG2_HUMAN	HUMAN	Hemoglobin subunit gamma-2 OS=Homo sapiens GN=HBG2 PE=1 SV=2	1.21891	0.264383	6.25551	2.63952e-05	0.764546	0.418239
2721	sp|Q15818|NPTX1_HUMAN	HUMAN	Neuronal pentraxin-1 OS=Homo sapiens GN=NPTX1 PE=2 SV=2	0.901665	0.504664	1.47908	0.00174141	0.872996	0.245006
790	sp|P62760|VISL1_HUMAN	HUMAN	Visinin-like protein 1 OS=Homo sapiens GN=VSNL1 PE=1 SV=2	0.902149	0.471651	1.47503	0.000577884	0.999377	0.995881
69	sp|P13591|NCAM1_HUMAN	HUMAN	Neural cell adhesion molecule 1 OS=Homo sapiens GN=NCAM1 PE=1 SV=3	1.01941	0.742245	0.881531	0.0569578	1.40218	1.73256e-07
406	sp|Q15181|IPYR_HUMAN	HUMAN	Inorganic pyrophosphatase OS=Homo sapiens GN=PPA1 PE=1 SV=2	1.09718	0.054847	0.821794	0.00125446	1.61107	4.34944e-09
996	sp|P51884|LUM_HUMAN	HUMAN	Lumican OS=Homo sapiens GN=LUM PE=1 SV=2	1.10093	0.509739	1.44232	0.00924446	1.05044	0.673059
1286	sp|P01008|ANT3_HUMAN	HUMAN	Antithrombin-III OS=Homo sapiens GN=SERPINC1 PE=1 SV=1	0.988132	0.946403	1.76316	0.000442432	0.926438	0.681786
1163	sp|P02790|HEMO_HUMAN	HUMAN	Hemopexin OS=Homo sapiens GN=HPX PE=1 SV=2	1.09292	0.698398	1.66537	0.00327139	1.0194	0.881717
391	sp|P41219|PERI_HUMAN	HUMAN	Peripherin OS=Homo sapiens GN=PRPH PE=1 SV=2	1.1237	0.312272	0.921626	0.39771	3.30351	3.06616e-07

## Sheet: signific altered III-IV
Protein N	Representative Accession	Species	Name	Ctrol / Ctrol	p-Value Ctrol / Ctrol	III-IV A / Ctrol	p-Value III-IV A / Ctrol	III-IV B / Ctrol	p-Value III-IV B / Ctrol
1158	tr|C9J2C0|C9J2C0_HUMAN	HUMAN	Tubulin alpha-8 chain (Fragment) OS=Homo sapiens GN=TUBA8 PE=2 SV=1	0.869329	0.0527826	0.925836	0.234908	0.4637	0.00141156
374	sp|Q01814-6|AT2B2_HUMAN	HUMAN	Isoform ZB of Plasma membrane calcium-transporting ATPase 2 OS=Homo sapiens GN=ATP2B2	0.862321	0.228395	0.963184	0.749911	0.729967	0.000873391			Down-regulated proteins in AD patients (Braak stage III-IV) respect to controls
140	sp|P54289-5|CA2D1_HUMAN	HUMAN	Isoform 5 of Voltage-dependent calcium channel subunit alpha-2/delta-1 OS=Homo sapiens GN=CACNA2D1	0.919824	0.296212	0.903548	0.103363	0.713123	2.118e-05			Up-regulated proteins in AD patients (Braak stage III-IV) respect to controls
213	sp|P09104|ENOG_HUMAN	HUMAN	Gamma-enolase OS=Homo sapiens GN=ENO2 PE=1 SV=3	0.899037	0.249487	1.0069	0.944592	0.563306	0.00036596
88	sp|P31150|GDIA_HUMAN	HUMAN	Rab GDP dissociation inhibitor alpha OS=Homo sapiens GN=GDI1 PE=1 SV=2	0.979127	0.734333	1.06896	0.249615	0.743279	0.000213778
134	tr|F5GXN1|F5GXN1_HUMAN	HUMAN	Copine-6 OS=Homo sapiens GN=CPNE6 PE=2 SV=1	0.991883	0.856782	1.0664	0.213231	0.685292	1.58977e-07
382	tr|C9JFM0|C9JFM0_HUMAN	HUMAN	Receptor-type tyrosine-protein phosphatase zeta OS=Homo sapiens GN=PTPRZ1 PE=2 SV=1	0.930333	0.533589	0.900275	0.360311	0.748791	0.0351144
297	sp|P43034|LIS1_HUMAN	HUMAN	Platelet-activating factor acetylhydrolase IB subunit alpha OS=Homo sapiens GN=PAFAH1B1 PE=1 SV=2	1.03375	0.612693	1.09159	0.0919006	0.731486	0.000400679
346	sp|Q9Y6R1-4|S4A4_HUMAN	HUMAN	Isoform 4 of Electrogenic sodium bicarbonate cotransporter 1 OS=Homo sapiens GN=SLC4A4	0.900736	0.304397	1.04509	0.540545	0.635755	3.21234e-06
384	sp|O76038|SEGN_HUMAN	HUMAN	Secretagogin OS=Homo sapiens GN=SCGN PE=1 SV=2	0.863943	0.102635	0.919809	0.473797	0.603344	1.8327e-06
72	sp|P00558|PGK1_HUMAN	HUMAN	Phosphoglycerate kinase 1 OS=Homo sapiens GN=PGK1 PE=1 SV=3	0.943273	0.0750378	1.12749	0.00499339	0.744359	2.62153e-09
363	sp|Q9UBB6-3|NCDN_HUMAN	HUMAN	Isoform 3 of Neurochondrin OS=Homo sapiens GN=NCDN	0.899817	0.263637	1.07554	0.0900465	0.559695	9.53626e-07
482	sp|P27348|1433T_HUMAN	HUMAN	14-3-3 protein theta OS=Homo sapiens GN=YWHAQ PE=1 SV=1	0.955046	0.403286	1.02182	0.709605	0.673075	5.19475e-05
424	sp|P42658-2|DPP6_HUMAN	HUMAN	Isoform DPPX-S of Dipeptidyl aminopeptidase-like protein 6 OS=Homo sapiens GN=DPP6	0.92195	0.363298	0.720627	0.00519478	0.705927	0.00464415
980	sp|Q9GZV7|HPLN2_HUMAN	HUMAN	Hyaluronan and proteoglycan link protein 2 OS=Homo sapiens GN=HAPLN2 PE=1 SV=1	0.993236	0.901248	0.909215	0.23766	0.553973	0.000415878
33	sp|P19367-4|HXK1_HUMAN	HUMAN	Isoform 4 of Hexokinase-1 OS=Homo sapiens GN=HK1	0.948808	0.219365	1.03797	0.384006	0.65199	7.05785e-08
321	sp|Q92777|SYN2_HUMAN	HUMAN	Synapsin-2 OS=Homo sapiens GN=SYN2 PE=1 SV=3	0.90238	0.302375	0.928428	0.604443	0.614547	2.02677e-05
2721	sp|Q15818|NPTX1_HUMAN	HUMAN	Neuronal pentraxin-1 OS=Homo sapiens GN=NPTX1 PE=2 SV=2	0.901665	0.504664	0.844826	0.0991019	0.691822	0.0657712
1018	sp|P05413|FABPH_HUMAN	HUMAN	Fatty acid-binding protein, heart OS=Homo sapiens GN=FABP3 PE=1 SV=4	0.937488	0.287773	0.950077	0.388753	0.684384	0.00311341
107	sp|O94856-9|NFASC_HUMAN	HUMAN	Isoform 9 of Neurofascin OS=Homo sapiens GN=NFASC	0.936309	0.316369	0.863131	0.0189395	0.716189	0.000554498
506	sp|O00154|BACH_HUMAN	HUMAN	Cytosolic acyl coenzyme A thioester hydrolase OS=Homo sapiens GN=ACOT7 PE=1 SV=3	0.944371	0.416772	0.953964	0.64254	0.651275	1.69356e-06
232	sp|P17174|AATC_HUMAN	HUMAN	Aspartate aminotransferase, cytoplasmic OS=Homo sapiens GN=GOT1 PE=1 SV=3	0.942735	0.576483	0.959946	0.606852	0.659359	4.8179e-05
28	tr|I3L0N3|I3L0N3_HUMAN	HUMAN	Vesicle-fusing ATPase OS=Homo sapiens GN=NSF PE=2 SV=1	0.962978	0.479446	0.965744	0.527066	0.649459	2.40246e-13
841	sp|O94811|TPPP_HUMAN	HUMAN	Tubulin polymerization-promoting protein OS=Homo sapiens GN=TPPP PE=1 SV=1	0.869269	0.258636	0.916822	0.160146	0.612706	0.000115882
168	sp|Q9BY11|PACN1_HUMAN	HUMAN	Protein kinase C and casein kinase substrate in neurons protein 1 OS=Homo sapiens GN=PACSIN1 PE=1 SV=1	0.97177	0.70226	0.968655	0.642035	0.630962	1.50788e-05
283	sp|O14594|NCAN_HUMAN	HUMAN	Neurocan core protein OS=Homo sapiens GN=NCAN PE=1 SV=3	1.00402	0.946495	0.975032	0.715593	0.70497	0.000231557
421	sp|Q969P0|IGSF8_HUMAN	HUMAN	Immunoglobulin superfamily member 8 OS=Homo sapiens GN=IGSF8 PE=1 SV=1	1.04932	0.399271	0.997719	0.981767	0.742462	0.0543406
790	sp|P62760|VISL1_HUMAN	HUMAN	Visinin-like protein 1 OS=Homo sapiens GN=VSNL1 PE=1 SV=2	0.902149	0.471651	1.06167	0.446772	0.68631	0.0131394
752	tr|F5GYQ1|F5GYQ1_HUMAN	HUMAN	V-type proton ATPase subunit d 1 OS=Homo sapiens GN=ATP6V0D1 PE=2 SV=1	0.836275	0.143698	0.867972	0.221741	0.628701	0.000519678
1288	tr|A8MUB1|A8MUB1_HUMAN	HUMAN	Tubulin alpha-4A chain OS=Homo sapiens GN=TUBA4A PE=2 SV=1	0.85517	0.367124	0.936229	0.577149	0.510002	8.36377e-05
155	sp|Q9Y4I1-2|MYO5A_HUMAN	HUMAN	Isoform 2 of Unconventional myosin-Va OS=Homo sapiens GN=MYO5A	1.14095	0.0945377	1.06055	0.360436	0.725735	0.0222208
1193	sp|O15540|FABP7_HUMAN	HUMAN	Fatty acid-binding protein, brain OS=Homo sapiens GN=FABP7 PE=1 SV=3	0.916685	0.201447	1.10387	0.283376	0.630952	7.0489e-05
243	sp|P09471|GNAO_HUMAN	HUMAN	Guanine nucleotide-binding protein G(o) subunit alpha OS=Homo sapiens GN=GNAO1 PE=1 SV=4	0.930496	0.463689	0.997629	0.974581	0.612765	5.65576e-05
210	sp|O43301|HS12A_HUMAN	HUMAN	Heat shock 70 kDa protein 12A OS=Homo sapiens GN=HSPA12A PE=1 SV=2	0.912797	0.209603	0.968401	0.674815	0.711427	0.000793916
270	sp|Q8N573-8|OXR1_HUMAN	HUMAN	Isoform 8 of Oxidation resistance protein 1 OS=Homo sapiens GN=OXR1	0.920064	0.329021	0.980272	0.758142	0.690957	0.000707435
591	sp|P31146|COR1A_HUMAN	HUMAN	Coronin-1A OS=Homo sapiens GN=CORO1A PE=1 SV=4	0.973346	0.516402	0.979314	0.745224	0.65596	0.000528121
144	sp|Q16658|FSCN1_HUMAN	HUMAN	Fascin OS=Homo sapiens GN=FSCN1 PE=1 SV=3	0.995391	0.918936	1.04561	0.471812	0.729025	0.000302977
269	sp|Q9H115|SNAB_HUMAN	HUMAN	Beta-soluble NSF attachment protein OS=Homo sapiens GN=NAPB PE=1 SV=2	1.01427	0.803319	1.09562	0.118481	0.658718	1.52589e-05
338	sp|Q9UI12|VATH_HUMAN	HUMAN	V-type proton ATPase subunit H OS=Homo sapiens GN=ATP6V1H PE=1 SV=1	0.864875	0.18967	0.969652	0.512193	0.701874	0.00288513
244	sp|P32004-3|L1CAM_HUMAN	HUMAN	Isoform 3 of Neural cell adhesion molecule L1 OS=Homo sapiens GN=L1CAM	0.943978	0.469023	0.944219	0.520735	0.750827	0.000659565
1098	sp|O60268|K0513_HUMAN	HUMAN	Uncharacterized protein KIAA0513 OS=Homo sapiens GN=KIAA0513 PE=2 SV=1	0.882036	0.207554	0.9618	0.698431	0.660863	4.1918e-05
67	sp|P38606|VATA_HUMAN	HUMAN	V-type proton ATPase catalytic subunit A OS=Homo sapiens GN=ATP6V1A PE=1 SV=2	0.904475	0.272762	0.933757	0.248315	0.700702	7.57884e-06
109	sp|P21281|VATB2_HUMAN	HUMAN	V-type proton ATPase subunit B, brain isoform OS=Homo sapiens GN=ATP6V1B2 PE=1 SV=3	0.958694	0.5344	0.975417	0.635135	0.730785	5.60983e-05
439	sp|Q9UI15|TAGL3_HUMAN	HUMAN	Transgelin-3 OS=Homo sapiens GN=TAGLN3 PE=1 SV=2	1.0012	0.97929	1.03749	0.578274	0.672547	1.32584e-05
9	sp|Q00610-2|CLH1_HUMAN	HUMAN	Isoform 2 of Clathrin heavy chain 1 OS=Homo sapiens GN=CLTC	0.913213	0.0817244	1.03468	0.386957	0.749931	1.92907e-06
1058	sp|P52565|GDIR1_HUMAN	HUMAN	Rho GDP-dissociation inhibitor 1 OS=Homo sapiens GN=ARHGDIA PE=1 SV=3	0.991773	0.866203	1.12581	0.0537329	0.761682	0.000142363
182	sp|Q96GW7|PGCB_HUMAN	HUMAN	Brevican core protein OS=Homo sapiens GN=BCAN PE=1 SV=2	0.924607	0.258671	0.893061	0.0338431	0.668517	2.70655e-07
151	sp|P63104|1433Z_HUMAN	HUMAN	14-3-3 protein zeta/delta OS=Homo sapiens GN=YWHAZ PE=1 SV=1	0.921146	0.0827568	1.0242	0.629484	0.615044	1.08208e-07
241	sp|Q7L099|RUFY3_HUMAN	HUMAN	Protein RUFY3 OS=Homo sapiens GN=RUFY3 PE=1 SV=1	0.909083	0.205685	1.02163	0.816426	0.650197	0.000480841
61	tr|E7ESP9|E7ESP9_HUMAN	HUMAN	Neurofilament medium polypeptide OS=Homo sapiens GN=NEFM PE=2 SV=1	1.00987	0.904469	1.0077	0.832399	0.614147	4.54512e-09
111	sp|P49418|AMPH_HUMAN	HUMAN	Amphiphysin OS=Homo sapiens GN=AMPH PE=1 SV=1	0.943918	0.59328	1.10249	0.227275	0.624648	0.000155519
1036	sp|Q8N3J6|CADM2_HUMAN	HUMAN	Cell adhesion molecule 2 OS=Homo sapiens GN=CADM2 PE=2 SV=1	0.894403	0.188832	0.942175	0.33732	0.67321	0.000846123
535	sp|Q99747|SNAG_HUMAN	HUMAN	Gamma-soluble NSF attachment protein OS=Homo sapiens GN=NAPG PE=1 SV=1	1.07819	0.31829	1.03692	0.594919	0.71722	0.000573744
163	sp|P06744|G6PI_HUMAN	HUMAN	Glucose-6-phosphate isomerase OS=Homo sapiens GN=GPI PE=1 SV=4	0.959966	0.446751	1.11779	0.00638869	0.695759	3.76586e-07
175	sp|O14531|DPYL4_HUMAN	HUMAN	Dihydropyrimidinase-related protein 4 OS=Homo sapiens GN=DPYSL4 PE=1 SV=2	0.985773	0.895545	0.960692	0.642389	0.745914	0.00831688
126	sp|P07196|NFL_HUMAN	HUMAN	Neurofilament light polypeptide OS=Homo sapiens GN=NEFL PE=1 SV=3	0.968478	0.488701	1.00468	0.939989	0.607705	1.85402e-06
69	sp|P13591|NCAM1_HUMAN	HUMAN	Neural cell adhesion molecule 1 OS=Homo sapiens GN=NCAM1 PE=1 SV=3	1.01941	0.742245	1.12266	0.0546779	0.623909	1.4247e-05
401	sp|P09936|UCHL1_HUMAN	HUMAN	Ubiquitin carboxyl-terminal hydrolase isozyme L1 OS=Homo sapiens GN=UCHL1 PE=1 SV=2	0.948481	0.507694	1.00659	0.912831	0.534391	1.4833e-06
11	sp|Q01484|ANK2_HUMAN	HUMAN	Ankyrin-2 OS=Homo sapiens GN=ANK2 PE=1 SV=4	1.08708	0.0717105	1.00226	0.968946	0.752263	9.06764e-08
404	sp|Q02750|MP2K1_HUMAN	HUMAN	Dual specificity mitogen-activated protein kinase kinase 1 OS=Homo sapiens GN=MAP2K1 PE=1 SV=2	0.999922	0.99915	1.13151	0.241537	0.612365	2.63256e-05
178	sp|Q9BPU6|DPYL5_HUMAN	HUMAN	Dihydropyrimidinase-related protein 5 OS=Homo sapiens GN=DPYSL5 PE=1 SV=1	0.992472	0.893324	1.10142	0.0480319	0.68168	3.49397e-05
392	sp|P36543|VATE1_HUMAN	HUMAN	V-type proton ATPase subunit E 1 OS=Homo sapiens GN=ATP6V1E1 PE=1 SV=1	0.877908	0.0543657	0.941043	0.428492	0.630918	6.18069e-06
84	sp|O00429-6|DNM1L_HUMAN	HUMAN	Isoform 6 of Dynamin-1-like protein OS=Homo sapiens GN=DNM1L	1.0286	0.75825	1.12192	0.112491	0.751451	0.000370802
3	sp|Q01082|SPTB2_HUMAN	HUMAN	Spectrin beta chain, non-erythrocytic 1 OS=Homo sapiens GN=SPTBN1 PE=1 SV=2	1.03658	0.045753	1.07828	0.00199232	0.715519	1e-16
203	sp|P40925|MDHC_HUMAN	HUMAN	Malate dehydrogenase, cytoplasmic OS=Homo sapiens GN=MDH1 PE=1 SV=4	0.949227	0.162258	1.06775	0.360732	0.643235	3.78048e-10
309	sp|P62873|GBB1_HUMAN	HUMAN	Guanine nucleotide-binding protein G(I)/G(S)/G(T) subunit beta-1 OS=Homo sapiens GN=GNB1 PE=1 SV=3	1.02404	0.80977	1.0503	0.691505	0.673383	0.000116248
15	sp|P78559|MAP1A_HUMAN	HUMAN	Microtubule-associated protein 1A OS=Homo sapiens GN=MAP1A PE=1 SV=6	1.02201	0.593079	1.08973	0.146663	0.762944	2.92719e-06
8	sp|P46821|MAP1B_HUMAN	HUMAN	Microtubule-associated protein 1B OS=Homo sapiens GN=MAP1B PE=1 SV=2	0.984669	0.710631	1.15165	7.60811e-07	0.65704	1e-16
583	sp|P61981|1433G_HUMAN	HUMAN	14-3-3 protein gamma OS=Homo sapiens GN=YWHAG PE=1 SV=2	0.912855	0.0517073	1.01901	0.853771	0.626602	4.34439e-05
7	sp|P11137|MTAP2_HUMAN	HUMAN	Microtubule-associated protein 2 OS=Homo sapiens GN=MAP2 PE=1 SV=4	1.04343	0.371561	1.12587	0.00554912	0.753839	5.17531e-08
124	sp|Q16555|DPYL2_HUMAN	HUMAN	Dihydropyrimidinase-related protein 2 OS=Homo sapiens GN=DPYSL2 PE=1 SV=1	1.04322	0.392965	1.08698	0.108913	0.690004	7.44365e-06
958	sp|P31946|1433B_HUMAN	HUMAN	14-3-3 protein beta/alpha OS=Homo sapiens GN=YWHAB PE=1 SV=3	0.949393	0.441935	0.999626	0.99606	0.6845	0.000756381
287	sp|P62258|1433E_HUMAN	HUMAN	14-3-3 protein epsilon OS=Homo sapiens GN=YWHAE PE=1 SV=1	1.06951	0.165424	1.17571	0.391096	0.753259	0.000489648
406	sp|Q15181|IPYR_HUMAN	HUMAN	Inorganic pyrophosphatase OS=Homo sapiens GN=PPA1 PE=1 SV=2	1.09718	0.054847	1.28125	0.00308164	0.616723	1.29235e-05
996	sp|P51884|LUM_HUMAN	HUMAN	Lumican OS=Homo sapiens GN=LUM PE=1 SV=2	1.10093	0.509739	0.844275	0.239662	10.9036	2.28399e-08
1245	sp|Q9BS26|ERP44_HUMAN	HUMAN	Endoplasmic reticulum resident protein 44 OS=Homo sapiens GN=ERP44 PE=1 SV=1	1.15073	0.18494	0.975362	0.839104	1.79329	0.000578293
1250	sp|Q14624-3|ITIH4_HUMAN	HUMAN	Isoform 3 of Inter-alpha-trypsin inhibitor heavy chain H4 OS=Homo sapiens GN=ITIH4	1.09794	0.619864	1.43221	0.189706	3.14292	0.000775298
853	sp|P51888|PRELP_HUMAN	HUMAN	Prolargin OS=Homo sapiens GN=PRELP PE=1 SV=1	1.10126	0.333074	0.873099	0.639309	4.73437	4.59113e-07
626	sp|Q15582|BGH3_HUMAN	HUMAN	Transforming growth factor-beta-induced protein ig-h3 OS=Homo sapiens GN=TGFBI PE=1 SV=1	1.07508	0.757399	1.07595	0.713155	2.94366	5.93933e-06
933	sp|P20774|MIME_HUMAN	HUMAN	Mimecan OS=Homo sapiens GN=OGN PE=1 SV=1	0.88431	0.487109	0.810475	0.225171	4.8851	8.37031e-09
528	sp|Q9UJS0|CMC2_HUMAN	HUMAN	Calcium-binding mitochondrial carrier protein Aralar2 OS=Homo sapiens GN=SLC25A13 PE=1 SV=2	1.14533	0.0999627	1.08693	0.478033	1.52668	0.00403851
1277	tr|C9JRZ6|C9JRZ6_HUMAN	HUMAN	Coiled-coil-helix-coiled-coil-helix domain-containing protein 3, mitochondrial OS=Homo sapiens GN=CHCHD3 PE=2 SV=1	1.01903	0.923449	1.07777	0.513254	1.39181	0.00201367
1286	sp|P01008|ANT3_HUMAN	HUMAN	Antithrombin-III OS=Homo sapiens GN=SERPINC1 PE=1 SV=1	0.988132	0.946403	1.12267	0.406149	2.29065	0.00052395
10	sp|P12111-4|CO6A3_HUMAN	HUMAN	Isoform 4 of Collagen alpha-3(VI) chain OS=Homo sapiens GN=COL6A3	0.963497	0.249296	0.858504	0.000875149	2.1896	1e-16
542	sp|P12110|CO6A2_HUMAN	HUMAN	Collagen alpha-2(VI) chain OS=Homo sapiens GN=COL6A2 PE=1 SV=4	1.04701	0.618967	0.890945	0.275202	2.08068	2.84007e-07
707	sp|Q14112-2|NID2_HUMAN	HUMAN	Isoform 2 of Nidogen-2 OS=Homo sapiens GN=NID2	0.98438	0.950438	0.93751	0.862664	2.19534	1.33494e-07
1360	sp|P07686|HEXB_HUMAN	HUMAN	Beta-hexosaminidase subunit beta OS=Homo sapiens GN=HEXB PE=1 SV=3	1.05817	0.64359	1.2083	0.189818	2.5481	0.000280136
500	tr|E7EX59|E7EX59_HUMAN	HUMAN	Propionyl-CoA carboxylase beta chain, mitochondrial OS=Homo sapiens GN=PCCB PE=2 SV=1	1.06151	0.552215	1.11552	0.151731	2.19028	7.01288e-09
1583	sp|Q6NZI2|PTRF_HUMAN	HUMAN	Polymerase I and transcript release factor OS=Homo sapiens GN=PTRF PE=1 SV=1	1.01886	0.878178	0.877069	0.377747	1.55401	0.0248667
322	sp|Q05707|COEA1_HUMAN	HUMAN	Collagen alpha-1(XIV) chain OS=Homo sapiens GN=COL14A1 PE=1 SV=3	1.21275	0.0751314	0.804047	0.128043	2.157	1.32176e-07
512	sp|P23786|CPT2_HUMAN	HUMAN	Carnitine O-palmitoyltransferase 2, mitochondrial OS=Homo sapiens GN=CPT2 PE=1 SV=2	1.17011	0.127132	1.16171	0.166382	2.13111	5.23691e-08
1436	sp|P21912|DHSB_HUMAN	HUMAN	Succinate dehydrogenase [ubiquinone] iron-sulfur subunit, mitochondrial OS=Homo sapiens GN=SDHB PE=1 SV=3	1.01932	0.768493	0.991912	0.902855	1.36597	6.61175e-05
1303	sp|P39060-2|COIA1_HUMAN	HUMAN	Isoform 3 of Collagen alpha-1(XVIII) chain OS=Homo sapiens GN=COL18A1	1.17649	0.473985	1.00741	0.973422	2.29009	0.000187865
260	sp|P05165-2|PCCA_HUMAN	HUMAN	Isoform 2 of Propionyl-CoA carboxylase alpha chain, mitochondrial OS=Homo sapiens GN=PCCA	1.12744	0.162441	1.1032	0.203298	2.14093	1.09089e-10
333	sp|P42224|STAT1_HUMAN	HUMAN	Signal transducer and activator of transcription 1-alpha/beta OS=Homo sapiens GN=STAT1 PE=1 SV=2	1.13701	0.0686678	1.48792	1.14134e-05	0.913518	0.224945
176	sp|P00505|AATM_HUMAN	HUMAN	Aspartate aminotransferase, mitochondrial OS=Homo sapiens GN=GOT2 PE=1 SV=3	1.02369	0.643275	1.0522	0.226697	1.44769	2.33162e-05
934	sp|P30040|ERP29_HUMAN	HUMAN	Endoplasmic reticulum resident protein 29 OS=Homo sapiens GN=ERP29 PE=1 SV=4	1.14004	0.0823317	1.05208	0.618414	2.08858	3.43669e-05
326	sp|O43272|PROD_HUMAN	HUMAN	Proline dehydrogenase 1, mitochondrial OS=Homo sapiens GN=PRODH PE=1 SV=3	1.06459	0.673067	0.97818	0.846499	1.92329	5.19202e-05
531	sp|Q9NUB1|ACS2L_HUMAN	HUMAN	Acetyl-coenzyme A synthetase 2-like, mitochondrial OS=Homo sapiens GN=ACSS1 PE=1 SV=2	1.15138	0.24372	1.12906	0.179414	1.70862	0.000202462
272	sp|P23368|MAOM_HUMAN	HUMAN	NAD-dependent malic enzyme, mitochondrial OS=Homo sapiens GN=ME2 PE=1 SV=1	1.14922	0.243675	1.07634	0.429776	4.94642	1.16083e-15
487	sp|Q9HCC0|MCCB_HUMAN	HUMAN	Methylcrotonoyl-CoA carboxylase beta chain, mitochondrial OS=Homo sapiens GN=MCCC2 PE=1 SV=1	1.24325	0.0515812	1.01885	0.786822	1.58637	8.25169e-05
1163	sp|P02790|HEMO_HUMAN	HUMAN	Hemopexin OS=Homo sapiens GN=HPX PE=1 SV=2	1.09292	0.698398	1.23771	0.260779	2.8198	1.60953e-05
207	sp|P12109|CO6A1_HUMAN	HUMAN	Collagen alpha-1(VI) chain OS=Homo sapiens GN=COL6A1 PE=1 SV=3	1.01882	0.904637	0.92749	0.231045	2.18174	8.61054e-14
214	sp|P07237|PDIA1_HUMAN	HUMAN	Protein disulfide-isomerase OS=Homo sapiens GN=P4HB PE=1 SV=3	1.08106	0.129078	1.00575	0.917078	1.36438	3.37042e-05
130	sp|Q7KZF4|SND1_HUMAN	HUMAN	Staphylococcal nuclease domain-containing protein 1 OS=Homo sapiens GN=SND1 PE=1 SV=1	1.05751	0.457716	0.966977	0.680647	1.36139	6.77649e-06
852	sp|P23284|PPIB_HUMAN	HUMAN	Peptidyl-prolyl cis-trans isomerase B OS=Homo sapiens GN=PPIB PE=1 SV=2	1.12538	0.0726693	1.03947	0.518462	1.38882	4.3503e-05
303	sp|P35749-4|MYH11_HUMAN	HUMAN	Isoform 4 of Myosin-11 OS=Homo sapiens GN=MYH11	1.09268	0.689742	1.72697	0.028317	2.92246	9.68854e-06
60	sp|P42704|LPPRC_HUMAN	HUMAN	Leucine-rich PPR motif-containing protein, mitochondrial OS=Homo sapiens GN=LRPPRC PE=1 SV=3	1.01767	0.80561	1.04173	0.499951	1.39456	2.58164e-05
636	sp|O94979-6|SC31A_HUMAN	HUMAN	Isoform 6 of Protein transport protein Sec31A OS=Homo sapiens GN=SEC31A	1.04879	0.714712	1.03922	0.760178	1.45478	0.000298617
236	sp|P11047|LAMC1_HUMAN	HUMAN	Laminin subunit gamma-1 OS=Homo sapiens GN=LAMC1 PE=1 SV=3	1.07822	0.282368	1.10618	0.146351	1.66708	1.2102e-06
430	sp|P23396|RS3_HUMAN	HUMAN	40S ribosomal protein S3 OS=Homo sapiens GN=RPS3 PE=1 SV=2	1.13025	0.102753	1.0233	0.648623	1.45272	1.10283e-07
468	sp|P38117|ETFB_HUMAN	HUMAN	Electron transfer flavoprotein subunit beta OS=Homo sapiens GN=ETFB PE=1 SV=3	1.07971	0.31704	1.17051	0.00263688	1.56774	1.9083e-06
51	sp|P14625|ENPL_HUMAN	HUMAN	Endoplasmin OS=Homo sapiens GN=HSP90B1 PE=1 SV=1	1.12267	0.121155	1.12316	0.0809036	1.6167	0.000239463
1418	sp|Q9Y2Q3-2|GSTK1_HUMAN	HUMAN	Isoform 2 of Glutathione S-transferase kappa 1 OS=Homo sapiens GN=GSTK1	1.00057	0.996854	1.01776	0.921972	2.33887	1.69397e-05
96	sp|P55268|LAMB2_HUMAN	HUMAN	Laminin subunit beta-2 OS=Homo sapiens GN=LAMB2 PE=1 SV=2	1.10612	0.199421	1.12684	0.0713649	1.62615	3.51027e-07
612	sp|Q13510|ASAH1_HUMAN	HUMAN	Acid ceramidase OS=Homo sapiens GN=ASAH1 PE=1 SV=5	1.16008	0.329248	1.07206	0.414864	2.33469	1.48959e-05
225	sp|P07954|FUMH_HUMAN	HUMAN	Fumarate hydratase, mitochondrial OS=Homo sapiens GN=FH PE=1 SV=3	1.01391	0.807409	1.07848	0.181196	1.34848	1.35494e-06
122	sp|P24752|THIL_HUMAN	HUMAN	Acetyl-CoA acetyltransferase, mitochondrial OS=Homo sapiens GN=ACAT1 PE=1 SV=1	1.04799	0.607972	1.10088	0.0931811	3.85804	1e-16
344	sp|O95831|AIFM1_HUMAN	HUMAN	Apoptosis-inducing factor 1, mitochondrial OS=Homo sapiens GN=AIFM1 PE=1 SV=1	1.11378	0.172624	1.18961	0.106309	2.11259	1.11822e-08
928	sp|P21980|TGM2_HUMAN	HUMAN	Protein-glutamine gamma-glutamyltransferase 2 OS=Homo sapiens GN=TGM2 PE=1 SV=2	1.12392	0.494224	1.24375	0.269155	2.34849	8.84929e-06
600	sp|P11310-2|ACADM_HUMAN	HUMAN	Isoform 2 of Medium-chain specific acyl-CoA dehydrogenase, mitochondrial OS=Homo sapiens GN=ACADM	1.09555	0.354378	1.18812	0.0526037	2.62382	3.7393e-11
946	sp|Q96GR2|ACBG1_HUMAN	HUMAN	Long-chain-fatty-acid--CoA ligase ACSBG1 OS=Homo sapiens GN=ACSBG1 PE=2 SV=2	1.20744	0.112948	1.41218	0.000203627	0.846637	0.461527
263	sp|P13796|PLSL_HUMAN	HUMAN	Plastin-2 OS=Homo sapiens GN=LCP1 PE=1 SV=6	1.21935	0.303596	1.41806	0.00422567	1.54156	0.000299653
403	sp|P13667|PDIA4_HUMAN	HUMAN	Protein disulfide-isomerase A4 OS=Homo sapiens GN=PDIA4 PE=1 SV=2	1.18584	0.101245	1.0897	0.319571	1.73274	1.16522e-08
845	sp|P61604|CH10_HUMAN	HUMAN	10 kDa heat shock protein, mitochondrial OS=Homo sapiens GN=HSPE1 PE=1 SV=2	1.00615	0.897623	1.12908	0.0367922	1.34498	7.92402e-05
1282	sp|P42126|ECI1_HUMAN	HUMAN	Enoyl-CoA delta isomerase 1, mitochondrial OS=Homo sapiens GN=ECI1 PE=1 SV=1	1.1802	0.0558284	1.08787	0.381443	2.27186	4.46214e-05
52	sp|P98160|PGBM_HUMAN	HUMAN	Basement membrane-specific heparan sulfate proteoglycan core protein OS=Homo sapiens GN=HSPG2 PE=1 SV=4	1.08734	0.419279	1.11444	0.114063	2.00878	3.47649e-11
569	sp|P04843|RPN1_HUMAN	HUMAN	Dolichyl-diphosphooligosaccharide--protein glycosyltransferase subunit 1 OS=Homo sapiens GN=RPN1 PE=1 SV=1	1.22676	0.0556649	1.17937	0.108906	1.65195	3.65275e-05
721	sp|Q6NVY1|HIBCH_HUMAN	HUMAN	3-hydroxyisobutyryl-CoA hydrolase, mitochondrial OS=Homo sapiens GN=HIBCH PE=1 SV=2	1.27834	0.175179	1.24939	0.147655	2.78208	8.34229e-06
1492	sp|Q13155|AIMP2_HUMAN	HUMAN	Aminoacyl tRNA synthase complex-interacting multifunctional protein 2 OS=Homo sapiens GN=AIMP2 PE=1 SV=2	1.29274	0.303773	1.21912	0.278747	1.73338	0.00069156
437	tr|Q6ZN40|Q6ZN40_HUMAN	HUMAN	Tropomyosin 1 (Alpha), isoform CRA_f OS=Homo sapiens GN=TPM1 PE=2 SV=1	0.973404	0.932478	1.25094	0.485475	5.45476	0.000123695
1615	sp|P35914|HMGCL_HUMAN	HUMAN	Hydroxymethylglutaryl-CoA lyase, mitochondrial OS=Homo sapiens GN=HMGCL PE=1 SV=2	1.31508	0.234894	1.07094	0.739879	1.75191	0.000799262
2197	sp|P04003|C4BPA_HUMAN	HUMAN	C4b-binding protein alpha chain OS=Homo sapiens GN=C4BPA PE=1 SV=2	1.1093	0.749555	1.02501	0.942913	3.50614	0.00018223
415	sp|P09525|ANXA4_HUMAN	HUMAN	Annexin A4 OS=Homo sapiens GN=ANXA4 PE=1 SV=4	1.23954	0.105453	1.07453	0.659084	2.1931	3.32936e-05
2071	sp|Q3YEC7|RABL6_HUMAN	HUMAN	Rab-like protein 6 OS=Homo sapiens GN=RABL6 PE=1 SV=2	1.09059	0.762777	1.46083	0.000735901	0.949382	0.862599
744	sp|Q05682-5|CALD1_HUMAN	HUMAN	Isoform 5 of Caldesmon OS=Homo sapiens GN=CALD1	1.01761	0.848108	1.34486	0.00649963	1.9223	2.37606e-05
2575	sp|P07951-2|TPM2_HUMAN	HUMAN	Isoform 2 of Tropomyosin beta chain OS=Homo sapiens GN=TPM2	0.849856	0.38949	1.28992	0.128438	4.79257	6.07929e-06
530	sp|Q96I99|SUCB2_HUMAN	HUMAN	Succinyl-CoA ligase [GDP-forming] subunit beta, mitochondrial OS=Homo sapiens GN=SUCLG2 PE=1 SV=2	1.26763	0.248769	1.19182	0.252616	1.9342	2.2094e-05
1755	sp|Q15847|ADIRF_HUMAN	HUMAN	Adipogenesis regulatory factor OS=Homo sapiens GN=ADIRF PE=1 SV=1	1.2231	0.288935	1.69411	0.0080991	1.99423	4.6986e-06
913	sp|P54819|KAD2_HUMAN	HUMAN	Adenylate kinase 2, mitochondrial OS=Homo sapiens GN=AK2 PE=1 SV=2	1.18853	0.0560746	1.38044	0.002124	1.90566	0.00035704
894	sp|Q96NY7-2|CLIC6_HUMAN	HUMAN	Isoform A of Chloride intracellular channel protein 6 OS=Homo sapiens GN=CLIC6	1.2816	0.359259	1.76783	0.181178	13.425	8.0221e-05
1524	sp|P15259|PGAM2_HUMAN	HUMAN	Phosphoglycerate mutase 2 OS=Homo sapiens GN=PGAM2 PE=1 SV=3	1.3117	0.133726	1.95675	0.000664673	1.36926	0.0870014
2405	sp|P26373|RL13_HUMAN	HUMAN	60S ribosomal protein L13 OS=Homo sapiens GN=RPL13 PE=1 SV=4	1.31512	0.156101	1.6994	0.41045	3.16683	0.000602624
984	sp|P62805|H4_HUMAN	HUMAN	Histone H4 OS=Homo sapiens GN=HIST1H4A PE=1 SV=2	1.08723	0.425822	3.19807	0.000127674	2.06794	0.0029078
1327	tr|K7EK07|K7EK07_HUMAN	HUMAN	Histone H3 (Fragment) OS=Homo sapiens GN=H3F3B PE=2 SV=1	1.09671	0.367518	3.05316	0.000563016	2.63596	0.0044226
492	sp|Q13011|ECH1_HUMAN	HUMAN	Delta(3,5)-Delta(2,4)-dienoyl-CoA isomerase, mitochondrial OS=Homo sapiens GN=ECH1 PE=1 SV=2	1.06528	0.222646	1.01924	0.695791	1.36442	1.55224e-06
750	sp|P37802|TAGL2_HUMAN	HUMAN	Transgelin-2 OS=Homo sapiens GN=TAGLN2 PE=1 SV=3	1.01371	0.788044	1.09126	0.295118	1.54074	3.95005e-05
273	sp|P42765|THIM_HUMAN	HUMAN	3-ketoacyl-CoA thiolase, mitochondrial OS=Homo sapiens GN=ACAA2 PE=1 SV=2	1.04061	0.686023	1.21566	0.00533288	1.70139	1.41584e-06
1301	sp|P30405|PPIF_HUMAN	HUMAN	Peptidyl-prolyl cis-trans isomerase F, mitochondrial OS=Homo sapiens GN=PPIF PE=1 SV=1	0.979622	0.815584	1.10736	0.390811	1.57891	0.000789974
358	sp|P27797|CALR_HUMAN	HUMAN	Calreticulin OS=Homo sapiens GN=CALR PE=1 SV=1	1.0907	0.056654	1.0621	0.249684	1.54073	1.33069e-12
954	tr|J3KR54|J3KR54_HUMAN	HUMAN	Isovaleryl Coenzyme A dehydrogenase, isoform CRA_a OS=Homo sapiens GN=IVD PE=2 SV=1	0.983624	0.805975	1.11176	0.19051	1.37329	0.000378407
471	sp|Q9BW30|TPPP3_HUMAN	HUMAN	Tubulin polymerization-promoting protein family member 3 OS=Homo sapiens GN=TPPP3 PE=1 SV=1	1.05217	0.319703	1.46583	3.88092e-08	0.771442	3.88666e-05
826	sp|Q02338|BDH_HUMAN	HUMAN	D-beta-hydroxybutyrate dehydrogenase, mitochondrial OS=Homo sapiens GN=BDH1 PE=1 SV=3	0.979402	0.885224	0.90342	0.486652	2.03377	0.000155543
23	sp|P02768|ALBU_HUMAN	HUMAN	Serum albumin OS=Homo sapiens GN=ALB PE=1 SV=2	1.01313	0.674171	1.52053	3.90467e-12	3.38525	1e-16
1686	sp|P69892|HBG2_HUMAN	HUMAN	Hemoglobin subunit gamma-2 OS=Homo sapiens GN=HBG2 PE=1 SV=2	1.21891	0.264383	1.00395	0.976041	5.35177	1.49265e-05

## Sheet: signific altered V-VI
Protein N	Representative Accession	Species	Name	Ctrol / Ctrol	p-Value Ctrol / Ctrol	V-VI A / Ctrol	p-Value V-VI A / Ctrol	V-VI B/ Ctrol	p-Value V-VI B/ Ctrol
374	sp|Q01814-6|AT2B2_HUMAN	HUMAN	Isoform ZB of Plasma membrane calcium-transporting ATPase 2 OS=Homo sapiens GN=ATP2B2	0.862321	0.228395	0.619242	0.00063823	0.552521	0.000276887
140	sp|P54289-5|CA2D1_HUMAN	HUMAN	Isoform 5 of Voltage-dependent calcium channel subunit alpha-2/delta-1 OS=Homo sapiens GN=CACNA2D1	0.919824	0.296212	0.843643	0.114546	0.529488	2.53863e-05			Down-regulated proteins in AD patients (Braak stage V-VI) respect to controls
275	tr|E7EV80|E7EV80_HUMAN	HUMAN	MAGUK p55 subfamily member 2 OS=Homo sapiens GN=MPP2 PE=2 SV=1	0.918081	0.523714	0.834387	0.245189	0.657546	0.000622578			Up-regulated proteins in AD patients (Braak stage V-VI) respect to controls
134	tr|F5GXN1|F5GXN1_HUMAN	HUMAN	Copine-6 OS=Homo sapiens GN=CPNE6 PE=2 SV=1	0.991883	0.856782	0.93322	0.407306	0.67192	0.00115191
382	tr|C9JFM0|C9JFM0_HUMAN	HUMAN	Receptor-type tyrosine-protein phosphatase zeta OS=Homo sapiens GN=PTPRZ1 PE=2 SV=1	0.930333	0.533589	0.870697	0.152741	0.723052	0.0219437
297	sp|P43034|LIS1_HUMAN	HUMAN	Platelet-activating factor acetylhydrolase IB subunit alpha OS=Homo sapiens GN=PAFAH1B1 PE=1 SV=2	1.03375	0.612693	0.97519	0.763332	0.741297	0.00831813
359	sp|P21796|VDAC1_HUMAN	HUMAN	Voltage-dependent anion-selective channel protein 1 OS=Homo sapiens GN=VDAC1 PE=1 SV=2	0.938923	0.114126	0.746444	0.00121985	0.470584	0.0091343
307	sp|Q12906-4|ILF3_HUMAN	HUMAN	Isoform 4 of Interleukin enhancer-binding factor 3 OS=Homo sapiens GN=ILF3	1.02613	0.840742	0.712111	0.0016198	0.611895	6.73539e-05
1014	tr|F5HFY4|F5HFY4_HUMAN	HUMAN	Nucleosome assembly protein 1-like 4 OS=Homo sapiens GN=NAP1L4b PE=2 SV=1	1.09214	0.499466	0.86996	0.170906	0.513198	0.000200391
492	sp|Q13011|ECH1_HUMAN	HUMAN	Delta(3,5)-Delta(2,4)-dienoyl-CoA isomerase, mitochondrial OS=Homo sapiens GN=ECH1 PE=1 SV=2	1.06528	0.222646	0.943814	0.444716	0.524293	8.9129e-05
546	sp|Q13740|CD166_HUMAN	HUMAN	CD166 antigen OS=Homo sapiens GN=ALCAM PE=1 SV=2	1.0295	0.835195	0.916212	0.563324	0.567227	6.11406e-05
750	sp|P37802|TAGL2_HUMAN	HUMAN	Transgelin-2 OS=Homo sapiens GN=TAGLN2 PE=1 SV=3	1.01371	0.788044	0.808064	0.0072953	0.598772	0.00084551
223	tr|H3BRN4|H3BRN4_HUMAN	HUMAN	4-aminobutyrate aminotransferase, mitochondrial OS=Homo sapiens GN=ABAT PE=2 SV=1	0.970781	0.617625	0.868801	0.118065	0.640895	0.00263183
152	sp|P48735|IDHP_HUMAN	HUMAN	Isocitrate dehydrogenase [NADP], mitochondrial OS=Homo sapiens GN=IDH2 PE=1 SV=2	0.976764	0.80573	0.8402	0.063152	0.664977	0.00405494
618	sp|P63244|GBLP_HUMAN	HUMAN	Guanine nucleotide-binding protein subunit beta-2-like 1 OS=Homo sapiens GN=GNB2L1 PE=1 SV=3	1.05021	0.505993	0.906216	0.230368	0.670825	0.0186519
304	tr|A8MXP9|A8MXP9_HUMAN	HUMAN	Matrin-3 OS=Homo sapiens GN=MATR3 PE=2 SV=1	0.924717	0.189684	0.830764	0.0653764	0.677587	0.0132486
472	sp|P37837|TALDO_HUMAN	HUMAN	Transaldolase OS=Homo sapiens GN=TALDO1 PE=1 SV=2	1.02966	0.700528	0.975348	0.801164	0.699272	0.00274992
273	sp|P42765|THIM_HUMAN	HUMAN	3-ketoacyl-CoA thiolase, mitochondrial OS=Homo sapiens GN=ACAA2 PE=1 SV=2	1.04061	0.686023	1.06622	0.680445	0.700086	0.0159566
177	sp|P13010|XRCC5_HUMAN	HUMAN	X-ray repair cross-complementing protein 5 OS=Homo sapiens GN=XRCC5 PE=1 SV=3	1.01272	0.865418	0.958848	0.602347	0.708118	0.00628628
631	sp|P07910-2|HNRPC_HUMAN	HUMAN	Isoform C1 of Heterogeneous nuclear ribonucleoproteins C1/C2 OS=Homo sapiens GN=HNRNPC	0.969199	0.52344	0.986658	0.875721	0.722576	0.00495427
349	sp|Q9HC38-2|GLOD4_HUMAN	HUMAN	Isoform 2 of Glyoxalase domain-containing protein 4 OS=Homo sapiens GN=GLOD4	0.936211	0.242635	0.871624	0.0564167	0.747253	0.016681
424	sp|P42658-2|DPP6_HUMAN	HUMAN	Isoform DPPX-S of Dipeptidyl aminopeptidase-like protein 6 OS=Homo sapiens GN=DPP6	0.92195	0.363298	0.72649	0.00220246	0.550841	1.33507e-05
980	sp|Q9GZV7|HPLN2_HUMAN	HUMAN	Hyaluronan and proteoglycan link protein 2 OS=Homo sapiens GN=HAPLN2 PE=1 SV=1	0.993236	0.901248	0.853969	0.127418	0.708427	0.0108437
33	sp|P19367-4|HXK1_HUMAN	HUMAN	Isoform 4 of Hexokinase-1 OS=Homo sapiens GN=HK1	0.948808	0.219365	0.847677	0.016852	0.728737	0.00683645
795	tr|B7ZLQ1|B7ZLQ1_HUMAN	HUMAN	OPCML protein OS=Homo sapiens GN=OPCML PE=2 SV=1	0.81179	0.168341	0.602968	0.0369463	0.46989	0.000125588
826	sp|Q02338|BDH_HUMAN	HUMAN	D-beta-hydroxybutyrate dehydrogenase, mitochondrial OS=Homo sapiens GN=BDH1 PE=1 SV=3	0.979402	0.885224	0.711924	0.0405684	0.570285	0.00772503
23	sp|P02768|ALBU_HUMAN	HUMAN	Serum albumin OS=Homo sapiens GN=ALB PE=1 SV=2	1.01313	0.674171	0.808727	0.0729493	0.445759	0.000858848
409	sp|O75306|NDUS2_HUMAN	HUMAN	NADH dehydrogenase [ubiquinone] iron-sulfur protein 2, mitochondrial OS=Homo sapiens GN=NDUFS2 PE=1 SV=2	1.03773	0.693175	0.930675	0.553702	0.593692	0.00176471
321	sp|Q92777|SYN2_HUMAN	HUMAN	Synapsin-2 OS=Homo sapiens GN=SYN2 PE=1 SV=3	0.90238	0.302375	0.693107	0.0135241	0.543211	0.0128932
2721	sp|Q15818|NPTX1_HUMAN	HUMAN	Neuronal pentraxin-1 OS=Homo sapiens GN=NPTX1 PE=2 SV=2	0.901665	0.504664	0.619268	0.000516656	0.545385	0.000604472
1018	sp|P05413|FABPH_HUMAN	HUMAN	Fatty acid-binding protein, heart OS=Homo sapiens GN=FABP3 PE=1 SV=4	0.937488	0.287773	0.681289	0.000465248	0.549621	0.0834554
107	sp|O94856-9|NFASC_HUMAN	HUMAN	Isoform 9 of Neurofascin OS=Homo sapiens GN=NFASC	0.936309	0.316369	0.758744	0.00354349	0.572565	0.000193144
506	sp|O00154|BACH_HUMAN	HUMAN	Cytosolic acyl coenzyme A thioester hydrolase OS=Homo sapiens GN=ACOT7 PE=1 SV=3	0.944371	0.416772	0.716169	5.73862e-05	0.57354	0.000436463
232	sp|P17174|AATC_HUMAN	HUMAN	Aspartate aminotransferase, cytoplasmic OS=Homo sapiens GN=GOT1 PE=1 SV=3	0.942735	0.576483	0.760399	0.0608247	0.585653	0.00129993
28	tr|I3L0N3|I3L0N3_HUMAN	HUMAN	Vesicle-fusing ATPase OS=Homo sapiens GN=NSF PE=2 SV=1	0.962978	0.479446	0.746359	0.000406247	0.586024	0.000167859
841	sp|O94811|TPPP_HUMAN	HUMAN	Tubulin polymerization-promoting protein OS=Homo sapiens GN=TPPP PE=1 SV=1	0.869269	0.258636	0.700498	0.0116144	0.670645	0.0761939
168	sp|Q9BY11|PACN1_HUMAN	HUMAN	Protein kinase C and casein kinase substrate in neurons protein 1 OS=Homo sapiens GN=PACSIN1 PE=1 SV=1	0.97177	0.70226	0.727534	0.00101131	0.674395	0.00393952
283	sp|O14594|NCAN_HUMAN	HUMAN	Neurocan core protein OS=Homo sapiens GN=NCAN PE=1 SV=3	1.00402	0.946495	0.914526	0.262223	0.542019	0.000136591
421	sp|Q969P0|IGSF8_HUMAN	HUMAN	Immunoglobulin superfamily member 8 OS=Homo sapiens GN=IGSF8 PE=1 SV=1	1.04932	0.399271	0.888172	0.324316	0.547628	3.6825e-06
790	sp|P62760|VISL1_HUMAN	HUMAN	Visinin-like protein 1 OS=Homo sapiens GN=VSNL1 PE=1 SV=2	0.902149	0.471651	0.796883	0.0957224	0.554475	0.0103639
155	sp|Q9Y4I1-2|MYO5A_HUMAN	HUMAN	Isoform 2 of Unconventional myosin-Va OS=Homo sapiens GN=MYO5A	1.14095	0.0945377	1.06605	0.566526	0.592422	1.88375e-05
243	sp|P09471|GNAO_HUMAN	HUMAN	Guanine nucleotide-binding protein G(o) subunit alpha OS=Homo sapiens GN=GNAO1 PE=1 SV=4	0.930496	0.463689	0.8404	0.0657229	0.604849	0.00341023
210	sp|O43301|HS12A_HUMAN	HUMAN	Heat shock 70 kDa protein 12A OS=Homo sapiens GN=HSPA12A PE=1 SV=2	0.912797	0.209603	0.771648	0.00197322	0.605307	0.00619471
270	sp|Q8N573-8|OXR1_HUMAN	HUMAN	Isoform 8 of Oxidation resistance protein 1 OS=Homo sapiens GN=OXR1	0.920064	0.329021	0.823797	0.0433578	0.607037	5.21734e-05
591	sp|P31146|COR1A_HUMAN	HUMAN	Coronin-1A OS=Homo sapiens GN=CORO1A PE=1 SV=4	0.973346	0.516402	0.822587	0.00723582	0.610192	0.00423492
144	sp|Q16658|FSCN1_HUMAN	HUMAN	Fascin OS=Homo sapiens GN=FSCN1 PE=1 SV=3	0.995391	0.918936	0.875651	0.0742074	0.617268	0.00346149
269	sp|Q9H115|SNAB_HUMAN	HUMAN	Beta-soluble NSF attachment protein OS=Homo sapiens GN=NAPB PE=1 SV=2	1.01427	0.803319	0.899297	0.331693	0.619996	0.00539096
338	sp|Q9UI12|VATH_HUMAN	HUMAN	V-type proton ATPase subunit H OS=Homo sapiens GN=ATP6V1H PE=1 SV=1	0.864875	0.18967	0.807675	0.0207016	0.637726	0.000202854
244	sp|P32004-3|L1CAM_HUMAN	HUMAN	Isoform 3 of Neural cell adhesion molecule L1 OS=Homo sapiens GN=L1CAM	0.943978	0.469023	0.95635	0.612119	0.641556	1.18539e-05
1098	sp|O60268|K0513_HUMAN	HUMAN	Uncharacterized protein KIAA0513 OS=Homo sapiens GN=KIAA0513 PE=2 SV=1	0.882036	0.207554	0.856849	0.273541	0.653491	0.0259836
67	sp|P38606|VATA_HUMAN	HUMAN	V-type proton ATPase catalytic subunit A OS=Homo sapiens GN=ATP6V1A PE=1 SV=2	0.904475	0.272762	0.814832	0.0511133	0.6599	0.00316264
109	sp|P21281|VATB2_HUMAN	HUMAN	V-type proton ATPase subunit B, brain isoform OS=Homo sapiens GN=ATP6V1B2 PE=1 SV=3	0.958694	0.5344	0.836855	0.0460512	0.668686	0.00277846
9	sp|Q00610-2|CLH1_HUMAN	HUMAN	Isoform 2 of Clathrin heavy chain 1 OS=Homo sapiens GN=CLTC	0.913213	0.0817244	0.979965	0.777365	0.676154	6.04862e-05
182	sp|Q96GW7|PGCB_HUMAN	HUMAN	Brevican core protein OS=Homo sapiens GN=BCAN PE=1 SV=2	0.924607	0.258671	0.869707	0.263177	0.695907	0.00336807
241	sp|Q7L099|RUFY3_HUMAN	HUMAN	Protein RUFY3 OS=Homo sapiens GN=RUFY3 PE=1 SV=1	0.909083	0.205685	0.923133	0.444906	0.70371	0.00191348
61	tr|E7ESP9|E7ESP9_HUMAN	HUMAN	Neurofilament medium polypeptide OS=Homo sapiens GN=NEFM PE=2 SV=1	1.00987	0.904469	1.04511	0.655238	0.708435	0.0183196
175	sp|O14531|DPYL4_HUMAN	HUMAN	Dihydropyrimidinase-related protein 4 OS=Homo sapiens GN=DPYSL4 PE=1 SV=2	0.985773	0.895545	0.8546	0.0759676	0.730003	0.000450751
126	sp|P07196|NFL_HUMAN	HUMAN	Neurofilament light polypeptide OS=Homo sapiens GN=NEFL PE=1 SV=3	0.968478	0.488701	1.09572	0.280784	0.730277	0.0104248
996	sp|P51884|LUM_HUMAN	HUMAN	Lumican OS=Homo sapiens GN=LUM PE=1 SV=2	1.10093	0.509739	0.7648	0.159043	0.379732	0.000679695
952	sp|P48047|ATPO_HUMAN	HUMAN	ATP synthase subunit O, mitochondrial OS=Homo sapiens GN=ATP5O PE=1 SV=1	0.982905	0.812267	0.642633	0.0037288	0.555704	0.00076957
545	sp|P36542|ATPG_HUMAN	HUMAN	ATP synthase subunit gamma, mitochondrial OS=Homo sapiens GN=ATP5C1 PE=1 SV=1	0.909543	0.624904	0.674345	0.000589169	0.566254	0.0113738
371	sp|Q9UMF0|ICAM5_HUMAN	HUMAN	Intercellular adhesion molecule 5 OS=Homo sapiens GN=ICAM5 PE=1 SV=3	1.09652	0.582284	0.717532	0.0594977	0.589522	0.000282729
717	sp|O43837|IDH3B_HUMAN	HUMAN	Isocitrate dehydrogenase [NAD] subunit beta, mitochondrial OS=Homo sapiens GN=IDH3B PE=1 SV=2	0.87074	0.109693	0.627878	0.00083708	0.606214	0.00130452
853	sp|P51888|PRELP_HUMAN	HUMAN	Prolargin OS=Homo sapiens GN=PRELP PE=1 SV=1	1.10126	0.333074	0.89643	0.611927	0.436089	0.00710889
626	sp|Q15582|BGH3_HUMAN	HUMAN	Transforming growth factor-beta-induced protein ig-h3 OS=Homo sapiens GN=TGFBI PE=1 SV=1	1.07508	0.757399	0.884274	0.658812	0.443031	0.0223861
1031	sp|Q68D91|MBLC2_HUMAN	HUMAN	Metallo-beta-lactamase domain-containing protein 2 OS=Homo sapiens GN=MBLAC2 PE=1 SV=3	0.95875	0.751391	0.884383	0.567829	0.484307	0.000397289
2132	tr|J3QTA6|J3QTA6_HUMAN	HUMAN	Coiled-coil-helix-coiled-coil-helix domain-containing protein 6, mitochondrial OS=Homo sapiens GN=CHCHD6 PE=2 SV=1	0.968421	0.836435	0.784241	0.298984	0.507128	0.000455815
822	sp|O60716-8|CTND1_HUMAN	HUMAN	Isoform 1 of Catenin delta-1 OS=Homo sapiens GN=CTNND1	1.13837	0.295284	0.807816	0.331178	0.515303	0.000104829
528	sp|Q9UJS0|CMC2_HUMAN	HUMAN	Calcium-binding mitochondrial carrier protein Aralar2 OS=Homo sapiens GN=SLC25A13 PE=1 SV=2	1.14533	0.0999627	0.928672	0.596662	0.537471	4.6753e-05
1222	sp|P40123|CAP2_HUMAN	HUMAN	Adenylyl cyclase-associated protein 2 OS=Homo sapiens GN=CAP2 PE=1 SV=1	1.03121	0.649787	0.795675	0.130511	0.539382	0.000712018
1277	tr|C9JRZ6|C9JRZ6_HUMAN	HUMAN	Coiled-coil-helix-coiled-coil-helix domain-containing protein 3, mitochondrial OS=Homo sapiens GN=CHCHD3 PE=2 SV=1	1.01903	0.923449	0.767254	0.0857737	0.539991	0.000117837
1279	sp|O96000|NDUBA_HUMAN	HUMAN	NADH dehydrogenase [ubiquinone] 1 beta subcomplex subunit 10 OS=Homo sapiens GN=NDUFB10 PE=1 SV=3	0.962531	0.793807	0.787123	0.249499	0.548683	0.0001463
10	sp|P12111-4|CO6A3_HUMAN	HUMAN	Isoform 4 of Collagen alpha-3(VI) chain OS=Homo sapiens GN=COL6A3	0.963497	0.249296	0.980133	0.626918	0.551573	1.74592e-11
296	sp|P21266|GSTM3_HUMAN	HUMAN	Glutathione S-transferase Mu 3 OS=Homo sapiens GN=GSTM3 PE=1 SV=3	1.00331	0.951894	1.16765	0.0419779	0.553899	0.0032002
548	sp|Q9Y2I8|WDR37_HUMAN	HUMAN	WD repeat-containing protein 37 OS=Homo sapiens GN=WDR37 PE=1 SV=2	0.946871	0.508395	0.827659	0.0259875	0.555352	0.000193482
1509	sp|Q9NTJ4-2|MA2C1_HUMAN	HUMAN	Isoform 2 of Alpha-mannosidase 2C1 OS=Homo sapiens GN=MAN2C1	1.17552	0.0970112	1.02203	0.874051	0.558163	0.000768706
542	sp|P12110|CO6A2_HUMAN	HUMAN	Collagen alpha-2(VI) chain OS=Homo sapiens GN=COL6A2 PE=1 SV=4	1.04701	0.618967	0.867997	0.146986	0.562587	0.000224352
649	sp|Q10567-2|AP1B1_HUMAN	HUMAN	Isoform B of AP-1 complex subunit beta-1 OS=Homo sapiens GN=AP1B1	0.974047	0.816419	0.914876	0.311445	0.563232	0.000152357
174	sp|P22695|QCR2_HUMAN	HUMAN	Cytochrome b-c1 complex subunit 2, mitochondrial OS=Homo sapiens GN=UQCRC2 PE=1 SV=3	1.01048	0.794236	0.907398	0.21221	0.595928	0.000269046
405	sp|Q08209|PP2BA_HUMAN	HUMAN	Serine/threonine-protein phosphatase 2B catalytic subunit alpha isoform OS=Homo sapiens GN=PPP3CA PE=1 SV=1	0.957471	0.625325	0.848736	0.0323782	0.596318	0.000403999
78	sp|P52272-2|HNRPM_HUMAN	HUMAN	Isoform 2 of Heterogeneous nuclear ribonucleoprotein M OS=Homo sapiens GN=HNRNPM	1.04628	0.532461	0.835247	0.0465568	0.596846	8.71076e-05
500	tr|E7EX59|E7EX59_HUMAN	HUMAN	Propionyl-CoA carboxylase beta chain, mitochondrial OS=Homo sapiens GN=PCCB PE=2 SV=1	1.06151	0.552215	0.894653	0.401894	0.602812	0.0110437
148	sp|P35573|GDE_HUMAN	HUMAN	Glycogen debranching enzyme OS=Homo sapiens GN=AGL PE=1 SV=3	1.1596	0.0994385	0.982076	0.875302	0.606065	0.000403671
1583	sp|Q6NZI2|PTRF_HUMAN	HUMAN	Polymerase I and transcript release factor OS=Homo sapiens GN=PTRF PE=1 SV=1	1.01886	0.878178	0.86181	0.322041	0.607723	0.000457822
322	sp|Q05707|COEA1_HUMAN	HUMAN	Collagen alpha-1(XIV) chain OS=Homo sapiens GN=COL14A1 PE=1 SV=3	1.21275	0.0751314	1.18596	0.0241467	0.609724	0.00664765
512	sp|P23786|CPT2_HUMAN	HUMAN	Carnitine O-palmitoyltransferase 2, mitochondrial OS=Homo sapiens GN=CPT2 PE=1 SV=2	1.17011	0.127132	1.01385	0.911729	0.614443	0.00682464
56	sp|P28331|NDUS1_HUMAN	HUMAN	NADH-ubiquinone oxidoreductase 75 kDa subunit, mitochondrial OS=Homo sapiens GN=NDUFS1 PE=1 SV=3	0.955866	0.568399	0.827289	0.0439765	0.619178	0.000156767
1436	sp|P21912|DHSB_HUMAN	HUMAN	Succinate dehydrogenase [ubiquinone] iron-sulfur subunit, mitochondrial OS=Homo sapiens GN=SDHB PE=1 SV=3	1.01932	0.768493	0.818344	0.0177808	0.620217	0.00263906
481	tr|F5H740|F5H740_HUMAN	HUMAN	Voltage-dependent anion-selective channel protein 3 OS=Homo sapiens GN=VDAC3 PE=2 SV=1	0.970118	0.653947	0.912138	0.25336	0.624961	0.0219064
260	sp|P05165-2|PCCA_HUMAN	HUMAN	Isoform 2 of Propionyl-CoA carboxylase alpha chain, mitochondrial OS=Homo sapiens GN=PCCA	1.12744	0.162441	0.889248	0.218425	0.626179	0.00992145
333	sp|P42224|STAT1_HUMAN	HUMAN	Signal transducer and activator of transcription 1-alpha/beta OS=Homo sapiens GN=STAT1 PE=1 SV=2	1.13701	0.0686678	1.07428	0.434613	0.631263	0.00168537
48	sp|O60313|OPA1_HUMAN	HUMAN	Dynamin-like 120 kDa protein, mitochondrial OS=Homo sapiens GN=OPA1 PE=1 SV=3	1.02942	0.698223	0.866025	0.0717423	0.634058	0.000328585
176	sp|P00505|AATM_HUMAN	HUMAN	Aspartate aminotransferase, mitochondrial OS=Homo sapiens GN=GOT2 PE=1 SV=3	1.02369	0.643275	0.779857	0.065168	0.636367	0.0179998
199	sp|P40227|TCPZ_HUMAN	HUMAN	T-complex protein 1 subunit zeta OS=Homo sapiens GN=CCT6A PE=1 SV=3	1.0788	0.474332	0.994539	0.963662	0.638837	0.000671602
113	sp|P06576|ATPB_HUMAN	HUMAN	ATP synthase subunit beta, mitochondrial OS=Homo sapiens GN=ATP5B PE=1 SV=3	1.04728	0.654275	0.892961	0.335484	0.640615	0.00854175
615	sp|Q9H9B4|SFXN1_HUMAN	HUMAN	Sideroflexin-1 OS=Homo sapiens GN=SFXN1 PE=1 SV=4	1.00489	0.958595	0.857463	0.20787	0.647062	0.000240638
787	sp|O75323|NIPS2_HUMAN	HUMAN	Protein NipSnap homolog 2 OS=Homo sapiens GN=GBAS PE=1 SV=1	1.1601	0.268277	0.870799	0.346103	0.647774	0.000434209
53	sp|P25705|ATPA_HUMAN	HUMAN	ATP synthase subunit alpha, mitochondrial OS=Homo sapiens GN=ATP5A1 PE=1 SV=1	0.964255	0.234841	0.804804	0.0414463	0.650113	0.0246505
934	sp|P30040|ERP29_HUMAN	HUMAN	Endoplasmic reticulum resident protein 29 OS=Homo sapiens GN=ERP29 PE=1 SV=4	1.14004	0.0823317	1.07357	0.270217	0.652739	0.0136571
92	sp|O95782-2|AP2A1_HUMAN	HUMAN	Isoform B of AP-2 complex subunit alpha-1 OS=Homo sapiens GN=AP2A1	0.948769	0.535138	0.797067	0.00809706	0.654981	0.0156405
326	sp|O43272|PROD_HUMAN	HUMAN	Proline dehydrogenase 1, mitochondrial OS=Homo sapiens GN=PRODH PE=1 SV=3	1.06459	0.673067	0.782556	0.181913	0.656696	0.00667397
531	sp|Q9NUB1|ACS2L_HUMAN	HUMAN	Acetyl-coenzyme A synthetase 2-like, mitochondrial OS=Homo sapiens GN=ACSS1 PE=1 SV=2	1.15138	0.24372	0.86633	0.194126	0.658856	0.0140769
47	sp|P63010|AP2B1_HUMAN	HUMAN	AP-2 complex subunit beta OS=Homo sapiens GN=AP2B1 PE=1 SV=1	0.975925	0.794625	0.867417	0.0239787	0.6649	0.000647556
272	sp|P23368|MAOM_HUMAN	HUMAN	NAD-dependent malic enzyme, mitochondrial OS=Homo sapiens GN=ME2 PE=1 SV=1	1.14922	0.243675	1.04535	0.74066	0.665849	0.0104844
487	sp|Q9HCC0|MCCB_HUMAN	HUMAN	Methylcrotonoyl-CoA carboxylase beta chain, mitochondrial OS=Homo sapiens GN=MCCC2 PE=1 SV=1	1.24325	0.0515812	0.886281	0.453729	0.666408	0.00357606
1163	sp|P02790|HEMO_HUMAN	HUMAN	Hemopexin OS=Homo sapiens GN=HPX PE=1 SV=2	1.09292	0.698398	1.21473	0.21979	0.666528	0.0410376
83	sp|P53396-2|ACLY_HUMAN	HUMAN	Isoform 2 of ATP-citrate synthase OS=Homo sapiens GN=ACLY	1.12303	0.0547943	0.903919	0.245765	0.667813	9.07438e-06
207	sp|P12109|CO6A1_HUMAN	HUMAN	Collagen alpha-1(VI) chain OS=Homo sapiens GN=COL6A1 PE=1 SV=3	1.01882	0.904637	1.10093	0.148662	0.667888	0.000767215
130	sp|Q7KZF4|SND1_HUMAN	HUMAN	Staphylococcal nuclease domain-containing protein 1 OS=Homo sapiens GN=SND1 PE=1 SV=1	1.05751	0.457716	0.938004	0.442845	0.669675	0.000453912
188	sp|P55809|SCOT1_HUMAN	HUMAN	Succinyl-CoA:3-ketoacid coenzyme A transferase 1, mitochondrial OS=Homo sapiens GN=OXCT1 PE=1 SV=1	0.995129	0.937976	0.912281	0.378048	0.682566	0.00796903
255	sp|Q9Y3I0|RTCB_HUMAN	HUMAN	tRNA-splicing ligase RtcB homolog OS=Homo sapiens GN=RTCB PE=1 SV=1	1.03824	0.521597	0.957793	0.588603	0.685799	0.000799613
154	tr|K7EKE6|K7EKE6_HUMAN	HUMAN	Lon protease homolog, mitochondrial OS=Homo sapiens GN=LONP1 PE=2 SV=1	1.11516	0.0972048	0.851159	0.0814279	0.694915	0.00205369
525	sp|P10515|ODP2_HUMAN	HUMAN	Dihydrolipoyllysine-residue acetyltransferase component of pyruvate dehydrogenase complex, mitochondrial OS=Homo sapiens GN=DLAT PE=1 SV=3	1.00397	0.94109	0.968047	0.650444	0.695459	0.000699584
945	sp|P43155|CACP_HUMAN	HUMAN	Carnitine O-acetyltransferase OS=Homo sapiens GN=CRAT PE=1 SV=5	0.925284	0.490389	0.884168	0.274784	0.696341	0.00023147
	sp|O95831|AIFM1_HUMAN	HUMAN	Apoptosis-inducing factor 1, mitochondrial OS=Homo sapiens GN=AIFM1 PE=1 SV=1	1.11378	0.172624	0.91164	0.0978633	0.737826	0.0269515
316	sp|P09622|DLDH_HUMAN	HUMAN	Dihydrolipoyl dehydrogenase, mitochondrial OS=Homo sapiens GN=DLD PE=1 SV=2	1.05799	0.472694	0.927962	0.437796	0.697574	0.000770823
60	sp|P42704|LPPRC_HUMAN	HUMAN	Leucine-rich PPR motif-containing protein, mitochondrial OS=Homo sapiens GN=LRPPRC PE=1 SV=3	1.01767	0.80561	0.991819	0.890118	0.700731	0.000768017
236	sp|P11047|LAMC1_HUMAN	HUMAN	Laminin subunit gamma-1 OS=Homo sapiens GN=LAMC1 PE=1 SV=3	1.07822	0.282368	1.15874	0.164437	0.704021	0.00925379
430	sp|P23396|RS3_HUMAN	HUMAN	40S ribosomal protein S3 OS=Homo sapiens GN=RPS3 PE=1 SV=2	1.13025	0.102753	0.945759	0.492001	0.704624	0.00511342
468	sp|P38117|ETFB_HUMAN	HUMAN	Electron transfer flavoprotein subunit beta OS=Homo sapiens GN=ETFB PE=1 SV=3	1.07971	0.31704	0.972971	0.799059	0.709608	0.00910316
51	sp|P14625|ENPL_HUMAN	HUMAN	Endoplasmin OS=Homo sapiens GN=HSP90B1 PE=1 SV=1	1.12267	0.121155	1.07553	0.486085	0.710445	0.00701361
96	sp|P55268|LAMB2_HUMAN	HUMAN	Laminin subunit beta-2 OS=Homo sapiens GN=LAMB2 PE=1 SV=2	1.10612	0.199421	1.05556	0.458371	0.718934	0.001253
225	sp|P07954|FUMH_HUMAN	HUMAN	Fumarate hydratase, mitochondrial OS=Homo sapiens GN=FH PE=1 SV=3	1.01391	0.807409	0.926054	0.472036	0.720292	0.00387761
122	sp|P24752|THIL_HUMAN	HUMAN	Acetyl-CoA acetyltransferase, mitochondrial OS=Homo sapiens GN=ACAT1 PE=1 SV=1	1.04799	0.607972	0.973793	0.788307	0.734752	0.00910143
437	tr|Q6ZN40|Q6ZN40_HUMAN	HUMAN	Tropomyosin 1 (Alpha), isoform CRA_f OS=Homo sapiens GN=TPM1 PE=2 SV=1	0.973404	0.932478	2.13382	0.00997935	0.843631	0.639061
391	sp|P41219|PERI_HUMAN	HUMAN	Peripherin OS=Homo sapiens GN=PRPH PE=1 SV=2	1.1237	0.312272	2.80188	2.51147e-06	0.877778	0.402838
2575	sp|P07951-2|TPM2_HUMAN	HUMAN	Isoform 2 of Tropomyosin beta chain OS=Homo sapiens GN=TPM2	0.849856	0.38949	2.30332	0.000975744	0.937326	0.819147
1524	sp|P15259|PGAM2_HUMAN	HUMAN	Phosphoglycerate mutase 2 OS=Homo sapiens GN=PGAM2 PE=1 SV=3	1.3117	0.133726	1.48895	0.00628485	1.28336	0.159958
2405	sp|P26373|RL13_HUMAN	HUMAN	60S ribosomal protein L13 OS=Homo sapiens GN=RPL13 PE=1 SV=4	1.31512	0.156101	2.96781	0.0323656	1.365	0.0458202
984	sp|P62805|H4_HUMAN	HUMAN	Histone H4 OS=Homo sapiens GN=HIST1H4A PE=1 SV=2	1.08723	0.425822	3.11867	0.000679768	1.59015	0.499907
1327	tr|K7EK07|K7EK07_HUMAN	HUMAN	Histone H3 (Fragment) OS=Homo sapiens GN=H3F3B PE=2 SV=1	1.09671	0.367518	3.68314	0.000863859	1.66347	0.166125
303	sp|P35749-4|MYH11_HUMAN	HUMAN	Isoform 4 of Myosin-11 OS=Homo sapiens GN=MYH11	1.09268	0.689742	2.29341	0.000656234	0.697116	0.125946
406	sp|Q15181|IPYR_HUMAN	HUMAN	Inorganic pyrophosphatase OS=Homo sapiens GN=PPA1 PE=1 SV=2	1.09718	0.054847	1.93539	0.00176878	1.24368	0.325782
471	sp|Q9BW30|TPPP3_HUMAN	HUMAN	Tubulin polymerization-promoting protein family member 3 OS=Homo sapiens GN=TPPP3 PE=1 SV=1	1.05217	0.319703	1.31313	0.0403447	1.03691	0.871364

## Sheet: OVERLAP PROTEINS
	Common proteins at least in 40-60% of subjects	Common proteins at least in 40-60% of subjects	Common proteins at least in 40-60% of subjects	Common proteins at least in 40-60% of subjects
	in all stages	in initial and intermediate stages	in intermediate and advanced stages	in initial and advanced stages
	sp|Q01814-6|AT2B2_HUMAN	tr|C9J2C0|C9J2C0_HUMAN	sp|Q92777|SYN2_HUMAN	tr|E7EV80|E7EV80_HUMAN
	sp|P54289-5|CA2D1_HUMAN	sp|P09104|ENOG_HUMAN	sp|P05413|FABPH_HUMAN	sp|P21796|VDAC1_HUMAN
	tr|F5GXN1|F5GXN1_HUMAN	sp|P31150|GDIA_HUMAN	sp|O94856-9|NFASC_HUMAN	sp|Q12906-4|ILF3_HUMAN
	tr|C9JFM0|C9JFM0_HUMAN	sp|Q9Y6R1-4|S4A4_HUMAN	sp|O00154|BACH_HUMAN	tr|F5HFY4|F5HFY4_HUMAN
	sp|P43034|LIS1_HUMAN	sp|O76038|SEGN_HUMAN	sp|P17174|AATC_HUMAN	tr|H3BRN4|H3BRN4_HUMAN
	sp|Q13011|ECH1_HUMAN	sp|P00558|PGK1_HUMAN	tr|I3L0N3|I3L0N3_HUMAN	sp|P48735|IDHP_HUMAN
	sp|P37802|TAGL2_HUMAN	sp|P27348|1433T_HUMAN	sp|O94811|TPPP_HUMAN	sp|P63244|GBLP_HUMAN
	sp|P42765|THIM_HUMAN	sp|P30405|PPIF_HUMAN	sp|Q9BY11|PACN1_HUMAN	tr|A8MXP9|A8MXP9_HUMAN
	sp|Q9BW30|TPPP3_HUMAN	sp|P27797|CALR_HUMAN	sp|O14594|NCAN_HUMAN	sp|P37837|TALDO_HUMAN
	sp|P42658-2|DPP6_HUMAN	tr|J3KR54|J3KR54_HUMAN	sp|Q969P0|IGSF8_HUMAN	sp|P13010|XRCC5_HUMAN
	sp|Q9GZV7|HPLN2_HUMAN	sp|P69892|HBG2_HUMAN	sp|Q9Y4I1-2|MYO5A_HUMAN	sp|P07910-2|HNRPC_HUMAN
	sp|P19367-4|HXK1_HUMAN	sp|P01008|ANT3_HUMAN	sp|P09471|GNAO_HUMAN	sp|Q9HC38-2|GLOD4_HUMAN
	sp|Q02338|BDH_HUMAN		sp|O43301|HS12A_HUMAN	tr|B7ZLQ1|B7ZLQ1_HUMAN
	sp|Q15818|NPTX1_HUMAN		sp|Q8N573-8|OXR1_HUMAN	sp|O75306|NDUS2_HUMAN
	sp|P62760|VISL1_HUMAN		sp|P31146|COR1A_HUMAN	sp|P41219|PERI_HUMAN
	sp|P13591|NCAM1_HUMAN		sp|Q16658|FSCN1_HUMAN
	sp|Q15181|IPYR_HUMAN		sp|Q9H115|SNAB_HUMAN
	sp|P51884|LUM_HUMAN		sp|Q9UI12|VATH_HUMAN
	sp|P02790|HEMO_HUMAN		sp|P32004-3|L1CAM_HUMAN
			sp|O60268|K0513_HUMAN
			sp|P38606|VATA_HUMAN
			sp|P21281|VATB2_HUMAN
			sp|Q00610-2|CLH1_HUMAN
			sp|Q96GW7|PGCB_HUMAN
			sp|Q7L099|RUFY3_HUMAN
			tr|E7ESP9|E7ESP9_HUMAN
			sp|O14531|DPYL4_HUMAN
			sp|P07196|NFL_HUMAN
			sp|P51888|PRELP_HUMAN
			sp|Q15582|BGH3_HUMAN
			sp|Q9UJS0|CMC2_HUMAN
			tr|C9JRZ6|C9JRZ6_HUMAN
			sp|P12111-4|CO6A3_HUMAN
			sp|P12110|CO6A2_HUMAN
			tr|E7EX59|E7EX59_HUMAN
			sp|Q6NZI2|PTRF_HUMAN
			sp|Q05707|COEA1_HUMAN
			sp|P23786|CPT2_HUMAN
			sp|P21912|DHSB_HUMAN
			sp|P05165-2|PCCA_HUMAN
			sp|P42224|STAT1_HUMAN
			sp|P00505|AATM_HUMAN
			sp|P30040|ERP29_HUMAN
			sp|O43272|PROD_HUMAN
			sp|Q9NUB1|ACS2L_HUMAN
			sp|P23368|MAOM_HUMAN
			sp|Q9HCC0|MCCB_HUMAN
			sp|P12109|CO6A1_HUMAN
			sp|Q7KZF4|SND1_HUMAN
			sp|P35749-4|MYH11_HUMAN
			sp|P42704|LPPRC_HUMAN
			sp|P11047|LAMC1_HUMAN
			sp|P23396|RS3_HUMAN
			sp|P38117|ETFB_HUMAN
			sp|P14625|ENPL_HUMAN
			sp|P55268|LAMB2_HUMAN
			sp|P07954|FUMH_HUMAN
			sp|P24752|THIL_HUMAN
			tr|Q6ZN40|Q6ZN40_HUMAN
			sp|P07951-2|TPM2_HUMAN
			sp|P15259|PGAM2_HUMAN
			sp|P26373|RL13_HUMAN
			sp|P62805|H4_HUMAN
			tr|K7EK07|K7EK07_HUMAN

## Sheet: Pathway analysis Reactome
	Pathways altered in initial stages
Category	Term	Count	Proteins
REACTOME_PATHWAY	REACT_474:Metabolism of carbohydrates	5	P37837, P00558, P09104, P07195, P19367
REACTOME_PATHWAY	REACT_125:Processing of Capped Intron-Containing Pre-mRNA	5	P07910, P22626, Q14103, P61978, Q00839
REACTOME_PATHWAY	REACT_6167:Influenza Infection	5	P07910, P22626, Q14103, P61978, Q00839
REACTOME_PATHWAY	REACT_1505:Integration of energy metabolism	4	P37837, P00558, P09104, O75306
REACTOME_PATHWAY	REACT_71:Gene Expression	5	P07910, P22626, Q14103, P61978, Q00839
REACTOME_PATHWAY	REACT_13685:Synaptic Transmission	2	P54289, P05091
REACTOME_PATHWAY	REACT_216:DNA Repair	2	P12956, P13010
REACTOME_PATHWAY	REACT_13433:Biological oxidations	2	P09211, P05091
REACTOME_PATHWAY	REACT_15380:Diabetes pathways	3	P00558, P09104, O75306
REACTOME_PATHWAY	REACT_602:Metabolism of lipids and lipoproteins	2	Q02338, P02768
REACTOME_PATHWAY	REACT_6185:HIV Infection	2	P12956, P13010
REACTOME_PATHWAY	REACT_604:Hemostasis	2	P02768, P01008
	Pathways altered in intermediate stages
REACTOME_PATHWAY	REACT_15380:Diabetes pathways	12	Q9Y4I1, P62873, P38117, P00558, P21912, P09471, Q96I99, P04843, P07954, P09104, P15259, P06744
REACTOME_PATHWAY	REACT_1505:Integration of energy metabolism	10	P62873, P38117, P00558, P23786, P21912, Q96I99, P07954, P09104, P15259, P06744
REACTOME_PATHWAY	REACT_474:Metabolism of carbohydrates	9	P40925, P00558, P17174, P09104, P00505, P15259, P06744, P19367, Q9UJS0
REACTOME_PATHWAY	REACT_602:Metabolism of lipids and lipoproteins	9	P24752, Q02338, P11310, P02768, P23786, P42126, P07237, P98160, P35914
REACTOME_PATHWAY	REACT_18266:Axon guidance	7	P12110, P12111, P12109, P13591, Q02750, P31946, O14594
REACTOME_PATHWAY	REACT_16888:Signaling by PDGF	6	P12110, P42224, P12111, P12109, Q02750, P31946
REACTOME_PATHWAY	REACT_13:Metabolism of amino acids	6	P24752, Q9HCC0, O43272, Q6NVY1, P17174, P00505
REACTOME_PATHWAY	REACT_11061:Signalling by NGF	5	P62258, P52565, Q02750, Q00610, P31946
REACTOME_PATHWAY	REACT_1046:Pyruvate metabolism and TCA cycle	3	P21912, Q96I99, P07954
REACTOME_PATHWAY	REACT_9417:Signaling by EGFR	3	Q02750, Q00610, P31946
REACTOME_PATHWAY	REACT_604:Hemostasis	3	P02768, P01008, P32004
REACTOME_PATHWAY	REACT_152:Cell Cycle, Mitotic	3	P62258, P43034, P61981
REACTOME_PATHWAY	REACT_71:Gene Expression	3	Q13155, P23396, P26373
REACTOME_PATHWAY	REACT_17044:Muscle contraction	2	P07951, Q6ZN40
REACTOME_PATHWAY	REACT_498:Signaling by Insulin receptor	2	Q02750, P31946
REACTOME_PATHWAY	REACT_11123:Membrane Trafficking	2	Q00610, O94979
REACTOME_PATHWAY	REACT_13552:Integrin cell surface interactions	2	P11047, P55268
REACTOME_PATHWAY	REACT_13685:Synaptic Transmission	2	P54289, Q92777
REACTOME_PATHWAY	REACT_1762:3' -UTR-mediated translational regulation	2	P23396, P26373
REACTOME_PATHWAY	REACT_11044:Signaling by Rho GTPases	2	P52565, P31150
REACTOME_PATHWAY	REACT_6167:Influenza Infection	2	P23396, P26373
REACTOME_PATHWAY	REACT_17015:Metabolism of proteins	2	P23396, P26373
REACTOME_PATHWAY	REACT_14797:Signaling by GPCR	2	P62873, P09471
	Pathways altered in advanced stages
Category
REACTOME_PATHWAY	REACT_1505:Integration of energy metabolism	18	P37837, O96000, P21912, P10515, O43837, P09622, P06576, P38117, P48047, P23786, P28331, P53396, P25705, P15259, P07954, P36542, O75306, P22695
REACTOME_PATHWAY	REACT_15380:Diabetes pathways	17	O96000, P21912, P10515, O43837, P09622, Q9Y4I1, P06576, P38117, P48047, P09471, P28331, P25705, P15259, P07954, P36542, O75306, P22695
REACTOME_PATHWAY	REACT_474:Metabolism of carbohydrates	9	P37837, P35573, P17174, P10515, P00505, P15259, P09622, P19367, Q9UJS0
REACTOME_PATHWAY	REACT_1046:Pyruvate metabolism and TCA cycle	5	P21912, P10515, P07954, O43837, P09622
REACTOME_PATHWAY	REACT_18266:Axon guidance	5	P12110, P12111, P12109, P13591, O14594
REACTOME_PATHWAY	REACT_602:Metabolism of lipids and lipoproteins	7	P24752, Q02338, P43155, P02768, P23786, P55809, P53396
REACTOME_PATHWAY	REACT_16888:Signaling by PDGF	4	P12110, P42224, P12111, P12109
REACTOME_PATHWAY	REACT_1698:Metablism of nucleotides	4	P06576, P48047, P25705, P36542
REACTOME_PATHWAY	REACT_13:Metabolism of amino acids	6	P24752, Q9HCC0, O43272, P17174, P00505, P09622
REACTOME_PATHWAY	REACT_13685:Synaptic Transmission	4	P54289, O95782, Q92777, P63010
REACTOME_PATHWAY	REACT_6185:HIV Infection	5	P13010, Q9UI12, O95782, Q10567, P63010
REACTOME_PATHWAY	REACT_17044:Muscle contraction	2	P07951, Q6ZN40
REACTOME_PATHWAY	REACT_11123:Membrane Trafficking	2	Q00610, Q10567
REACTOME_PATHWAY	REACT_6167:Influenza Infection	4	P07910, P52272, P23396, P26373
REACTOME_PATHWAY	REACT_9417:Signaling by EGFR	2	O95782, Q00610
REACTOME_PATHWAY	REACT_15295:Opioid Signalling	2	P09471, Q08209
REACTOME_PATHWAY	REACT_13552:Integrin cell surface interactions	2	P11047, P55268
REACTOME_PATHWAY	REACT_1762:3' -UTR-mediated translational regulation	2	P23396, P26373
REACTOME_PATHWAY	REACT_125:Processing of Capped Intron-Containing Pre-mRNA	2	P07910, P52272
REACTOME_PATHWAY	REACT_17015:Metabolism of proteins	3	P40227, P23396, P26373
REACTOME_PATHWAY	REACT_71:Gene Expression	4	P07910, P52272, P23396, P26373
REACTOME_PATHWAY	REACT_11061:Signalling by NGF	2	O95782, Q00610
REACTOME_PATHWAY	REACT_604:Hemostasis	2	P02768, P32004
