# Supplementary material for: Olfactory bulb proteome dynamics during the progression of sporadic Alzheimer's disease: identification of common and distinct olfactory targets across Alzheimer-related co-pathologies
Source: Oncotarget. 2015 Oct 28;6(37):39437–56. doi: 10.18632/oncotarget.6254 (PMC4741837; doi:10.18632/oncotarget.6254)
Supplement: Supplementary file 6 [file oncotarget-06-39437-s006.xls]

## Sheet: Sheet1
GROUPS	CASE (code)	AGE (years)	SEX	PMI	DEFINITIVE DX
Controls	456	76	F	-	Incidental LB + PART (Braak I)
	454	88	F	3h 30min	PART (Braak II)+ Vascular disease
	344	79	M	11h 25 min	PART (Braak I)+ Vascular disease
	363	62	M	8h	PART (Braak II)
	380	91	M	4h	PART (Braak II)
PSP	133	88	F	5h	PSP+CAA+Thal1
	347	81	M	6h 05min	PSP +CAA+Thal 1
	370	80	M	3h	PSP + Thal 4
	396	71	F	4h	PSP
	419	70	M	3h 30min	PSP
	330	67	F	16h	PSP
	323	78	M	16h	PSP+AD A2B3C3
	421	85	F	2h 30min	PSP +AD A1B2C2+CAA
	389	49	M	6h	PSP
	448	69	F	9h	PSP + Thal 1
LBD	284	88	M	6h	PART + Lewy body disease cortical stage
	332	80	F	19h	PART + Lewy body disease limbic stage
	432	71	F	9h	Lewy body disease common variant (LBD cortical stage )+AD (A3B3C3)+CAA
	413	65	F	10h	Lewy body disease amygdalar predominant + AD A2B3C2+ CAA
	397	90	F	5h	Lewy body disease common variant (LBD cortical stage )+AD (A3B3C2)
	374	88	F	3h 30min	Lewy body disease common variant (LBD Limbic stage) + AD (A1B1C1)
	394	70	M	4h	Lewy body disease common variant + AD (A3B3C3) + CAA
	339	70	M	4h 15min	Lewy body disease + AD (A1B1C3)
	325	91	M	12h	Lewy body disease + AD (A1B2C2)
	431	87	F	4h 15min	Lewy body disease limbic stage + ALS
FTLD	316	80	M	3h 30min	FTD-U
	318	85	M	15h	FTD-MND (TDP 43Type B)+ A2B1C1
	373	78	F	2h 20min	FTD-TAU +(Pick disease)
	384	77	F	3h 50min	FTD-TAU+(CDB)
	418	78	M	4h 30min	FTD TDP 43 (Type B) +PART
	452	89	F	5h	FTD-TDP43(Type B)+A1B1C1
MIX AD VD	114	84	F	13h	VD+AD (A1B1C3+Infarct in strategic areas)
	297	84	F	2h	VD+AD (A1B1C1+Multiple infarcts encephalopathy)
	304	86	M	6h	VD+AD (A1B1C3+Infarct in strategic areas)
	305	79	M	8h	VD+AD (A2B2C2 +Multiple infarcts encephalopathy)
	308	84	M	3h 25min	VD+AD (A1B3C3+Infarct in strategic areas)
	366	84	F	7h 10 min	VD+AD (A1B2C3 + Multiple infarcts encephalopathy + Infarct in strategic areas)
	357	87	M	12h	VD+AD (A1B2C2 + Multiple infarcts encephalopathy)
	360	88	F	14h	VD+AD (A3B3C3 + Multiple infarcts encephalopathy)
	372	82	M	2h 50min	VD+AD (A2B3C3 + Infarct in strategic areas)
	383	90	F	4h	VD+AD (A2B2C2 +Multiple infarcts encephalopathy )
