# Supplementary material for: Olfactory bulb proteome dynamics during the progression of sporadic Alzheimer's disease: identification of common and distinct olfactory targets across Alzheimer-related co-pathologies
Source: Oncotarget. 2015 Oct 28;6(37):39437–56. doi: 10.18632/oncotarget.6254 (PMC4741837; doi:10.18632/oncotarget.6254)
Supplement: Supplementary file 7 [file oncotarget-06-39437-s007.xlsx]

## Sheet: APP interactome >0.5
Query ID	Predicted Partner Symbol	Predicted Partner UniProt	Total Score	Feature Combination Score	Domain Score	Post-translational Modification Score	Physio-Chemical Score	Localization Score	Function Score	Process Score	Orthologous Interaction Score	Paralogous Interaction Score	Gene Co-expression Score	Network Topology Score
APP	PSEN1	P49768	0.9429	0.1062	0.0075	0.0015	0.0004	0.2322	0	0.2322	0	0.0395	0.0148	0.3085
APP	APLP1	P51693	0.9429	0.1945	0.1945	0	0.0005	0	0.0264	0.0362	0.1945	0.0331	0.0211	0.2421
APP	APLP2	Q06481	0.9429	0.1679	0.1679	0.0011	0.0005	0.0044	0	0.1679	0.1679	0.0285	0.0171	0.2198
APP	APBB1	O00213	0.9429	0.0973	0.0715	0.0013	0.0006	0.0618	0.0097	0.0118	0.3932	0.0334	0.017	0.2454
APP	JUN	P05412	0.8826	0.1455	0.0065	0.0026	0.0006	0.0157	0.0193	0.1092	0	0.0664	0.0282	0.4884
APP	CTSD	P07339	0.8826	0.1817	0.1026	0.0577	0.0006	0	0	0.0609	0	0.0661	0.0153	0.3976
APP	HSP90AA1	P07900	0.8826	0.1076	0.0186	0.005	0.0015	0.0057	0.0372	0.093	0	0	0.0211	0.5929
APP	VIM	P08670	0.8826	0	0.0008	0.0789	0.0015	0.0509	0.0169	0	0	0.0904	0.0318	0.6114
APP	UCHL1	P09936	0.8826	0.236	0.0115	0.0037	0.0016	0.0942	0.0825	0.1244	0	0	0.0555	0.2731
APP	MAPT (Microtubule-associated protein tau)	P10636	0.8826	0.1372	0.0007	0.0025	0.0006	0.0876	0.057	0.0502	0	0	0.0314	0.5154
APP	CLU	P10909	0.8826	0.1971	0.0008	0.003	0.0013	0.1235	0.0034	0.1342	0	0	0.1167	0.3027
APP	SRC	P12931	0.8826	0	0	0.0214	0.001	0.0963	0	0	0	0	0.0207	0.7432
APP	ACHE	P22303	0.8826	0.2499	0.0009	0.0035	0.0009	0	0.1825	0.1642	0	0	0.0236	0.2571
APP	CALR	P27797	0.8826	0.0699	0.0084	0	0.0008	0	0.0914	0.0502	0.2975	0	0.012	0.3523
APP	CANX	P27824	0.8826	0	0.0005	0.0026	0.0011	0	0.0115	0.066	0.3914	0.0665	0.0182	0.3247
APP	SHC1	P29353	0.8826	0.1102	0.0653	0.0016	0.0004	0.0071	0.0858	0.0553	0.2509	0.0426	0.0084	0.2548
APP	PDIA3	P30101	0.8826	0.1206	0.0006	0	0.0014	0	0.0574	0.0865	0	0	0.042	0.574
APP	AKT1	P31749	0.8826	0	0.0579	0.016	0.0016	0.0232	0.0404	0	0	0	0.0071	0.7364
APP	YWHAB	P31946	0.8826	0	0.0079	0	0.001	0.0315	0	0.1036	0.3609	0.0779	0.0144	0.2854
APP	CHRNA7	P36544	0.8826	0.2535	0.0007	0	0.0009	0.1061	0.1852	0.0753	0	0	0	0.2609
APP	PPP1R2	P41236	0.8826	0	0.001	0.0037	0.0007	0.0006	0.0043	0.0135	0.5638	0	0.0224	0.2726
APP	CASP3	P42574	0.8826	0.1399	0.0052	0.0092	0.0011	0.0151	0.042	0.1271	0	0.0639	0.0091	0.47
APP	MAPK8	P45983	0.8826	0.1482	0.0253	0.0048	0.0015	0.0212	0.0371	0.1514	0	0	0.0323	0.4608
APP	PSEN2	P49810	0.8826	0.1062	0.0073	0.0015	0.0003	0.2248	0	0.2248	0	0.0382	0.0193	0.2602
APP	GSK3A	P49840	0.8826	0.2569	0.024	0.0046	0.0008	0.0141	0.0351	0.1071	0	0.085	0.0187	0.3364
APP	GSK3B	P49841	0.8826	0.169	0.0158	0.003	0.0005	0.111	0.0284	0.0922	0	0.0559	0.0149	0.3919
APP	CASP7	P55210	0.8826	0.166	0.0074	0.0035	0.0015	0	0	0.1813	0	0.0911	0.0454	0.3864
APP	CASP6	P55212	0.8826	0.1608	0.0054	0.0026	0.0011	0.0157	0	0.119	0	0.0662	0.0371	0.4748
APP	BACE1	P56817	0.8826	0.1482	0.0837	0.047	0.0005	0.0388	0	0.317	0	0.0539	0.0404	0.1531
APP	PCBD1	P61457	0.8826	0.1371	0.0197	0.0038	0.0009	0.0154	0.0289	0.0807	0	0	0.0178	0.5783
APP	STXBP1	P61764	0.8826	0.1647	0.0045	0.0034	0.0014	0	0.0206	0.1115	0	0	0.0729	0.5035
APP	TGFB2	P61812	0.8826	0.1713	0.0575	0	0.0006	0.0744	0.1251	0.1024	0	0.0623	0.0265	0.2625
APP	PPIA (PPIase A)	P62937	0.8826	0.1797	0.0192	0.0054	0.0009	0.0148	0.0042	0.106	0	0	0.0059	0.5464
APP	GRB2	P62993	0.8826	0.1474	0.0136	0.0041	0.0007	0.0021	0.0452	0.0998	0	0	0.0116	0.558
APP	YWHAZ	P63104	0.8826	0.1846	0.0098	0.0029	0.0013	0.0514	0.0222	0.0466	0	0	0.0227	0.5412
APP	PPP2CA (PP2A-alpha)	P67775	0.8826	0	0.0061	0.0026	0.0014	0	0.0145	0	0.4936	0	0.0217	0.3428
APP	DLG4	P78352	0.8826	0.1258	0.0046	0.0014	0.0008	0.1213	0.002	0.0556	0.2702	0	0.0207	0.2801
APP	LRP2	P98164	0.8826	0	0	0.0037	0.0009	0.1288	0	0	0	0.0952	0.0245	0.6295
APP	CDK5	Q00535	0.8826	0.1572	0.0147	0.0028	0.0009	0.1787	0.081	0.0886	0	0	0.0043	0.3545
APP	APBA1	Q02410	0.8826	0.1483	0.1184	0	0.0009	0	0.0228	0.0632	0.056	0.0574	0.0168	0.3989
APP	CAV1 (Caveolin-1)	Q03135	0.8826	0.1709	0.0007	0.0028	0.0007	0	0.1077	0.1308	0	0	0.0807	0.3883
APP	DNM1	Q05193	0.8826	0.116	0.0511	0.0046	0.0014	0.0144	0.0038	0.085	0	0	0.0781	0.5282
APP	KLC1	Q07866	0.8826	0.1299	0.0064	0	0.0006	0.0412	0.0028	0.0596	0.3663	0	0.0209	0.255
APP	LRP1	Q07954	0.8826	0.1645	0.0141	0.0021	0.0005	0.0732	0.0816	0.0922	0	0	0.0304	0.424
APP	MAPK8IP2	Q13387	0.8826	0	0	0	0.0007	0.0562	0.1671	0	0.0811	0.0832	0.0297	0.4646
APP	PIN1	Q13526	0.8826	0.1371	0.101	0.0022	0.0009	0.0133	0.0163	0.0557	0.3304	0	0.0107	0.2151
APP	CASP8	Q14790	0.8826	0.1327	0.0124	0.0028	0.0012	0.0131	0	0.1229	0	0.0728	0.0135	0.5112
APP	SHC3	Q92529	0.8826	0.1466	0.0869	0	0.0006	0.0016	0.0025	0.0736	0.3337	0.0567	0.02	0.1605
APP	APBB2	Q92870	0.8826	0.1444	0.1062	0	0.0008	0.0918	0.0145	0.0175	0.292	0.0496	0.0254	0.1404
APP	MAP3K5	Q99683	0.8826	0.1397	0.0238	0.0124	0.0014	0.0006	0.1247	0.0557	0	0	0.0307	0.4938
APP	MAP3K3	Q99759	0.8826	0	0.0276	0.0038	0.001	0.0027	0.0404	0.0532	0	0.0977	0.0214	0.6349
APP	APBA2	Q99767	0.8826	0.1209	0.0965	0.0018	0.0008	0.0003	0.0003	0.0009	0.3209	0.0468	0.0209	0.2724
APP	SPON1	Q9HCB6	0.8826	0.1155	0.0005	0.0338	0.0013	0	0.0006	0	0.4538	0	0.058	0.2191
APP	GABBR1	Q9UBS5	0.8826	0	0.0008	0	0.0009	0	0.0264	0	0.5333	0	0.0469	0.2744
APP	MAPK8IP1	Q9UQF2	0.8826	0.1093	0.0648	0.0016	0.0007	0.0217	0.018	0.0467	0.29	0	0.0107	0.3191
APP	EPB41L3	Q9Y2J2	0.8826	0	0	0.0029	0.0012	0.0537	0	0.0025	0.4386	0	0.1729	0.2107
APP	BACE2	Q9Y5Z0	0.8826	0.225	0.1271	0.0032	0.0007	0.0461	0	0.1478	0	0.0818	0.0196	0.2314
APP	DAB1	O75553	0.8826	0.1382	0.0317	0	0.0009	0.0004	0.0004	0.001	0.3146	0.0535	0.006	0.336
APP	CLSTN1	O94985	0.8826	0.0007	0.0097	0	0.001	0.0433	0.0101	0.0014	0.344	0	0.0952	0.3773
APP	APBB3	O95704	0.8826	0.1084	0.0797	0	0.0004	0.001	0.0003	0	0.4384	0.0373	0.0134	0.2037
APP	APBA3	O96018	0.8826	0.2107	0.1681	0.0032	0.0013	0.0005	0.0006	0	0.0795	0.0815	0.0185	0.3187
APP	A2M	P01023	0.8826	0.0983	0.0375	0.0584	0.0007	0.0799	0.0665	0.0741	0	0	0.0206	0.4465
APP	FOS	P01100	0.8826	0.1491	0.0062	0.0044	0.0014	0.0196	0.0232	0.1	0	0	0.0281	0.5505
APP	TGFB1	P01137	0.8826	0.112	0.0548	0	0.0006	0.0709	0.0945	0.0976	0	0.0594	0.0154	0.3773
APP	APOA1	P02647	0.8826	0.1917	0.0081	0.0024	0.0006	0.1013	0.1268	0.1101	0	0	0.0067	0.3349
APP	APOE	P02649	0.8826	0.1603	0.0068	0.0461	0.0005	0.0847	0.106	0.0948	0	0	0.0216	0.3619
APP	PRNP (PrP)	P04156	0.8826	0	0.0179	0.0786	0.0007	0.0473	0.0212	0	0.5297	0	0.1872	0
APP	SPARC	P09486	0.8695	0	0	0.0892	0.0017	0.1221	0	0.1132	0	0	0.2527	0.2906
APP	NCAM1	P13591	0.8695	0	0	0.004	0.0017	0.1	0.0008	0	0.703	0	0.0601	0
APP	CPE	P16870	0.8695	0	0.008	0	0.0017	0.0054	0	0	0.601	0	0.2533	0
APP	ARRB2	P32121	0.8695	0	0	0.0039	0.0017	0.1352	0.0224	0	0	0.1	0.0212	0.5851
APP	MAPK9	P45984	0.8695	0	0.0286	0.0039	0.0017	0.024	0.0419	0.1119	0	0.1286	0.0258	0.503
APP	ACTB	P60709	0.8695	0.1176	0.0065	0.0039	0.0017	0.0725	0.0188	0.1	0	0	0.0104	0.538
APP	BLMH	Q13867	0.8695	0.1445	0.001	0.0032	0.0017	0.0162	0.0688	0.0042	0	0	0.0203	0.6095
APP	EGFR	P00533	0.8695	0	0	0.0437	0.001	0	0	0	0	0	0.0434	0.7814
APP	HSPA5	P11021	0.8577	0	0.001	0.0057	0.0017	0	0	0	0.62	0	0.0306	0.1987
APP	HSPA8	P11142	0.8577	0.0012	0.0011	0.0057	0.0017	0	0.0047	0.1045	0	0	0.0125	0.7263
APP	NF1	P21359	0.8577	0.2486	0.0009	0.0057	0.001	0.0756	0.0047	0.1902	0	0	0.0317	0.2994
APP	NUMB	P49757	0.8577	0	0.1633	0	0.001	0.0165	0.0047	0	0.6272	0	0.045	0
APP	NCSTN	Q92542	0.8577	0.117	0.0009	0	0.001	0.0558	0	0.1922	0	0	0.0236	0.4672
APP	CLSTN3	Q9BQT9	0.8577	0.0012	0.0173	0	0.0017	0.0705	0.018	0.0025	0.6142	0.1044	0.0279	0
APP	HOMER3	Q9NSC5	0.8577	0.1826	0.0624	0.0041	0.0017	0.1211	0.0133	0.1394	0	0	0.0353	0.2979
APP	RIPK3	Q9Y572	0.8577	0	0.0304	0	0.0011	0.003	0.0445	0.0658	0	0	0	0.7129
APP	ABL1	P00519	0.8577	0	0	0.0174	0.0011	0.0548	0	0	0	0	0.0366	0.7479
APP	ALB	P02768	0.8577	0	0.0103	0.0424	0.0017	0.1256	0	0	0	0	0.0289	0.6488
APP	PRKCA (PKC-alpha)	P17252	0.8473	0	0.0298	0.0057	0.0017	0.0554	0	0	0	0	0.0405	0.7141
APP	YWHAQ	P27348	0.8473	0.2585	0.0137	0.0041	0.0018	0.0191	0.0423	0.0298	0	0.1352	0.0384	0.3044
APP	ARRB1	P49407	0.8473	0	0	0.0041	0.0017	0	0	0	0	0.106	0.0127	0.7228
APP	TRAF1	Q13077	0.8473	0	0.0085	0.0062	0.0018	0.003	0.0187	0.0616	0	0	0.0124	0.7352
APP	CASP10	Q92851	0.8473	0.1955	0.0183	0.0041	0.0018	0.0056	0	0.0655	0	0.1072	0.0187	0.4305
APP	NFASC	O94856	0.8473	0	0	0.0041	0.0011	0.0768	0.0008	0.0377	0.6279	0	0.0989	0
APP	ERBB2	P04626	0.8473	0	0	0.0155	0.001	0	0	0	0	0	0.0284	0.8024
APP	TP53	P04637	0.8473	0	0.0278	0.0393	0.0011	0	0	0	0	0	0.024	0.755
APP	BCL2	P10415	0.8391	0	0	0.0155	0.001	0	0	0	0	0	0.0554	0.7671
APP	VLDLR	P98155	0.8391	0	0	0	0.001	0.1426	0	0.1057	0	0	0.0514	0.5384
APP	RELA	Q04206	0.8391	0	0	0.0042	0.0011	0.0255	0	0	0	0	0.0222	0.7862
APP	LRP8	Q14114	0.8391	0	0	0	0.001	0	0	0.1849	0	0	0.024	0.6292
APP	COL25A1	Q9BXS0	0.8391	0.3006	0.0009	0	0.0008	0.0057	0.2195	0	0	0	0.001	0.3105
APP	CRYAB	P02511	0.8391	0.0013	0.001	0.047	0.001	0.0029	0.0252	0.1063	0	0	0.088	0.5664
APP	FYN	P06241	0.8378	0	0	0.0231	0.0018	0.0058	0	0	0	0	0.0893	0.7178
APP	AR	P10275	0.8378	0	0	0.015	0.0011	0.0794	0	0	0	0	0.0348	0.7076
APP	IKBKE	Q14164	0.8378	0	0.0312	0.0059	0.0011	0	0.0457	0.0676	0	0	0.0136	0.6727
APP	GANAB	Q14697	0.8378	0	0	0	0.0018	0	0	0.1096	0.6502	0	0.0761	0
APP	TAB2	Q9NYJ8	0.8378	0	0.001	0.0042	0.001	0.0069	0.0187	0.0626	0	0	0.0821	0.6611
APP	CST3	P01034	0.8378	0	0	0.0042	0.0011	0	0	0	0.647	0	0.1855	0
APP	MAPK8IP3	Q9UPT6	0.8354	0	0	0.0042	0.0018	0.003	0.0206	0.0599	0	0	0.0375	0.7083
APP	CAT	P04040	0.8354	0.0013	0.0222	0.0043	0.001	0.0581	0.0438	0	0	0	0.0383	0.6665
APP	HSP90B1	P14625	0.8302	0	0.0236	0.0043	0.0018	0	0	0	0.6541	0.1112	0.0352	0
APP	TGFBR1	P36897	0.8302	0	0.0008	0.0043	0.0011	0.0252	0	0	0	0	0.0249	0.7739
APP	TAB1	Q15750	0.8302	0	0.022	0.0043	0.0011	0.0071	0.0148	0.0638	0	0	0.0417	0.6755
APP	HSD17B10	Q99714	0.8302	0.3087	0.0196	0.0043	0.0009	0.0589	0.0264	0.0913	0	0	0.0023	0.3176
APP	THY1	P04216	0.8302	0	0	0.0492	0.0011	0	0.021	0	0.6596	0	0.0993	0
APP	HSPA4	P34932	0.8233	0.0859	0.0011	0.006	0.0018	0.0188	0.0044	0.0252	0.6548	0	0.0252	0
APP	TGFBR2	P37173	0.8233	0	0.0316	0.0043	0.0018	0	0	0	0	0	0.0451	0.7403
APP	CDKN1B	P46527	0.8233	0	0	0.0043	0.0018	0.0266	0	0	0	0	0.1558	0.6347
APP	CSNK2A1	P68400	0.8233	0	0.0316	0.006	0.0018	0	0.0463	0.0395	0	0	0.0288	0.6692
APP	LINGO1	Q96FE5	0.8233	0	0	0	0.0011	0.0007	0.005	0.1487	0.663	0	0.0047	0
APP	MAP3K7	O43318	0.8233	0	0	0.0043	0.0011	0	0	0	0	0	0.0323	0.7855
APP	NGFR	P08138	0.8203	0.1733	0.0539	0.0043	0.001	0.063	0.0187	0.1475	0	0	0.0425	0.3162
APP	TRAF2	Q12933	0.8203	0	0	0.0165	0.0019	0	0	0	0	0	0.0154	0.7866
APP	PDIA6	Q15084	0.8203	0	0.0008	0.0044	0.0019	0	0.0192	0.1119	0.6636	0	0.0186	0
APP	ERP44	Q9BS26	0.8203	0	0.0008	0	0.0019	0	0.005	0.1114	0.6609	0	0.0403	0
APP	TRAF6	Q9Y4K3	0.8203	0	0	0	0.0019	0	0	0	0	0	0.0287	0.7898
APP	PPIB	P23284	0.8158	0.0548	0.0227	0.0497	0.0019	0	0.005	0	0.6668	0	0.0149	0
APP	MAPK1	P28482	0.8158	0	0.0318	0.0184	0.0019	0.1101	0	0	0	0	0.0239	0.6297
APP	MBP	P02686	0.8158	0.0013	0.0011	0.0044	0.0019	0.1847	0.0008	0.1489	0	0	0.0438	0.4289
APP	SPTBN1	Q01082	0.8117	0	0	0.0494	0.0019	0	0	0.1849	0	0	0.1418	0.4339
APP	PRKCD	Q05655	0.8117	0	0.0322	0.0186	0.0019	0.0599	0	0	0	0	0.0098	0.6893
APP	SQSTM1	Q13501	0.8117	0	0	0.0044	0.0019	0.0268	0	0.0861	0	0	0.022	0.6706
APP	RIPK1	Q13546	0.8117	0	0.0241	0.0154	0.0019	0.0256	0.0469	0	0	0	0.0174	0.6805
APP	GAB2	Q9UQC2	0.811	0	0.0672	0.0186	0.0011	0.0189	0.2285	0	0	0	0.0524	0.4243
APP	CALU	O43852	0.811	0	0.0008	0.0044	0	0	0.0198	0.0702	0.6749	0	0.0408	0
APP	RIPK2	O43353	0.8061	0	0.0321	0.0044	0.0011	0.0031	0.0471	0	0	0	0.0231	0.6952
APP	RAF1	P04049	0.8061	0	0	0.0168	0.0011	0.006	0.0473	0.1484	0	0	0.013	0.5735
APP	TRADD	Q15628	0.8049	0	0.0227	0	0.0019	0.0259	0.0454	0	0	0	0.0213	0.6876
APP	TUBB	P07437	0.803	0.1799	0.0229	0.0157	0.0019	0.0192	0.0144	0.1103	0	0	0.0094	0.4294
APP	HYOU1	Q9Y4L1	0.803	0.071	0.0089	0.0044	0.0019	0	0.0051	0.0022	0.6774	0	0.032	0
APP	RASAL1	O95294	0.803	0	0.0686	0	0.0019	0.0008	0.02	0.0056	0.6817	0	0.0244	0
APP	CDKN1A	P38936	0.7991	0	0	0.0045	0.0012	0.0275	0.048	0	0	0	0.0192	0.6988
APP	NR3C1	P04150	0.7991	0	0.0284	0	0.0012	0.0275	0	0	0	0	0.0444	0.6977
APP	CNTN1	Q12860	0.7976	0	0	0.0045	0.0019	0.0061	0.0009	0.044	0.6828	0	0.0575	0
APP	ATF2	P15336	0.7955	0	0.0138	0.0045	0.0011	0.0275	0.0338	0.067	0	0	0.0545	0.5932
APP	CTNNB1	P35222	0.7955	0	0	0.0063	0.0011	0	0	0	0	0	0.0412	0.7469
APP	CSK	P41240	0.7938	0	0	0.0045	0.0019	0.0183	0	0.1519	0	0	0.0186	0.5986
APP	SPARCL1	Q14515	0.7938	0	0	0.0045	0.0011	0	0.0202	0.0056	0.6874	0	0.075	0
APP	IKBKB	O14920	0.7938	0	0.0331	0.0248	0.0019	0	0.0485	0.0677	0	0	0.0143	0.6035
APP	MAP2K7	O14733	0.7915	0	0.0331	0.0045	0.0019	0.0181	0	0.0675	0	0	0.0269	0.6394
APP	SMAD3	P84022	0.7895	0	0.0233	0	0.0011	0.0278	0	0	0	0	0.023	0.7144
APP	GNAO1	P09471	0.7857	0	0	0	0.0019	0.0196	0.0147	0	0.6929	0	0.0565	0
APP	IKBKG	Q9Y6K9	0.7857	0	0.0089	0.0173	0.002	0	0.0469	0.0781	0	0	0.011	0.6215
APP	TNFRSF21	O75509	0.7857	0.1324	0.0425	0	0.0012	0.0657	0.0052	0.0183	0	0	0.064	0.4565
APP	DEDD	O75618	0.7857	0	0.012	0	0.0019	0.0199	0.0192	0.0719	0	0.1177	0.0137	0.5294
APP	SERPINA3	P01011	0.7857	0.1724	0.0061	0.1025	0.0019	0.0182	0	0.0092	0	0	0.029	0.4463
APP	PTPN11	Q06124	0.781	0	0	0.0045	0.0019	0.0032	0	0	0	0	0.045	0.7264
APP	NBL1	P41271	0.7793	0	0	0	0.002	0.0008	0.0009	0	0.6962	0	0.0795	0
APP	DISC1	Q9NRI5	0.7793	0	0.0012	0	0.002	0.0197	0.0009	0	0	0	0.0329	0.7227
APP	RCN2	Q14257	0.7788	0	0.0009	0	0.0011	0	0.0205	0	0.6995	0	0.0568	0
APP	ACTG1	P63261	0.7763	0	0.0077	0	0.002	0.067	0.028	0.0421	0	0.1462	0.0217	0.4616
APP	SRGAP3	O43295	0.7763	0	0	0.0046	0.002	0.0033	0.0053	0.0057	0.7006	0	0.0549	0
APP	MAP3K6	O95382	0.7751	0.1394	0.0338	0.0046	0.0012	0.0008	0.0495	0.0651	0	0.1196	0.0147	0.3463
APP	CASP1 (CASP-1)	P29466	0.7738	0	0	0.0046	0.002	0.0033	0.1772	0.0652	0	0	0.0213	0.5001
APP	NFKB2	Q00653	0.7738	0	0	0.0176	0.002	0	0.0349	0.0947	0	0	0.0249	0.5997
APP	FLNA	P21333	0.7707	0	0	0.0064	0.0012	0.1064	0	0	0	0	0.0392	0.6174
APP	ATXN1	P54253	0.7707	0	0	0.0064	0.0012	0	0	0	0	0	0.2688	0.4943
APP	CFLAR	O15519	0.7707	0	0.0205	0	0.002	0	0	0.0794	0	0	0.0249	0.6438
APP	BCR	P11274	0.769	0	0	0.0196	0.002	0.0033	0	0.0357	0	0	0.0443	0.6641
APP	PRKACA	P17612	0.769	0	0.0338	0.0046	0.0011	0	0	0	0	0	0.039	0.6906
APP	BLNK	Q8WV28	0.769	0.2046	0.0143	0	0.002	0.0033	0.2418	0.055	0	0	0.0215	0.2264
APP	JDP2	Q8WYK2	0.769	0.0971	0.009	0.0047	0.002	0.0008	0.0326	0.0337	0	0.1207	0.0023	0.4661
APP	SHC4	Q6S5L8	0.7677	0.3129	0.1855	0	0.0012	0.0896	0.048	0.0058	0	0.1211	0.0036	0
APP	MAPK10	P53779	0.7661	0	0.0337	0.0046	0.002	0.0283	0.0494	0.0689	0	0.1517	0.0893	0.3381
APP	CBL	P22681	0.7659	0	0	0.0047	0.0012	0.0201	0	0.1566	0	0	0.0314	0.5519
APP	MAT1A	Q00266	0.7659	0	0.0259	0	0.002	0.0034	0	0	0.7174	0	0.0173	0
APP	MAP3K1	Q13233	0.7659	0	0	0.0037	0.0012	0.0034	0	0	0	0	0.0416	0.716
APP	GAB1	Q13480	0.7659	0.2266	0.0712	0.0197	0.002	0.0033	0.0053	0.156	0	0	0.0553	0.2265
APP	SPTAN1	Q13813	0.7659	0.1781	0.0009	0.0047	0.002	0.108	0.021	0.043	0	0	0.0638	0.3444
APP	TPD52L1	Q16890	0.7659	0	0.0012	0	0.002	0.0033	0.1798	0.0743	0	0	0.0401	0.4652
APP	VRK2	Q86Y07	0.7659	0.1053	0.0259	0	0.0012	0.0034	0.0506	0.0365	0	0	0.02	0.5231
APP	APH1A	Q96BI3	0.7659	0	0.001	0	0	0	0.0009	0.2179	0	0	0.0164	0.5297
APP	PSENEN	Q9NZ42	0.7659	0	0.001	0	0	0	0	0.2211	0	0	0.0063	0.5374
APP	MAP3K2	Q9Y2U5	0.7659	0	0.0346	0.0047	0.002	0.019	0	0.0668	0	0.1227	0.015	0.501
APP	HP	P00738	0.7659	0	0	0.106	0.002	0.0202	0	0	0	0	0.0197	0.618
APP	OAT	P04181	0.7659	0	0.0008	0.0047	0.0012	0.0079	0	0	0.7131	0	0.0382	0
APP	ATP2B2	Q01814	0.7648	0	0	0.0048	0.002	0	0	0	0.7237	0	0.0343	0
APP	PPP5C (PP5)	P53041	0.7627	0	0.0126	0	0.002	0.0693	0.0213	0	0	0	0.0132	0.6443
APP	STUB1	Q9UNE7	0.7627	0	0	0.0066	0.002	0	0	0	0	0	0.0086	0.7454
APP	TUBB4A	P04350	0.7627	0.1908	0.0243	0.0047	0.002	0.1999	0.0054	0.1212	0	0.1498	0.0646	0
APP	NEFM	P07197	0.7615	0	0.001	0.0537	0.0011	0	0.0054	0.1576	0	0.1223	0.0743	0.346
APP	GART	P22102	0.7615	0	0.7237	0.0048	0.0012	0.0034	0	0	0	0	0.0285	0
APP	HSPD1	P10809	0.7603	0	0.0008	0.0048	0.001	0.1669	0	0	0	0	0.0156	0.5712
APP	KLK3	P07288	0.7594	0	0.0009	0.1077	0.0012	0.0008	0	0.0163	0	0	0.021	0.6115
APP	CSNK2A2	P19784	0.7594	0.1178	0.0347	0.0048	0.0011	0.0034	0.0509	0.0435	0	0	0.0222	0.4811
APP	TP53BP2	Q13625	0.7569	0.2092	0.0244	0.0047	0.002	0.019	0.0487	0.0433	0	0	0.0581	0.3474
APP	DNAH1	Q9P2D7	0.7569	0.1942	0.0012	0	0.0021	0.0823	0.0049	0.119	0	0	0	0.3531
APP	NSF	P46459	0.7545	0.0014	0.0247	0.0048	0.002	0.0034	0	0	0	0	0.0276	0.6905
APP	AMBP	P02760	0.7545	0	0.0012	0.1078	0.0012	0.0065	0.1228	0	0	0	0.0168	0.4982
APP	PRSS1	P07477	0.7532	0	0.0011	0.0048	0.0011	0.0008	0	0.0049	0.73	0	0.0104	0
APP	TNF	P01375	0.7532	0	0.0011	0	0.0012	0	0	0	0.7299	0	0.021	0
APP	TBK1	Q9UHD2	0.7528	0	0.035	0.0048	0.002	0.0079	0.0512	0	0	0	0.0146	0.6373
APP	NFKB1	P19838	0.7459	0	0	0.0178	0.002	0	0.0335	0	0	0	0.0378	0.6547
APP	GRIN1	Q05586	0.7438	0	0	0.0048	0.0012	0	0	0.1639	0	0	0.0538	0.5202
APP	CDK17	Q00537	0.741	0.1057	0.0347	0.0048	0.002	0.0008	0.0508	0.0183	0	0.123	0.0532	0.3476
APP	JUND	P17535	0.7389	0	0.0121	0.0048	0.001	0.0277	0.0334	0	0	0.1235	0.0314	0.5051
APP	ETS1	P14921	0.7376	0	0.0126	0.0168	0.002	0.0008	0.036	0	0	0.1238	0.0165	0.529
APP	GRIA2	P42262	0.7327	0	0	0.0048	0.0012	0.0915	0	0	0	0	0.0649	0.5703
APP	CASK	O14936	0.7327	0	0.0348	0	0.002	0.0191	0.051	0.0367	0	0	0.0417	0.5473
APP	MCL1	Q07820	0.7318	0	0	0	0.002	0.0294	0	0.0194	0	0	0.0192	0.6617
APP	MAPK14	Q16539	0.7318	0	0	0.0048	0.0021	0.0294	0.0514	0	0	0.1243	0.0198	0.5
APP	MAP3K14	Q99558	0.7287	0	0.0349	0.0048	0.0012	0.0034	0	0.0673	0	0	0.0199	0.5973
APP	HSPB8	Q9UJY1	0.7287	0.1061	0.0012	0.0048	0.002	0.0034	0.051	0.0193	0	0.1234	0.0395	0.3779
APP	HSF1	Q00613	0.7279	0	0.0127	0.0182	0.002	0.0223	0.0203	0	0	0	0.0182	0.6341
APP	WWTR1	Q9GZV5	0.726	0	0.2213	0.0048	0.0012	0.0292	0	0	0	0	0.1217	0.3479
APP	ERBB4	Q15303	0.7241	0	0	0.0048	0.0012	0.0833	0	0	0	0	0.0421	0.5926
APP	TNFRSF1B	P20333	0.7233	0	0.045	0	0.0011	0.0065	0.0207	0	0	0.1236	0.03	0.4964
APP	CDK18	Q07002	0.7233	0.1055	0.0346	0.0047	0.0012	0.0008	0.0507	0.0182	0	0.1227	0.0379	0.3468
APP	EVL	Q9UI08	0.7233	0	0.0735	0.0048	0.0012	0.0079	0	0.0438	0	0	0.0175	0.5746
APP	ITSN1	Q15811	0.7222	0	0	0.0048	0.002	0.1665	0	0.1213	0	0	0.0576	0.37
APP	PRKCG (PKC-gamma)	P05129	0.7216	0	0.0349	0.0067	0.0012	0.0034	0.0511	0	0	0	0.0317	0.5927
APP	YWHAE	P62258	0.7216	0	0.0159	0.0048	0.002	0.089	0	0.0817	0	0.1236	0.0547	0.3499
APP	FOSL2	P15408	0.7181	0.1142	0.0093	0	0.0012	0.0209	0.0202	0.0426	0	0.1237	0.0361	0.3498
APP	ATF4	P18848	0.7167	0.1015	0.0093	0.0048	0.002	0.0192	0.0336	0.0467	0	0	0.0154	0.4843
APP	FLNB	O75369	0.7156	0	0	0	0.0021	0	0.0055	0.032	0	0	0.0346	0.6414
APP	DYNLL1	P63167	0.7141	0	0.0246	0.0048	0.0011	0.0821	0.0055	0.2094	0	0	0.0338	0.3527
APP	KRT18	P05783	0.7123	0	0.0011	0.1087	0.0021	0	0.0055	0	0	0	0.0191	0.5758
APP	NGFRAP1	Q00994	0.7114	0	0.0073	0	0.0021	0.0192	0.0214	0.076	0	0	0.2189	0.3665
APP	NEFL	P07196	0.7113	0	0.0012	0.0542	0.0012	0	0.0291	0.1592	0	0	0.1098	0.3567
APP	CDK16	Q00536	0.7113	0.1067	0.035	0.0048	0.002	0.0008	0.0513	0.0184	0	0.1241	0.0171	0.3509
APP	KIF5C	O60282	0.7085	0	0.0238	0	0.002	0	0.0055	0.1185	0	0	0.1547	0.404
APP	JUNB (Transcription factor jun-B)	P17275	0.7078	0	0.0121	0.0048	0.0012	0.0278	0	0	0	0.1241	0.0301	0.5076
APP	ERBB3	P21860	0.7078	0	0	0.0048	0.0012	0	0	0	0	0	0.0389	0.6629
APP	PLD1	Q13393	0.707	0	0.0734	0.0048	0.002	0	0.0008	0	0	0	0.0553	0.5706
APP	HSPA1B	P08107	0.7066	0	0.0012	0.0048	0.0021	0	0.0278	0	0	0.1582	0.0267	0.4858
APP	SHC2	P98077	0.7066	0.325	0.1926	0	0.0012	0.0035	0.0009	0.0576	0	0.1258	0	0
APP	NTRK2 (BDNF/NT-3 growth factors receptor)	Q16620	0.7054	0	0	0.0048	0.0012	0.0065	0	0	0	0	0.1175	0.5754
APP	IL8	P10145	0.7033	0	0	0	0.001	0.0008	0	0	0	0	0.0314	0.67
APP	APOB	P04114	0.7033	0	0	0.0544	0.0012	0.1482	0.0991	0	0	0	0.0319	0.3684
APP	TJP1	Q07157	0.6993	0	0.0115	0.0048	0.002	0.0209	0.0009	0.0194	0	0	0.1062	0.5336
APP	GULP1	Q9UBP9	0.6991	0.3229	0.1914	0.0048	0.0012	0.0034	0.0009	0.123	0	0	0.0513	0
APP	FAT1	Q14517	0.6987	0	0	0.0048	0.0012	0.0065	0.0215	0.0029	0	0	0.2217	0.44
APP	DEAF1	O75398	0.6987	0	0.0281	0	0.0012	0.0296	0.0338	0	0	0	0.0364	0.5696
APP	FOSB	P53539	0.6935	0.1075	0.0094	0	0.0011	0.0008	0.0364	0.0349	0	0.1249	0.0251	0.3533
APP	PPP2R2B	Q00005	0.6935	0	0	0	0.0021	0	0.0008	0.0196	0	0	0.0332	0.6377
APP	TGFBR3	Q03167	0.6935	0	0.0011	0	0.0012	0	0	0	0	0	0.0594	0.6317
APP	COPS5	Q92905	0.6931	0	0	0.0049	0.0012	0.0226	0	0.0444	0	0	0.0178	0.6023
APP	BCL2L11	O43521	0.6931	0.0972	0.0013	0	0.0012	0.0066	0.0009	0.2118	0	0	0.0178	0.3563
APP	ITM2A	O43736	0.6918	0.1434	0.0011	0	0.0021	0.0008	0.0009	0	0	0	0.0561	0.4874
APP	PGC	P20142	0.6907	0.3451	0.1949	0	0.0009	0.0008	0	0.005	0	0.1255	0.0184	0
APP	STAT1	P42224	0.6906	0	0.0192	0.026	0.0021	0.0892	0.0338	0	0	0	0.0313	0.489
APP	PRKCB	P05771	0.6889	0	0.0354	0.0048	0.0021	0.0194	0	0	0	0	0.0254	0.6018
APP	YWHAH	Q04917	0.6887	0	0.0161	0.0048	0.0021	0.0034	0	0	0	0.136	0.0466	0.4797
APP	BIN1	O00499	0.6887	0	0.0012	0	0.0021	0	0.0234	0.1233	0	0	0.1626	0.3761
APP	MAPK11	Q15759	0.6848	0	0	0.0048	0.0021	0.0296	0.0517	0.072	0	0.1249	0.0464	0.3533
APP	UBQLN1	Q9UMX0	0.6842	0	0	0.0049	0.001	0.0666	0.0237	0.0299	0	0	0.0012	0.5568
APP	IRS2	Q9Y4H2	0.6824	0	0.0741	0.0048	0.0011	0.0066	0	0	0	0	0.1324	0.4633
APP	JAK2 (Tyrosine-protein kinase JAK2)	O60674	0.6818	0	0	0.0183	0.0021	0.0226	0	0	0	0	0.0321	0.6068
APP	CELA1	Q9UNI1	0.6816	0	0.0009	0	0.001	0.0009	0	0.0479	0	0	0	0.6309
APP	YWHAG	P61981	0.6797	0	0.0163	0.0068	0.0021	0.0035	0	0	0	0.1378	0.0023	0.5108
APP	AKT2	P31751	0.6789	0	0.0743	0.0048	0.0021	0	0.0518	0	0	0	0.0298	0.5161
APP	NAPSA	O96009	0.6779	0.3498	0.1976	0	0.0012	0.0008	0	0	0	0.1272	0.0011	0
APP	RTN4R	Q9BZR6	0.6748	0	0.0009	0.0556	0.0012	0.0665	0.0056	0.1672	0	0	0.0042	0.3736
APP	DAB2	P98082	0.6736	0	0.1917	0.0067	0.0012	0	0.0056	0	0	0.1251	0.1075	0.2358
APP	PTK2	Q05397	0.673	0	0	0.0205	0.0021	0.008	0	0	0	0	0.1729	0.4695
APP	TAP1	Q03518	0.6703	0	0	0	0.0012	0	0.0297	0	0	0	0.0237	0.6156
APP	KLC2	Q9H0B6	0.6701	0	0.0129	0.0049	0.0021	0	0.0056	0.1387	0	0.1259	0.0242	0.3559
APP	SHANK2	Q9UPX8	0.6699	0	0	0.0049	0.0021	0.1444	0	0.006	0	0	0.0382	0.4743
APP	APAF1	O14727	0.6695	0	0	0	0.0021	0.0226	0.1859	0.0768	0	0	0.0257	0.3565
APP	MAP2K4	P45985	0.6687	0	0.0354	0.0048	0.0012	0.0034	0	0.0723	0	0	0.0393	0.5121
APP	IQGAP1	P46940	0.6687	0	0.0009	0.0067	0.0021	0.0225	0	0.006	0	0	0.0557	0.5747
APP	LCAT	P04180	0.6687	0	0.0013	0	0.0011	0	0	0.2203	0	0	0.0359	0.41
APP	SOS1	Q07889	0.6673	0	0	0.0049	0.0021	0.0035	0	0.1634	0	0	0.0232	0.4703
APP	DLGAP1	O14490	0.6673	0	0.0012	0.0048	0.0021	0.1443	0.0056	0	0	0	0.0355	0.4738
APP	NTRK1	P04629	0.6673	0	0	0	0.0012	0.0067	0	0	0	0	0.0191	0.6403
APP	PIK3R1	P27986	0.6668	0	0	0.0205	0.0021	0	0	0	0	0	0.0536	0.5906
APP	ACIN1	Q9UKV3	0.6659	0	0	0.0172	0.0011	0.0228	0.0237	0	0	0	0.0158	0.5853
APP	XIAP	P98170	0.6656	0	0	0.0049	0.0021	0.0035	0	0.0769	0	0	0.0306	0.5476
APP	STX1A	Q16623	0.6656	0	0.0011	0.0049	0.0011	0	0	0	0	0	0.0504	0.6081
APP	ITM2C	Q9NQX7	0.6656	0.3476	0.0013	0	0.0012	0.0649	0.0056	0.0773	0	0.1264	0.0413	0
APP	PARK2	O60260	0.6656	0	0.0088	0	0.0012	0.0661	0	0	0	0	0.0366	0.5529
APP	DNM2	P50570	0.6631	0	0.0748	0.0068	0.0021	0.1453	0.0342	0	0	0.1411	0.0207	0.2381
APP	LMNA	P02545	0.6629	0	0	0.1099	0.0021	0.0647	0.0056	0.0324	0	0	0.0666	0.3816
APP	PGAM1 (Phosphoglycerate mutase 1)	P18669	0.6613	0.1365	0.0012	0.0049	0.0021	0.0035	0.0236	0.1118	0	0	0.02	0.3578
APP	WEE1	P30291	0.6554	0	0.0356	0.0049	0.0021	0.0299	0	0.0445	0	0	0.0436	0.4948
APP	SUPT5H	O00267	0.6545	0	0	0.0068	0.0021	0.0299	0	0	0	0	0.0199	0.5959
APP	PFN2 (Profilin-2)	P35080	0.6525	0	0.0249	0.0048	0.0012	0.0034	0	0.0102	0	0	0.2462	0.3618
APP	SH2B2	O14492	0.6512	0	0.0747	0.0049	0.0021	0	0.254	0.0578	0	0	0.02	0.2378
APP	MARK1	Q9P0L2	0.6509	0	0.0355	0.0049	0.0012	0.0035	0.052	0.0374	0	0	0.0316	0.4848
APP	STAU1	O95793	0.6509	0	0	0.0049	0.0012	0.0837	0	0	0	0	0.0231	0.538
APP	PAK1	Q13153	0.6505	0	0	0.0068	0.0021	0.008	0.0522	0.0687	0	0	0.0165	0.4962
APP	ENO1 (Alpha-enolase)	P06733	0.6503	0	0.0013	0.0049	0.0021	0	0	0.0447	0	0	0.0174	0.5799
APP	FLOT2	Q14254	0.648	0	0.0013	0.0049	0.0009	0.0708	0	0.0036	0	0.1256	0.0283	0.4127
APP	SH3GL2	Q99962	0.6478	0	0.0012	0.0048	0.0021	0.0066	0.0294	0.1623	0	0	0.0655	0.3759
APP	NOV	P48745	0.6477	0	0	0	0.0012	0.1225	0.0056	0.0088	0	0	0.0685	0.4412
APP	SGK3	Q96BR1	0.6477	0	0	0.0049	0.0011	0.0081	0.0527	0.0189	0	0	0.0039	0.558
APP	BIRC3	Q13489	0.6464	0	0	0	0.0021	0.021	0	0.0299	0	0	0.2343	0.3591
APP	SERPING1	P05155	0.6458	0.1852	0.0065	0.1101	0.0012	0.1507	0	0.1397	0	0	0.0524	0
APP	NGF	P01138	0.644	0	0.0013	0.0049	0.0012	0	0.0056	0	0	0	0.0326	0.5985
APP	UBE2I	P63279	0.6428	0	0.0252	0.0186	0.0012	0	0	0	0	0	0.027	0.5707
APP	AATF	Q9NY61	0.6376	0	0.0013	0.0049	0.0021	0.0227	0.0502	0	0	0	0.0103	0.5461
APP	ZNF24	P17028	0.6354	0	0.015	0.0049	0.0021	0.0008	0.034	0.0352	0	0.1258	0.0192	0.3985
APP	KCNIP3	Q9Y2W7	0.6349	0	0.0009	0	0.0021	0.067	0	0	0	0	0.0012	0.5636
APP	SYNJ2BP	P57105	0.6301	0	0.0011	0	0.0012	0.0056	0.0009	0	0	0	0.0488	0.5724
APP	VRK1	Q99986	0.6293	0.1081	0.0355	0.0049	0.0021	0.0212	0.052	0.0374	0	0	0.0127	0.3555
APP	MUC1	P15941	0.628	0	0.0013	0.1099	0	0.0195	0.0009	0	0	0	0.0207	0.4757
APP	PKMYT1	Q99640	0.628	0.1079	0.0354	0.0048	0.0012	0	0.0519	0.0443	0	0	0.0198	0.3627
APP	CAMK2A	Q9UQM7	0.628	0	0	0.0049	0.0021	0	0	0	0	0	0.0383	0.5828
APP	TNFRSF1A	P19438	0.6273	0	0.0457	0.0049	0.0012	0.0209	0.0211	0	0	0	0.0255	0.508
APP	PION	A4D1B5	0.6271	0.3474	0.0013	0	0.0013	0.0035	0.0056	0.2282	0	0	0.0399	0
APP	HSP90AB1	P08238	0.6264	0	0.025	0.0068	0.0021	0.0076	0.0499	0	0	0.1461	0.0336	0.3554
APP	DFFA	O00273	0.6264	0	0.0128	0.0049	0.0021	0.0298	0	0.0769	0	0	0.0235	0.4764
APP	SDC2 (SYND2)	P34741	0.6253	0	0	0.0048	0.0021	0	0.0497	0.0347	0	0	0.0697	0.4643
APP	YAP1	P46937	0.6253	0	0.0009	0.0049	0.0011	0.0298	0	0	0	0	0.0485	0.5403
APP	AMPH	P49418	0.6253	0	0.0012	0.0048	0.0021	0	0.0158	0.152	0	0	0.0727	0.3767
APP	SEMA4C	Q9C0C4	0.6213	0	0	0.0049	0.0012	0.1451	0.0048	0.0687	0	0	0.033	0.3636
APP	ITGB1BP1	O14713	0.6213	0	0.1921	0.0048	0.0021	0	0.0009	0.0136	0	0	0.0389	0.3688
APP	PLD2	O14939	0.6213	0	0.0744	0	0.0012	0	0.0235	0	0	0	0.0376	0.4845
APP	CHUK	O15111	0.6202	0	0.0355	0.0049	0.0021	0	0.052	0	0	0	0.0215	0.5042
APP	FRS2	Q8WU20	0.6199	0	0.0748	0.0267	0.0021	0.0066	0.2542	0	0	0	0.0176	0.238
APP	ABL2	P42684	0.6195	0	0	0.0049	0.0012	0.0035	0	0.0444	0	0	0.031	0.5346
APP	ILK	Q13418	0.6181	0	0.0267	0.0049	0.0012	0	0.0521	0	0	0	0.019	0.5142
APP	STK25	O00506	0.6165	0.1079	0.0354	0.0049	0.0021	0.0034	0.0519	0.0374	0	0	0.0186	0.3549
APP	ITM2B	Q9Y287	0.6151	0.3435	0.001	0	0.0021	0.0193	0.0055	0.0196	0	0.1249	0.0992	0
APP	DNM1L	O00429	0.6151	0	0.0012	0	0.0021	0.0657	0.028	0	0	0.1252	0.036	0.3569
APP	NOS2	P35228	0.6149	0	0.0249	0	0.0012	0.0644	0	0	0	0	0.0347	0.4896
APP	MAPKAPK2	P49137	0.6148	0	0.0355	0.0049	0.0012	0.0298	0.0521	0	0	0	0.017	0.4742
APP	CASP9 (CASP-9)	P55211	0.6148	0	0	0.0049	0.0021	0.0034	0	0.0767	0	0	0.0235	0.5042
APP	BCL2L1	Q07817	0.6143	0	0	0	0.0021	0.0227	0.0297	0	0	0	0.0233	0.5366
APP	FSCN1	Q16658	0.6143	0	0.0009	0	0.0021	0	0	0.0078	0	0	0.1022	0.5014
APP	KIF5A	Q12840	0.6139	0	0.0241	0	0.0021	0	0.0156	0.1202	0	0	0.0425	0.4095
APP	PPP3CA (Serine/threonine-protein phosphatase 2B catalytic subunit alpha isoform)	Q08209	0.6136	0	0.0091	0	0.0021	0	0.0216	0.0186	0	0	0.0401	0.5221
APP	EIF2S1	P05198	0.6133	0	0.0254	0.0049	0.0021	0.021	0	0	0	0	0.0105	0.5494
APP	STAT3	P40763	0.6126	0	0.0192	0.0067	0.0012	0.0225	0.0365	0	0	0	0.0419	0.4845
APP	ITK	Q08881	0.6126	0	0	0.0049	0.0021	0.0066	0	0.0534	0	0	0.0203	0.5253
APP	HSPB2	Q16082	0.6108	0.0408	0.0012	0	0.0021	0.0194	0.0056	0.0099	0	0.1253	0.0227	0.3838
APP	TUBB2B	Q9BVA1	0.6106	0.195	0.0248	0.0048	0.0021	0.0208	0	0.1238	0	0.1531	0.0863	0
APP	WNK3	Q9BYP7	0.6106	0.1088	0.0357	0.0049	0.0021	0.0008	0.0523	0.0377	0	0	0.0057	0.3627
APP	AXIN1	O15169	0.6102	0	0.0124	0.0264	0.0013	0	0	0	0	0	0.0141	0.5561
APP	AXL	P30530	0.6095	0	0	0.0048	0.0012	0.0066	0	0.0373	0	0	0.0918	0.4678
APP	INPPL1	O15357	0.6093	0	0	0.0049	0.0021	0.1121	0	0	0	0	0.0185	0.4717
APP	KIF5B	P33176	0.609	0	0.0241	0.0048	0.0021	0	0.0056	0	0	0	0.0325	0.54
APP	CDC25C	P30307	0.6079	0	0.015	0.0049	0.0012	0.0299	0.05	0	0	0	0.0129	0.4941
APP	CTNND2	Q9UQB3	0.6074	0	0	0	0.0012	0.0194	0.0009	0.1522	0	0	0.0721	0.3615
APP	POLR2A (RNA polymerase II subunit B1)	P24928	0.6065	0	0.0127	0.0068	0.0013	0	0	0	0	0	0.0229	0.5628
APP	EIF2B5	Q13144	0.6065	0	0	0.0182	0.0021	0.0211	0	0	0	0	0.0106	0.5545
APP	IL1B	P01584	0.6059	0	0	0	0.0021	0	0.05	0	0	0	0.0263	0.5276
APP	RPS6KB1	P23443	0.6031	0	0.0354	0.0048	0.0021	0.1194	0.0519	0	0	0	0.0299	0.3596
APP	SERPINA4	P29622	0.6025	0.0014	0.0065	0	0.0011	0.0008	0	0	0	0.1256	0.0225	0.4445
APP	NOS3	P29474	0.6008	0	0.025	0.0266	0.0012	0.0226	0	0	0	0	0.0137	0.5116
APP	GFAP	P14136	0.5998	0.0014	0.0012	0	0.0021	0.0208	0.0009	0.0041	0	0	0.0696	0.4996
APP	MED28	Q9H204	0.5998	0.0783	0.0013	0	0.0012	0.0035	0.0056	0.0233	0	0	0.0114	0.4752
APP	MYT1	Q01538	0.5985	0	0	0	0.0021	0.0008	0.0217	0.0234	0	0	0.0223	0.5282
APP	KLC4	Q9NSK0	0.5985	0.0015	0.0129	0.0068	0.0021	0.084	0.0056	0	0	0.1268	0	0.3588
APP	PRKD3	O94806	0.5985	0	0.074	0.0048	0.0021	0.0211	0.0516	0.0372	0	0	0.0333	0.3745
APP	GUCY1B3	Q02153	0.5974	0	0.0249	0	0.0021	0	0	0.0766	0	0	0.1398	0.3541
APP	SMAD2	Q15796	0.5971	0	0.0249	0.0048	0.0012	0.0297	0	0	0	0	0.0334	0.5031
APP	KIF1B	O60333	0.5936	0	0.074	0	0.0021	0.0828	0	0	0	0	0.0795	0.3552
APP	MAPK12	P53778	0.5923	0	0	0.0068	0.0021	0.0298	0.052	0	0	0.1257	0.0157	0.3602
APP	USP8 (Ubiquitin carboxyl-terminal hydrolase 8)	P40818	0.5919	0	0	0.0048	0.0021	0	0.0824	0	0	0	0.0391	0.4635
APP	CAV2 (Caveolin-2)	P51636	0.5917	0	0.0011	0.0048	0.0011	0	0.0293	0	0	0.1246	0.0702	0.3605
APP	MET	P08581	0.5914	0	0	0.0205	0.0012	0.008	0	0.0573	0	0	0.037	0.4675
APP	PLAT	P00750	0.5914	0	0	0.1094	0.0012	0	0	0	0	0	0.1122	0.3686
APP	HSPB1	P04792	0.5914	0	0.0012	0	0.0021	0	0.0297	0	0	0.1261	0.0454	0.3869
APP	KCNJ12	Q14500	0.5886	0	0	0.0049	0.0021	0	0	0	0	0	0.0256	0.5561
APP	COLQ	Q9Y215	0.5886	0	0	0	0.0009	0	0.0009	0.1023	0	0	0.0207	0.4638
APP	KIF6	Q6ZMV9	0.588	0	0.0243	0	0.0021	0.0211	0.0056	0.1212	0	0	0.0027	0.411
APP	SYT11	Q9BT88	0.5876	0	0	0	0.0012	0.0921	0.0215	0	0	0	0.085	0.3878
APP	ATF3	P18847	0.5856	0	0.0093	0	0.0021	0.021	0	0.0429	0	0.1245	0.0337	0.3521
APP	RPS6KA3	P51812	0.5856	0	0.0352	0.0048	0.0021	0.0295	0.0515	0.0718	0	0	0.0337	0.3571
APP	TUBB2A	Q13885	0.5855	0.1955	0.0249	0	0.0021	0.0208	0.0056	0.1242	0	0.1535	0.059	0
APP	SH3KBP1	Q96B97	0.5835	0	0	0.0049	0.0021	0.1205	0.0502	0.1643	0	0	0.0027	0.2388
APP	TEK	Q02763	0.5821	0	0	0.0182	0.0012	0	0	0	0	0	0.0957	0.4669
APP	ALK (ALK tyrosine kinase receptor)	Q9UM73	0.5821	0	0	0.0048	0.0012	0.0066	0	0.0571	0	0	0.0465	0.4659
APP	SERPINB4	P48594	0.5815	0.1839	0.0065	0	0.0021	0.0034	0	0.005	0	0	0.0205	0.3602
APP	KRT8	P05787	0.5802	0	0.0012	0.0049	0.0021	0	0.0056	0.0832	0	0	0.0084	0.4748
APP	NCOR2	Q9Y618	0.5802	0	0	0.0173	0.0021	0	0	0.035	0	0	0.036	0.4898
APP	BCL3	P20749	0.5793	0	0.0249	0.0048	0.0012	0	0.0365	0	0	0	0.0228	0.4891
APP	SIRT1	Q96EB6	0.5781	0	0.022	0.0181	0.0021	0	0	0	0	0	0.0509	0.4851
APP	TUBA4A	P68366	0.5779	0	0.025	0.0049	0.0021	0.0209	0.0056	0.1247	0	0	0.035	0.36
APP	PDGFRB	P09619	0.5775	0	0	0.0182	0.0021	0.0066	0	0	0	0	0.084	0.4667
APP	IRS1	P35568	0.576	0	0	0.0182	0.0012	0.0283	0	0	0	0	0.0566	0.4717
APP	TNFRSF10B	O14763	0.576	0	0	0	0.0021	0.0008	0.1853	0	0	0	0.0317	0.3561
APP	RUNX1	Q01196	0.5748	0	0.0192	0	0.0012	0.0211	0	0	0	0	0.0446	0.4887
APP	LCP2	Q13094	0.5746	0	0	0.0048	0.0021	0.0034	0.0009	0.0767	0	0	0.0229	0.4637
APP	MYC	P01106	0.5738	0	0	0.0048	0.0012	0.0297	0	0	0	0	0.0346	0.5034
APP	RPS6KA1 (S6K-alpha-1)	Q15418	0.5717	0	0.0353	0.0048	0.0021	0.0296	0.0517	0.0721	0	0	0.0183	0.3576
APP	EP300	Q09472	0.5707	0	0	0.0181	0.0012	0.0294	0	0	0	0	0.0557	0.4663
APP	NLGN1	Q8N2Q7	0.5706	0	0.0011	0	0.0012	0.1424	0.0055	0	0	0	0.0678	0.3526
APP	DAXX	Q9UER7	0.5706	0	0	0.0175	0.0021	0	0	0	0	0	0.011	0.5401
APP	BBS7	Q8IWZ6	0.5703	0	0	0	0.0021	0	0.0009	0	0	0	0.0165	0.5508
APP	SNX9	Q9Y5X1	0.5691	0	0.0251	0.0049	0.0021	0	0.0297	0.1244	0	0	0.0033	0.3796
APP	DLG1	Q12959	0.5669	0	0.0124	0.0048	0.002	0	0	0	0	0.124	0.0428	0.3809
APP	PDGFB	P01127	0.566	0	0	0	0.0021	0.1491	0	0	0	0	0.0369	0.378
APP	PSME3	P61289	0.5652	0	0	0.0048	0.0021	0	0.1854	0	0	0	0.0173	0.3556
APP	FLT4	P35916	0.5649	0	0	0.0048	0.0021	0.0065	0	0.0569	0	0	0.0302	0.4644
APP	DNAH12	Q6ZR08	0.5649	0.1971	0.0242	0.0049	0.0021	0.0836	0.005	0.1208	0	0.1262	0.0011	0
APP	NDN	Q99608	0.5645	0	0.0012	0	0.0012	0	0.0204	0	0	0	0.175	0.3667
APP	PIM1	P11309	0.5621	0	0.0352	0	0.0021	0.0193	0.0515	0.071	0	0	0.0304	0.3527
APP	DLG3	Q92796	0.5612	0	0.0124	0.0048	0.0012	0.0008	0.0166	0	0	0.1239	0.0492	0.3523
APP	UTP14A	Q9BVJ6	0.5603	0	0.0012	0.0048	0.0021	0.0225	0.0009	0	0	0.125	0.0077	0.3961
APP	DNAH7	Q8WXX0	0.5601	0.194	0.0012	0	0.002	0.0822	0.0049	0.1189	0	0.1242	0.0326	0
APP	S100B	P04271	0.5601	0	0.0009	0	0	0.0637	0.0292	0.0675	0	0	0.0432	0.3555
APP	DYRK1B	Q9Y463	0.5581	0	0.0349	0.0048	0.0012	0.0209	0.0512	0	0	0	0.0312	0.4139
APP	HRAS	P01112	0.5577	0	0	0	0.0021	0.0066	0.0055	0	0	0	0.0203	0.5232
APP	PID1	Q7Z2X4	0.5567	0.322	0.1909	0	0.0021	0.0034	0.0009	0	0	0	0.0374	0
APP	DNAH3	Q8TD57	0.5561	0.1937	0.0012	0	0.002	0.0821	0.0049	0.1187	0	0.124	0.0294	0
APP	ACTG2	P63267	0.556	0	0.0079	0.0048	0.002	0.0034	0.0049	0	0	0.1515	0.0323	0.3492
APP	NCL	P19338	0.5557	0	0	0.0048	0.002	0.0294	0.0335	0.0049	0	0	0.0215	0.4596
APP	CD22	P20273	0.5552	0	0	0.0545	0.0012	0	0.0055	0	0	0	0.0294	0.4646
APP	ASAP2	O43150	0.5552	0	0.0732	0.0048	0.002	0.0065	0.0213	0	0	0	0.2147	0.2328
APP	TNFRSF10A	O00220	0.5538	0	0	0.0049	0.0012	0.0008	0.1859	0	0	0	0.0037	0.3573
APP	RELB	Q01201	0.5532	0	0	0.0048	0.0021	0.0193	0	0	0	0	0.017	0.51
APP	CSF2RB	P32927	0.5529	0	0	0.0181	0.0012	0.0281	0	0.006	0	0	0.032	0.4675
APP	REL	Q04864	0.5529	0	0	0	0.0012	0.0008	0.0203	0	0	0	0.0313	0.4992
APP	MTCH1	Q9NZJ7	0.5529	0	0.0009	0	0.0012	0.0054	0.0009	0.1472	0	0	0.0318	0.3654
APP	ACTA1	P68133	0.5521	0	0.008	0.0048	0.002	0	0.0055	0	0	0.1519	0.022	0.3579
APP	TNIK	Q9UKE5	0.552	0	0.0349	0	0.002	0.0222	0.0511	0	0	0	0.0461	0.3958
APP	H2AFX	P16104	0.5513	0	0	0.026	0.001	0	0	0	0	0	0.0169	0.5073
APP	RUNX2	Q13950	0.5513	0	0	0	0.0012	0.0295	0	0	0	0	0.0335	0.4871
APP	PGA5	P00790	0.5511	0.3478	0.1964	0	0.001	0.0008	0	0.005	0	0	0	0
APP	NOTCH1	P46531	0.55	0	0	0.0048	0.001	0	0	0	0	0	0.0185	0.5256
APP	NCOA1	Q15788	0.5488	0	0	0.0048	0.0011	0.0008	0.0009	0	0	0	0.0564	0.4847
APP	ASPRV1	Q53RT3	0.5475	0.3462	0.1955	0	0.0021	0.0008	0	0	0	0	0.0028	0
APP	BCAP31	P51572	0.547	0	0.001	0.0048	0.0021	0	0.0055	0.0196	0	0	0.0129	0.5011
APP	FKBP4	Q02790	0.5465	0	0.0127	0	0.0021	0.1657	0	0	0	0	0.0127	0.3533
APP	ADAM22	Q9P0K1	0.5434	0	0.0323	0.0048	0.002	0.0008	0	0.0049	0	0	0.0279	0.4707
APP	DNAH6	Q9C0G6	0.5432	0.1943	0.0012	0	0.0021	0.0824	0.0049	0.1191	0	0.1244	0.015	0
APP	TUBB4B	P68371	0.5428	0.1942	0.0247	0.0067	0.0021	0.0207	0.0055	0.1233	0	0.1525	0.0131	0
APP	RAI14	Q9P0K7	0.5426	0.0913	0.0244	0.0047	0.002	0.0065	0.0009	0	0	0	0.0654	0.3473
APP	BAG3	O95817	0.5426	0	0.0009	0.0048	0.0012	0.0034	0.0009	0.1227	0	0	0.0577	0.3509
APP	ITGA3	P26006	0.5414	0	0.0011	0.0048	0.0012	0.1261	0.0055	0	0	0	0.0366	0.3662
APP	DNAJC1	Q96KC8	0.5411	0	0	0.0048	0.0021	0	0	0.1238	0	0	0.0088	0.4016
APP	LCK	P06239	0.541	0	0	0.0263	0.0021	0.0195	0	0	0	0	0.0131	0.4801
APP	NID1	P14543	0.5405	0	0	0	0.0012	0	0.0213	0	0	0	0.0833	0.4347
APP	AP2M1	Q96CW1	0.5401	0	0.0245	0.0048	0.0012	0	0.0055	0	0	0	0.0428	0.4614
APP	NOS1 (Nitric oxide synthase, brain)	P29475	0.5387	0	0.0246	0	0.002	0	0	0	0	0	0.025	0.4871
APP	MAGED1	Q9Y5V3	0.5385	0	0.0123	0.0047	0.0012	0.0064	0.0009	0.075	0	0	0.077	0.3608
APP	GRIK2	Q13002	0.5377	0	0	0.054	0.0012	0.0911	0	0	0	0	0.0413	0.3501
APP	BID	P55957	0.5361	0	0	0.0048	0.002	0.0054	0.0055	0	0	0	0.0231	0.4953
APP	TSC2	P49815	0.5357	0	0	0.0047	0.0012	0	0.0289	0	0	0	0.0321	0.4687
APP	DEDD2	Q8WXF8	0.5355	0	0.0127	0	0.0021	0.0211	0.0204	0	0	0.1247	0	0.3545
APP	CDK1	P06493	0.5348	0	0.0348	0.0256	0.002	0	0.0509	0	0	0	0.0263	0.3952
APP	SNCA	P37840	0.5344	0	0.0125	0.0047	0.002	0.1085	0	0	0	0	0.0528	0.3539
APP	SNRK	Q9NRH2	0.5333	0	0.0345	0.0047	0.002	0.0008	0.0505	0.0363	0	0	0.0583	0.3463
APP	CRYAA	P02489	0.5331	0	0.0012	0	0.0011	0.0034	0.0055	0	0	0.1229	0.0229	0.3762
APP	HOMER2	Q9NSB8	0.533	0	0.0728	0	0.002	0.1414	0	0.1629	0	0.123	0.0308	0
APP	FOSL1	P15407	0.5329	0	0.0092	0	0.0012	0	0.0332	0	0	0.1229	0.0187	0.3477
APP	CDH1	P12830	0.5316	0	0	0.0047	0.002	0	0	0	0	0	0.0281	0.4967
APP	DNAH14	Q0VDD8	0.5304	0.1941	0.0012	0	0.002	0.0823	0.0049	0.1189	0	0.1242	0.0026	0
APP	ATF7	P17544	0.53	0	0.0145	0.0066	0.0012	0.0289	0.0211	0.0807	0	0	0.0282	0.3489
APP	PLP1	P60201	0.53	0	0.001	0	0.0012	0	0.0009	0	0	0	0.0983	0.4285
APP	CDC37	Q16543	0.53	0	0.0012	0	0.0011	0.0034	0.0055	0	0	0	0.0065	0.5123
APP	CDC25A	P30304	0.5291	0	0	0.0048	0.002	0.0291	0.0055	0	0	0	0.0166	0.471
APP	CRK	P46108	0.529	0	0	0.0066	0.002	0.019	0	0	0	0	0.0424	0.459
APP	CD247	P20963	0.5286	0	0.0011	0.0048	0.002	0	0.0291	0	0	0	0.0079	0.4838
APP	IRF8	Q02556	0.528	0	0.0125	0	0.0012	0.0008	0.0332	0	0	0	0.0245	0.4558
APP	ROCK1	Q13464	0.5274	0	0.0724	0.0047	0.002	0.0191	0	0	0	0	0.0381	0.3911
APP	CITED1	Q99966	0.5274	0	0.0012	0	0	0.019	0	0	0	0	0.0337	0.4734
APP	PRKACB	P22694	0.5249	0	0.0278	0	0.0011	0.0289	0.0505	0	0	0	0.0451	0.3715
APP	GABBR2	O75899	0.5249	0	0.001	0.0047	0.0012	0.0901	0	0	0	0	0.0576	0.3703
APP	FKBP8	Q14318	0.5244	0	0.0124	0.0047	0.002	0.0033	0.0009	0.1205	0	0	0.0365	0.344
APP	FGB	P02675	0.5241	0	0	0.0537	0.0012	0	0	0.075	0	0	0.0306	0.3636
APP	FANCC	Q00597	0.5235	0.0861	0.0012	0	0.0012	0.0289	0.0009	0.0293	0	0	0.0235	0.3524
APP	PAX6	P26367	0.5228	0	0	0	0.0012	0.0285	0	0	0	0	0.0628	0.4303
APP	OSBPL1A (OSBP-related protein 1)	Q9BXW6	0.5228	0.0014	0.072	0.0047	0.002	0.0008	0.0009	0.004	0	0	0.437	0
APP	FLOT1	O75955	0.5228	0.0014	0.0012	0.0047	0.001	0.0191	0.0009	0	0	0	0.0312	0.4633
APP	MAP2K1	Q02750	0.522	0	0.0346	0.0047	0.002	0.1198	0	0	0	0	0.0139	0.347
APP	PTPRN	Q16849	0.522	0	0	0	0.0012	0.0064	0.0228	0.053	0	0	0.0486	0.39
APP	PLEC	Q15149	0.5219	0	0	0.0047	0.002	0.0078	0	0	0	0	0.0357	0.4716
APP	PTPN1	P18031	0.5218	0	0	0.0047	0.002	0	0.0211	0	0	0	0.0201	0.4738
APP	SIK1	P57059	0.5218	0	0.0346	0.0047	0.0012	0.019	0.0507	0.0433	0	0	0.0211	0.3472
APP	GZMB	P10144	0.5209	0	0.0009	0	0.0012	0.0192	0	0	0	0	0	0.4997
APP	ATN1	P54259	0.5198	0	0	0.0065	0.0012	0.0033	0	0.0339	0	0	0.0474	0.4275
APP	PAK2	Q13177	0.5198	0	0	0.0066	0.002	0.0189	0	0	0	0	0.034	0.4584
APP	PACSIN1	Q9BY11	0.5197	0	0.0012	0	0.002	0.0034	0.0187	0.1215	0	0	0.0025	0.3705
APP	BTK	Q06187	0.5196	0	0	0.0066	0.002	0.019	0	0	0	0	0.0183	0.4737
APP	FANCA	O15360	0.5196	0	0.0012	0	0.0012	0.029	0.0009	0	0	0	0.0142	0.473
APP	PEA15	Q15121	0.5194	0	0.0124	0.0047	0.002	0.0202	0.0009	0	0	0	0.1338	0.3454
APP	DOK1	Q99704	0.5179	0	0.0721	0.0047	0.0012	0.0033	0.0152	0.0557	0	0	0.0211	0.3446
APP	RB1CC1	Q8TDY2	0.5177	0	0.0012	0.0047	0.002	0.0201	0.0009	0.1117	0	0	0.0314	0.3457
APP	IL2	P60568	0.5171	0	0.0157	0	0.0012	0.0008	0	0	0	0	0.0241	0.4753
APP	TSC1	Q92574	0.5171	0	0.0012	0.0047	0.002	0	0	0	0	0	0.0454	0.4638
APP	SP1	P08047	0.5169	0	0.0144	0.1059	0.0008	0.0218	0	0	0	0	0.0304	0.3435
APP	SHCBP1	Q8NEM2	0.5169	0.092	0.0123	0.0047	0.002	0.0008	0.0485	0	0	0	0.0104	0.3461
APP	MAP2K6	P52564	0.5165	0	0.0343	0.0047	0.002	0.0288	0	0.07	0	0	0.0301	0.3466
APP	GEMIN5	Q8TEQ6	0.5165	0	0	0.0048	0.002	0	0	0	0	0	0.0041	0.5056
APP	NOTCH2	Q04721	0.5161	0	0.024	0.0047	0.0011	0.0801	0.0217	0	0	0	0.0404	0.3442
APP	CASP2	P42575	0.5158	0	0	0.0047	0.002	0.0189	0	0	0	0.1221	0.0209	0.3472
APP	BAG1	Q99933	0.5143	0	0.0085	0	0.002	0.019	0.0054	0.1216	0	0	0.0098	0.3479
APP	CRIPT	Q9P021	0.5143	0.0923	0.0012	0	0.0012	0	0.0486	0.0083	0	0	0.0143	0.3485
APP	NFYA	P23511	0.5141	0	0.0012	0.0047	0.001	0.0289	0.0329	0.0458	0	0	0.0221	0.3775
APP	RB1	P06400	0.5129	0	0	0.0047	0.002	0	0	0	0	0	0.0383	0.468
APP	PTPN6	P29350	0.5129	0	0	0.0047	0.002	0.019	0.0054	0	0	0	0.0078	0.474
APP	ICAM5	Q9UMF0	0.5128	0	0	0.0047	0.0012	0.0064	0.0009	0.1193	0	0	0.024	0.3564
APP	GSN	P06396	0.5124	0	0.0122	0.0047	0.002	0.0033	0.0209	0.019	0	0	0.1059	0.3443
APP	BIRC5	O15392	0.5123	0	0.0125	0	0.002	0	0	0	0	0	0.0222	0.4757
APP	ELK1	P19419	0.5122	0	0.0124	0.0178	0.0012	0.0008	0.0327	0.0699	0	0	0.033	0.3444
APP	GRIN2C	Q14957	0.5107	0	0	0	0.0012	0.1406	0	0	0	0	0.0212	0.3478
APP	KDR	P35968	0.5098	0	0	0.0047	0.002	0.0064	0	0	0	0	0.0451	0.4518
APP	INPP5D	Q92835	0.5097	0	0.0242	0.0047	0.002	0.0064	0	0	0	0	0.0168	0.4556
APP	SIK3	Q9Y2K2	0.5094	0	0.034	0.0047	0.0012	0.0033	0.0498	0.0179	0	0	0.058	0.3407
APP	MAP2K3	P46734	0.5089	0	0.0343	0.0047	0.002	0.0288	0	0.0701	0	0	0.0223	0.3467
APP	BAG4	O95429	0.5081	0	0.0012	0	0.0011	0.0205	0.0046	0.1206	0	0	0.0153	0.3448
APP	PTK2B	Q14289	0.5073	0	0	0.02	0.002	0	0	0	0	0	0.0291	0.4563
APP	APPBP2	Q92624	0.5069	0.0014	0.0123	0	0.0011	0.0795	0.0053	0.0037	0	0	0.0639	0.3397
APP	PLCG1	P19174	0.5047	0	0	0.0047	0.002	0.0064	0	0	0	0	0.0394	0.4523
APP	DNM3	Q9UQ16	0.5046	0	0.0715	0	0.002	0	0.0054	0	0	0.1348	0.0637	0.2273
APP	MAP4K3	Q8IVH8	0.5042	0	0.0343	0.0047	0.0012	0.0008	0.0502	0.0361	0	0	0.0336	0.3433
APP	TBP	P20226	0.5031	0	0	0	0.001	0	0	0	0	0	0.0243	0.4779
APP	PTGES3	Q15185	0.5031	0	0.0012	0.0047	0.001	0	0	0	0	0	0.0223	0.4738
APP	PRRC2A	P48634	0.503	0	0.0012	0	0.0011	0.0033	0.0009	0	0	0	0.0453	0.4512
APP	GRIN2D	O15399	0.5027	0	0	0	0.0012	0.1407	0	0	0	0	0.0128	0.3481

## Sheet: TAU interactome >0.5
Query ID	Predicted Partner Symbol	Predicted Partner UniProt	Total Score	Feature Combination Score	Domain Score	Post-translational Modification Score	Physio-Chemical Score	Localization Score	Function Score	Process Score	Orthologous Interaction Score	Paralogous Interaction Score	Gene Co-expression Score	Network Topology Score
MAPT	HSPA8	P11142	0.8826	0.0008	0.0006	0.0177	0.001	0.0125	0.0028	0	0.3654	0	0.008	0.4737
MAPT	NCAM1	P13591	0.8826	0	0.0008	0.0031	0.0007	0	0.0006	0	0	0	0.6443	0.233
MAPT	GFAP	P14136	0.8826	0.0018	0.0008	0	0.0007	0.0039	0.0006	0.0027	0	0	0.4791	0.393
MAPT	GAP43	P17677	0.8826	0	0.001	0.0038	0	0.0062	0.0044	0.0088	0	0	0.5549	0.3035
MAPT	RPS6KB1	P23443	0.8826	0.1896	0.0009	0.0035	0.0015	0	0.004	0.1534	0	0	0.013	0.5167
MAPT	AKT1	P31749	0.8826	0.1299	0.0006	0.1515	0.001	0.0125	0.0145	0.0688	0	0	0.0093	0.4944
MAPT	YWHAB	P31946	0.8826	0.0779	0.0006	0.0212	0.0005	0.0119	0.0234	0.0163	0.3467	0.0748	0.0127	0.2965
MAPT	CASP3	P42574	0.8826	0.1172	0.0008	0.0614	0.0013	0.0063	0.0176	0.0993	0	0	0.0078	0.5709
MAPT	GSK3A	P49840	0.8826	0.194	0.0007	0.0028	0.0006	0.0144	0.0032	0.0796	0	0.0714	0.0487	0.4673
MAPT	GSK3B	P49841	0.8826	0.1566	0.0006	0.0022	0.0006	0.0996	0.0293	0.1036	0	0.0576	0.0158	0.4167
MAPT	APLP1	P51693	0.8826	0	0.0008	0.0125	0.0014	0.0044	0	0	0	0.0837	0.5386	0.2413
MAPT	PPP1CA (PP-1A)	P62136	0.8826	0	0.0009	0.0239	0.0008	0.0184	0.004	0.0098	0.535	0	0.003	0.2868
MAPT	YWHAZ	P63104	0.8826	0.1092	0.0008	0.0032	0.0008	0.0167	0.0037	0	0	0.1049	0.0132	0.63
MAPT	PPP2CA (PP2A-alpha)	P67775	0.8826	0.1588	0.0008	0.0263	0.0014	0	0.0037	0.03	0	0.1026	0.0275	0.5315
MAPT	CDK5	Q00535	0.8826	0.1704	0.0006	0.0024	0.0006	0.0912	0.0418	0.0877	0	0	0.0385	0.4493
MAPT	PRKCZ	Q05513	0.8826	0.1287	0.0008	0.0031	0.0013	0.0042	0.0036	0	0	0.0808	0.0763	0.5836
MAPT	PRKCD	Q05655	0.8826	0.167	0.0008	0.0031	0.0007	0.0065	0	0.0949	0	0	0.0054	0.6041
MAPT	KLC1	Q07866	0.8826	0	0.001	0	0	0	0.0043	0	0	0	0.3158	0.5616
MAPT	MAPK8IP2	Q13387	0.8826	0	0.0007	0	0.0006	0.0032	0.1018	0	0	0.067	0.4909	0.2185
MAPT	SQSTM1	Q13501	0.8826	0.1276	0.0008	0.0031	0.0013	0.0161	0.0316	0.1143	0	0	0.0301	0.5577
MAPT	CAMK2B	Q13554	0.8826	0.1013	0.0009	0	0.0008	0.0181	0.004	0.0071	0	0.1139	0.6365	0
MAPT	CDK5R1	Q15078	0.8826	0	0.0009	0	0.0009	0.1274	0	0.0243	0	0	0.2726	0.4566
MAPT	PKN1	Q16512	0.8826	0.1456	0.0009	0.0216	0.0008	0.0072	0.0383	0.0108	0	0	0.0182	0.6391
MAPT	BAG1	Q99933	0.8826	0	0.001	0	0.0007	0.0076	0.0043	0	0.5651	0	0.0216	0.2823
MAPT	AATF	Q9NY61	0.8826	0.1624	0.0007	0.0026	0.0005	0	0.0998	0	0.391	0	0.0243	0.2013
MAPT	STUB1	Q9UNE7	0.8826	0.1442	0.0008	0.0031	0.0007	0.0063	0	0.0889	0	0	0.0658	0.5728
MAPT	CTNND2	Q9UQB3	0.8826	0	0.001	0	0.0009	0.0079	0.0007	0.0087	0	0	0.8634	0
MAPT	MAPK8IP1	Q9UQF2	0.8826	0.1776	0.0007	0.0027	0.0012	0.0142	0.1067	0.011	0	0	0.0622	0.5063
MAPT	CAMK2A	Q9UQM7	0.8826	0.001	0.0008	0.0031	0.0007	0	0.0036	0.0104	0	0	0.368	0.4951
MAPT	DYNC1I1	O14576	0.8826	0	0.001	0.0038	0.0016	0.1134	0.0639	0	0	0	0.389	0.3099
MAPT	PARK2	O60260	0.8826	0.1476	0.0007	0	0.0006	0.0514	0.0283	0.1079	0	0	0.0393	0.5068
MAPT	APOE	P02649	0.8826	0.1541	0.0006	0.0484	0.0005	0.0423	0.0987	0.0703	0	0	0.0404	0.4272
MAPT	S100B	P04271	0.8826	0.1782	0.0007	0	0.0006	0.0058	0.1096	0.0202	0	0	0.124	0.4435
MAPT	APP	P05067	0.8826	0.1372	0.0007	0.0025	0.0006	0.0876	0.057	0.0502	0	0	0.0314	0.5154
MAPT	FYN	P06241	0.8826	0.0961	0.0005	0.1152	0.0004	0.0095	0.011	0.013	0.2759	0.0469	0.0279	0.2862
MAPT	NEFL	P07196	0.8826	0	0.0009	0.0257	0.0007	0	0.0212	0.0611	0	0	0.4705	0.3025
MAPT	ELAVL4	P26378	0.8695	0	0.001	0.0212	0.0016	0.0007	0	0.0031	0.5952	0	0.2466	0
MAPT	RPS6KA3	P51812	0.8695	0.1642	0.001	0.004	0.001	0.0082	0.0033	0.0286	0	0	0.007	0.6522
MAPT	CASP8	Q14790	0.8695	0	0.001	0.004	0.001	0.0207	0.0242	0.1197	0	0.1027	0.0229	0.5733
MAPT	INA	Q16352	0.8695	0	0.001	0.004	0.0008	0	0.0008	0.0268	0	0	0.5059	0.3302
MAPT	OGT	O15294	0.8695	0.0984	0.001	0.0039	0.0009	0.0204	0	0.1012	0	0	0.0165	0.6272
MAPT	TP53	P04637	0.8695	0	0.001	0.2494	0.0009	0.0535	0	0	0	0	0.0186	0.5461
MAPT	ESR1	P03372	0.8577	0	0.0011	0.0157	0.0009	0	0	0	0	0	0.2279	0.6122
MAPT	PPP2R2B	Q00005	0.8473	0	0.0011	0	0.0009	0.0047	0.0042	0.0166	0	0	0.2462	0.5736
MAPT	SYT11	Q9BT88	0.8473	0	0.0011	0	0.0009	0	0.0047	0	0	0	0.5066	0.3339
MAPT	PDPK1	O15530	0.8473	0	0.0011	0.0041	0.001	0.0085	0.0212	0.023	0	0	0.069	0.7193
MAPT	KRT18	P05783	0.8473	0	0.0011	0.0308	0.0009	0.0068	0.0048	0	0	0	0.079	0.7239
MAPT	HSPA1B	P08107	0.8473	0	0.0011	0.0254	0.0018	0.0217	0	0	0	0.1365	0.0225	0.6383
MAPT	GNAO1	P09471	0.8473	0	0.0011	0.0061	0.0018	0.0057	0	0	0	0	0.8326	0
MAPT	SGK3	Q96BR1	0.8391	0.172	0.0011	0.0042	0.0008	0.0048	0.0035	0	0	0.1081	0.0045	0.5403
MAPT	TSC2	P49815	0.8378	0	0.0011	0.0042	0.0009	0	0	0	0	0	0.0737	0.7578
MAPT	BCL2	P10415	0.8378	0	0.0011	0.2687	0.001	0.0221	0	0	0	0	0.0774	0.4675
MAPT	DNM1	Q05193	0.8354	0	0.0011	0.0043	0.001	0	0	0.0043	0	0	0.507	0.3177
MAPT	PTK2	Q05397	0.8354	0	0.0011	0.2729	0.0018	0	0	0.1295	0	0	0.111	0.3191
MAPT	PEA15	Q15121	0.8354	0	0.0011	0.0043	0.0009	0.0052	0.0008	0	0	0	0.2863	0.5367
MAPT	TSC1	Q92574	0.8354	0	0.0011	0.0043	0.001	0	0.0245	0	0	0	0.0999	0.7047
MAPT	AXIN1	O15169	0.8354	0	0.0011	0.0529	0.001	0	0	0	0	0	0.0194	0.7609
MAPT	DCTN1	Q14203	0.8302	0.1675	0.0011	0.0043	0.0018	0.1287	0.005	0.0175	0	0	0.1658	0.3385
MAPT	MAP3K5	Q99683	0.8302	0	0.0011	0.0043	0.0018	0.0007	0	0.0174	0	0	0.0295	0.7753
MAPT	SNAP91	O60641	0.8302	0	0.0011	0.0043	0.001	0	0	0	0	0	0.8238	0
MAPT	STK11	Q15831	0.8233	0	0.0011	0.0043	0.001	0.0088	0.0443	0	0	0	0.0418	0.7219
MAPT	AKT3	Q9Y243	0.8233	0.177	0.0011	0.0043	0.0018	0.0088	0.0049	0	0	0.1411	0.1549	0.3292
MAPT	STXBP1	P61764	0.8203	0	0.0011	0.0043	0.001	0.0226	0.0263	0	0	0	0.4424	0.3225
MAPT	SNCA	P37840	0.8117	0	0.0011	0.0044	0.001	0	0.1698	0	0	0	0.114	0.5214
MAPT	HSP90AA1	P07900	0.8117	0	0.0011	0.0044	0.0009	0.006	0	0	0	0	0.0229	0.7764
MAPT	BRAF	P15056	0.811	0	0.0011	0.0269	0.001	0.023	0.0925	0	0	0	0.0488	0.6177
MAPT	TAGLN3	Q9UI15	0.811	0	0.0011	0	0.001	0.0008	0.0009	0.0027	0	0	0.8045	0
MAPT	PPP2CB (PP2A-beta)	P62714	0.8061	0.2154	0.0011	0.0249	0.001	0	0.005	0.0178	0	0.1392	0.0574	0.3443
MAPT	NRXN2 (Neurexin-2-alpha)	Q9P2S2	0.8061	0	0.0011	0	0.001	0	0.0008	0	0	0	0.8032	0
MAPT	MDM2	Q00987	0.8049	0	0.0011	0.0877	0.0009	0.0231	0	0	0	0	0.045	0.6471
MAPT	STAU1	O95793	0.803	0.0013	0.0011	0.0044	0.001	0.0614	0.027	0.0033	0	0	0.008	0.6953
MAPT	EGFR	P00533	0.803	0	0.0011	0.0156	0.001	0	0	0	0	0	0.0596	0.7257
MAPT	APBA2	Q99767	0.8013	0	0.0012	0.0045	0.001	0.0008	0.0009	0.004	0	0	0.4564	0.3327
MAPT	MARK1	Q9P0L2	0.8013	0.1299	0.0011	0.0044	0.001	0.0052	0.0037	0.0321	0	0	0.1149	0.5089
MAPT	BSN	Q9UPA5	0.8013	0	0.0011	0.0169	0.0171	0	0.0036	0.0023	0	0	0.7604	0
MAPT	AR	P10275	0.7976	0	0.0012	0.0045	0.001	0	0	0	0	0	0.227	0.5639
MAPT	NTRK2 (BDNF/NT-3 growth factors receptor)	Q16620	0.7955	0	0.0012	0.0045	0.001	0.0061	0.0154	0.0039	0	0	0.4105	0.353
MAPT	ATXN1	P54253	0.7938	0	0.0012	0.0045	0.0174	0	0	0	0	0	0.0794	0.6914
MAPT	DEAF1	O75398	0.7938	0	0.0012	0	0.001	0.0093	0	0	0	0	0.1952	0.5872
MAPT	RAF1	P04049	0.7938	0	0.0012	0.0045	0.001	0.0061	0.0052	0.0323	0	0	0.0461	0.6975
MAPT	MARK3	P27448	0.7895	0.1314	0.0012	0.0045	0.001	0.0008	0.0052	0	0	0.1206	0.0373	0.4877
MAPT	CDKN1B	P46527	0.7895	0	0.0012	0.0045	0.001	0.0235	0.0257	0	0	0	0.0685	0.6652
MAPT	MAPK1	P28482	0.7868	0	0.0012	0.016	0.001	0	0.052	0	0	0	0.0412	0.6754
MAPT	LYN	P07948	0.7857	0	0.0012	0.2899	0.0011	0	0.1316	0	0	0	0.0104	0.3516
MAPT	TRAF2	Q12933	0.781	0	0.0012	0.0861	0.001	0.0239	0	0	0	0	0.0204	0.6485
MAPT	SNAP25	P60880	0.7793	0	0.0012	0.0909	0	0	0.047	0	0	0	0.6403	0
MAPT	MAP3K14	Q99558	0.7788	0	0.0012	0.0046	0.001	0.0033	0.0966	0.0153	0	0	0.0407	0.6162
MAPT	SPTAN1	Q13813	0.7763	0	0.0012	0.2923	0.001	0	0.0335	0	0	0	0.1049	0.3434
MAPT	PSEN1	P49768	0.7753	0	0.0012	0.0046	0.001	0	0.0474	0	0	0	0.0279	0.6932
MAPT	MTOR	P42345	0.7751	0	0.0012	0.0046	0.001	0	0.0473	0	0	0	0.031	0.69
MAPT	LRP2	P98164	0.7751	0	0.0012	0.0046	0.001	0	0.0473	0	0	0	0.0976	0.6234
MAPT	DFFA	O00273	0.7751	0	0.0012	0.043	0.001	0.0095	0.0281	0.139	0	0	0.0388	0.5145
MAPT	ATP6V1G2	O95670	0.7751	0	0.0012	0	0	0	0.0053	0	0	0	0.7686	0
MAPT	C1orf61	Q13536	0.7738	0.004	0.0012	0	0.0012	0.0008	0.0009	0	0	0	0.7657	0
MAPT	CSPG5	O95196	0.7738	0	0.0012	0	0.001	0.0063	0.0053	0.0045	0	0	0.7555	0
MAPT	PPP2R2A	P63151	0.7718	0	0.0012	0.0046	0.001	0.0053	0.0053	0.0036	0	0	0.0255	0.7252
MAPT	G3BP1	Q13283	0.7718	0	0.0012	0.0339	0.002	0.0095	0	0.0027	0.7063	0	0.0162	0
MAPT	CLIP3	Q96DZ5	0.7718	0	0.0012	0	0.001	0	0.0778	0	0	0	0.3451	0.3467
MAPT	SIK3	Q9Y2K2	0.7707	0.1344	0.0012	0.0254	0.0011	0.0033	0.0053	0	0	0	0.2591	0.3409
MAPT	KIF5C	O60282	0.769	0	0.0012	0	0.001	0	0.0053	0	0	0	0.7615	0
MAPT	MBP	P02686	0.7661	0	0.0012	0.0046	0.0009	0	0.0009	0	0	0	0.4137	0.3448
MAPT	APC	P25054	0.7659	0	0.0012	0.0046	0.001	0	0.0777	0	0	0	0.325	0.3564
MAPT	PPP2R1A	P30153	0.7659	0	0.0012	0.0047	0.001	0.0244	0.0054	0	0	0	0.0375	0.6918
MAPT	AKT2	P31751	0.7659	0	0.0012	0.0046	0.002	0.0243	0.0053	0	0	0.1525	0.0435	0.5325
MAPT	MAPK8	P45983	0.7659	0	0.0012	0.0047	0.002	0.0096	0.025	0	0	0.121	0.064	0.5383
MAPT	OLIG2	Q13516	0.7659	0	0.0012	0	0.0011	0.0096	0.0285	0	0	0	0.7255	0
MAPT	PINK1	Q9BXM7	0.7659	0	0.0012	0	0.001	0.0244	0.0479	0	0	0	0.3147	0.3768
MAPT	DISC1	Q9NRI5	0.7659	0.0014	0.0012	0	0.001	0	0.0009	0.0335	0	0	0.0616	0.6663
MAPT	KIF1B	O60333	0.7659	0	0.0012	0	0.0011	0	0	0	0	0	0.7636	0
MAPT	IKBKG	Q9Y6K9	0.7648	0	0.0012	0.0891	0.001	0.0188	0.0485	0	0	0	0.0632	0.5429
MAPT	GRIA2	P42262	0.7634	0	0.0012	0.0047	0.0011	0	0.0008	0.0024	0	0	0.7532	0
MAPT	VIM	P08670	0.7603	0	0.0012	0.0048	0.001	0.0249	0.0055	0	0	0	0.0192	0.7037
MAPT	SRC	P12931	0.7569	0	0.0012	0.0048	0.0011	0	0	0	0	0.1232	0.0457	0.5809
MAPT	ADD1	P35611	0.7569	0	0.0012	0.0442	0.002	0.0248	0.0345	0.1428	0	0	0.1335	0.3738
MAPT	YWHAE	P62258	0.7569	0	0.0012	0	0.001	0	0.049	0	0	0.1236	0.0805	0.5015
MAPT	GNAZ	P19086	0.7532	0	0.0012	0.007	0.0011	0.0098	0	0	0	0	0.3586	0.3755
MAPT	GRIN2B	Q13224	0.7532	0	0.0012	0.0166	0.0011	0	0.0054	0	0	0	0.1507	0.5781
MAPT	A2M	P01023	0.7532	0	0.0012	0.095	0.0011	0.025	0	0	0	0	0.0148	0.6161
MAPT	DOCK3	Q8IZD9	0.7523	0	0.0012	0.0048	0.0011	0.0034	0	0	0	0	0.7418	0
MAPT	MAP2 (MAP-2)	P11137	0.7479	0.0014	0.0012	0.0047	0.001	0	0	0	0	0.1227	0.263	0.3539
MAPT	NRXN1 (Neurexin-1-alpha)	Q9ULB1	0.741	0	0.0012	0	0.0011	0.0065	0.0055	0.0043	0	0	0.7224	0
MAPT	PKN2	Q16513	0.7366	0.1969	0.0012	0.0048	0.002	0.0034	0.0163	0	0	0.1236	0.0328	0.3556
MAPT	CBL	P22681	0.7358	0	0.0012	0.0048	0.0011	0	0.049	0	0	0	0.0545	0.6252
MAPT	LIMK1	P53667	0.7318	0	0.0012	0.0048	0.0011	0	0.0055	0.1089	0	0	0.0596	0.5506
MAPT	CCT8	P50990	0.7292	0	0.0012	0.0293	0.0011	0.0892	0	0	0	0	0.0107	0.5977
MAPT	MAP3K3	Q99759	0.7222	0	0.0012	0.0048	0.0011	0.0034	0.0055	0.0159	0	0	0.0432	0.6471
MAPT	CSNK2A1	P68400	0.7193	0	0.0012	0.0048	0.0011	0.0645	0.0055	0.0344	0	0	0.0341	0.5736
MAPT	UCHL1	P09936	0.7193	0	0.0012	0.0246	0.002	0	0	0	0	0	0.3341	0.3572
MAPT	AJUBA	Q96IF1	0.7187	0	0.0012	0.0048	0.0011	0.0099	0.0055	0	0	0	0.0034	0.6927
MAPT	WEE1	P30291	0.7172	0	0.0012	0.0048	0.0011	0.0099	0.0055	0	0	0	0.0138	0.6809
MAPT	CASP6	P55212	0.7141	0	0.0012	0.0048	0.0011	0.0099	0.0055	0	0	0.1246	0.0149	0.552
MAPT	SLC1A2	P43004	0.7123	0.0015	0.0012	0	0.0011	0.1636	0	0	0	0	0.1714	0.3735
MAPT	DLG4	P78352	0.7113	0	0.0012	0	0.002	0	0.0055	0.0343	0	0	0.1591	0.5092
MAPT	CDK17	Q00537	0.7113	0.1391	0.0012	0.0048	0.002	0.0008	0.0039	0	0	0.1233	0.084	0.3522
MAPT	ARHGAP32	A7KAX9	0.7113	0	0.0012	0	0.0011	0	0.0008	0.0033	0	0	0.3494	0.3555
MAPT	PAWR	Q96IZ0	0.7097	0	0.0012	0.0048	0.002	0.0098	0.0492	0	0	0	0.028	0.6146
MAPT	LCK	P06239	0.7083	0	0.0012	0.0048	0.0011	0.0251	0	0	0	0.1245	0.0188	0.5327
MAPT	NEUROD2	Q15784	0.7078	0	0.0012	0	0.002	0.0008	0.0042	0	0	0	0.2787	0.4209
MAPT	MAPK12	P53778	0.707	0.0014	0.0012	0.0048	0.002	0.0098	0.0055	0.0119	0	0	0.0535	0.6169
MAPT	MARK4	Q96L34	0.707	0	0.0012	0.0048	0.0012	0.0078	0.0804	0.0345	0	0.1238	0.1001	0.3531
MAPT	REEP2	Q9BRK0	0.7066	0	0.0012	0	0.0011	0	0.0009	0	0	0	0.7034	0
MAPT	SHC1	P29353	0.704	0	0.0012	0.0048	0.0011	0.0251	0	0	0	0	0.0252	0.6466
MAPT	PRKCI	P41743	0.704	0	0.0012	0.0048	0.002	0	0.0055	0	0	0.1242	0.0212	0.545
MAPT	TUBB	P07437	0.704	0	0.0012	0.0593	0.0011	0	0	0	0	0	0.0156	0.6269
MAPT	PHKG1	Q16816	0.7033	0.1481	0.0012	0.0172	0.002	0.0249	0.0055	0.0483	0	0	0.0775	0.3785
MAPT	MAPK3	P27361	0.7002	0	0.0012	0.0169	0.0011	0.0098	0.0055	0	0	0	0.0581	0.6076
MAPT	KCNK3	O14649	0.6991	0	0.0012	0	0.0011	0.0065	0.0291	0	0	0	0.1408	0.5203
MAPT	PPP5C (PP5)	P53041	0.6987	0.2358	0.0012	0	0.002	0.0251	0.0055	0.016	0	0	0.037	0.376
MAPT	MARK2	Q7KZI7	0.6954	0	0.0012	0.0048	0.0011	0.0024	0.0055	0	0	0.1244	0.0341	0.522
MAPT	BCAN	Q96GW7	0.6953	0	0.0012	0.0184	0.0011	0.0077	0	0.0046	0	0	0.6623	0
MAPT	C9orf125	Q9BRR3	0.6942	0.0022	0.0012	0	0.0009	0	0.0009	0	0	0	0.689	0
MAPT	CCT7	Q99832	0.6937	0	0.0013	0.0187	0.0011	0.0253	0.0295	0	0	0	0.0124	0.6054
MAPT	CDK18	Q07002	0.6935	0.1405	0.0012	0.0048	0.0011	0.0008	0.0055	0	0	0.1245	0.0593	0.3556
MAPT	RELA	Q04206	0.6929	0	0.0013	0.0183	0.0011	0.0254	0	0	0	0	0.0203	0.6266
MAPT	TRIP13	Q15645	0.6929	0	0.0013	0.0455	0.0011	0	0.0297	0	0	0	0.0125	0.6028
MAPT	CDKN1A	P38936	0.6918	0	0.0013	0.0276	0.0011	0.0254	0.0277	0	0	0	0.0156	0.5932
MAPT	OMG	P23515	0.6907	0	0.0012	0	0.0011	0.0066	0.0294	0	0	0	0.6523	0
MAPT	TCP1 (TCP-1-alpha)	P17987	0.6906	0	0.0013	0.0454	0.001	0.0254	0.0056	0	0	0	0.0069	0.605
MAPT	STK38	Q15208	0.6906	0.1992	0.0012	0.0048	0.0011	0.0099	0.0056	0.0131	0	0	0.0235	0.432
MAPT	GSN	P06396	0.6906	0	0.0013	0.0964	0.0011	0.0253	0.0255	0.1463	0	0	0.0268	0.3679
MAPT	CDK16	Q00536	0.6889	0.1408	0.0012	0.0048	0.0011	0.0008	0.0055	0	0	0.1248	0.0537	0.356
MAPT	EIF2B5	Q13144	0.6861	0	0.0013	0.0049	0.0011	0.0254	0	0.0116	0	0	0.0148	0.6272
MAPT	STRN	O43815	0.6861	0	0.0012	0.0048	0.0021	0	0	0	0	0	0.0774	0.6006
MAPT	PTPRA	P18433	0.685	0	0.0012	0.0048	0.0011	0.0066	0.0009	0.0346	0	0	0.0642	0.5715
MAPT	MAPK14	Q16539	0.685	0	0.0013	0.0049	0.0021	0.01	0	0	0	0.1259	0.0165	0.5244
MAPT	TLX1	P31314	0.6848	0	0.0012	0	0.0011	0.0008	0.0055	0.012	0	0	0.056	0.6082
MAPT	KCNQ2	O43526	0.6842	0	0.0012	0.0048	0.0011	0.0066	0.0009	0.0346	0	0	0.635	0
MAPT	PPFIA4	O75335	0.6842	0	0.0012	0	0.0011	0.0034	0.0009	0	0	0	0.6775	0
MAPT	CLIP1	P30622	0.684	0	0.0013	0.0048	0.001	0	0.0814	0	0	0.1253	0.0261	0.4441
MAPT	LRP1	Q07954	0.6832	0	0.0012	0.018	0.001	0	0	0	0	0	0.0767	0.5862
MAPT	USP8 (Ubiquitin carboxyl-terminal hydrolase 8)	P40818	0.6828	0	0.0013	0.0049	0.001	0.0844	0.0499	0	0	0	0.0159	0.5255
MAPT	PIN1	Q13526	0.6822	0	0.0013	0.0049	0.001	0.01	0	0	0	0	0.0422	0.6228
MAPT	MAPK8IP3	Q9UPT6	0.6818	0	0.0012	0.0048	0.0021	0.0034	0	0.0147	0	0	0.2485	0.407
MAPT	DNM3	Q9UQ16	0.6816	0	0.0013	0	0.0021	0	0	0.005	0	0	0.6733	0
MAPT	EPB41L3	Q9Y2J2	0.6776	0	0.0012	0	0.0011	0	0.0254	0.004	0	0	0.1206	0.5252
MAPT	PAK1	Q13153	0.677	0	0.0013	0.0048	0.0021	0.0253	0.0056	0.0348	0	0	0.0279	0.5752
MAPT	HSPA4	P34932	0.6759	0	0.0013	0.0049	0.0011	0.01	0.004	0	0	0	0.0257	0.629
MAPT	STMN4 (Stathmin-4)	Q9H169	0.6759	0	0.0013	0	0.0009	0.0008	0.0009	0	0	0	0.672	0
MAPT	CCT6A	P40227	0.6757	0	0.0013	0.0177	0.001	0.0254	0.0056	0	0	0	0.0173	0.6074
MAPT	CCT4 (TCP-1-delta)	P50991	0.6757	0	0.0013	0	0.001	0.0254	0.0056	0	0	0	0.0346	0.6078
MAPT	YWHAH	Q04917	0.6751	0	0.0013	0.0048	0.0012	0.0034	0.0498	0	0	0.1364	0.1223	0.3559
MAPT	PPP2R5D	Q14738	0.6748	0	0.0012	0.0048	0.0012	0.0099	0.0056	0	0	0	0.0484	0.6037
MAPT	TAB1	Q15750	0.6748	0	0.0012	0.0048	0.0011	0.0253	0	0	0	0	0.0429	0.5994
MAPT	GABBR2	O75899	0.6748	0	0.0013	0.0049	0.0011	0.0078	0	0	0	0	0.6598	0
MAPT	ERBB2	P04626	0.6736	0	0.0013	0.0049	0.0011	0.0193	0.0458	0	0	0	0.0181	0.5832
MAPT	SNTA1	Q13424	0.6732	0	0.0012	0.0048	0.0011	0	0.0495	0.0123	0	0	0.0901	0.5142
MAPT	ARNT2	Q9HBZ2	0.6732	0	0.0012	0	0.0021	0.0099	0.0056	0.0196	0	0	0.6348	0
MAPT	APBB1	O00213	0.672	0	0.0012	0.0048	0.0011	0	0.0195	0	0	0	0.2854	0.3599
MAPT	SCN3B	Q9NY72	0.671	0	0.0013	0	0.0011	0	0.0009	0.035	0	0	0.6328	0
MAPT	FAIM2	Q9BWQ8	0.6687	0	0.0013	0	0.0009	0.0066	0.0009	0.0196	0	0	0.6394	0
MAPT	KIF5B	P33176	0.6685	0	0.0013	0.0299	0.001	0	0.082	0	0	0	0.0258	0.5286
MAPT	RPS6	P62753	0.6685	0	0.0013	0.0049	0	0	0.0056	0	0	0	0.018	0.6387
MAPT	PARD3	Q8TEW0	0.6673	0	0.0013	0	0.001	0.0254	0.0056	0	0	0	0.1081	0.5258
MAPT	TPPP	O94811	0.6673	0.0016	0.0013	0.0048	0.0009	0	0.0814	0	0	0	0.5773	0
MAPT	NMNAT2	Q9BZQ4	0.6659	0	0.0013	0	0.0011	0.01	0	0	0	0	0.6535	0
MAPT	TRAK1	Q9UPV9	0.6646	0	0.0013	0.0049	0.0011	0.01	0.0056	0	0	0	0.17	0.4719
MAPT	ACTL6B	O94805	0.6641	0	0.0013	0	0.0011	0	0.0056	0.0053	0	0	0.651	0
MAPT	SH3GL2	Q99962	0.6613	0	0.0013	0.0048	0.0012	0.0253	0.0295	0.0347	0	0	0.5645	0
MAPT	GRIN1	Q05586	0.6599	0	0.0013	0.3093	0.0011	0	0.0056	0	0	0	0.3427	0
MAPT	ACIN1	Q9UKV3	0.6599	0	0.0013	0.0596	0.0009	0.01	0.0056	0	0	0	0.0253	0.5573
MAPT	CSNK2B	P67870	0.6592	0.1652	0.0013	0.0049	0.0009	0.0066	0.0296	0.0349	0	0	0.0129	0.4028
MAPT	CCT3	P49368	0.6586	0	0.0013	0	0.0021	0.0256	0.0056	0	0	0	0.0133	0.6108
MAPT	C16orf45	Q96MC5	0.6579	0	0.0013	0	0	0.0008	0.0009	0	0	0	0.6549	0
MAPT	RIPK1	Q13546	0.6577	0	0.0013	0.06	0.0021	0.0256	0	0	0	0	0.013	0.5558
MAPT	OPCML	Q14982	0.6577	0	0.0013	0	0.0011	0.0066	0	0.0024	0	0	0.6464	0
MAPT	MOAP1	Q96BY2	0.657	0.0667	0.0013	0	0.0011	0.0035	0.0297	0.1469	0	0	0.4079	0
MAPT	CCT5	P48643	0.6563	0	0.0013	0.0049	0.0021	0.0255	0.0056	0	0	0	0.007	0.6099
MAPT	PRKCB	P05771	0.6558	0	0.0012	0.0048	0.0011	0.0099	0.0523	0.0196	0	0	0.1397	0.4272
MAPT	CCT2	P78371	0.6536	0	0.0013	0.0049	0.0011	0.0256	0.0056	0	0	0	0.0044	0.6108
MAPT	CDC37	Q16543	0.6536	0	0.0013	0.0455	0.0009	0.0035	0	0	0	0	0.0143	0.588
MAPT	TUBB2B	Q9BVA1	0.6536	0	0.0013	0.0049	0.0011	0	0	0	0	0	0.6464	0
MAPT	NCAN	O14594	0.6521	0	0.0013	0	0.0011	0.0008	0	0.0043	0	0	0.6446	0
MAPT	OLFM1	Q99784	0.6518	0	0.0012	0	0.0011	0.0056	0.0009	0	0	0	0.6429	0
MAPT	IGBP1	P78318	0.6515	0	0.0013	0	0.0011	0.0035	0.0056	0	0	0	0.0297	0.6105
MAPT	EIF2S1	P05198	0.6503	0	0.0013	0.0049	0.0011	0.0256	0	0.015	0	0	0.009	0.5935
MAPT	FOXO4	P98177	0.6498	0	0.0013	0.0049	0.0635	0.0255	0	0	0	0	0.0249	0.5297
MAPT	SHC3	Q92529	0.6494	0	0.0013	0	0.0011	0.0034	0.0056	0	0	0	0.2764	0.3617
MAPT	NBR1	Q14596	0.6492	0	0.0013	0	0.0011	0	0.0056	0.1806	0	0	0.0771	0.3836
MAPT	PDC	P20941	0.6478	0	0.0013	0.0048	0.001	0	0.0046	0	0	0	0.0513	0.5848
MAPT	MUC1	P15941	0.6477	0	0.0013	0.0049	0.0009	0.01	0.0009	0	0	0	0.0286	0.601
MAPT	STRN3	Q13033	0.6477	0	0.0013	0.0049	0.0021	0.01	0	0	0	0	0.0229	0.6066
MAPT	FAM40A	Q5VSL9	0.6477	0	0.0013	0.0272	0.0021	0.0009	0.0009	0	0	0	0.0023	0.6131
MAPT	FSCN1	Q16658	0.6458	0	0.0013	0.0165	0.0011	0	0.0257	0.0082	0	0	0.0341	0.5589
MAPT	IRS2	Q9Y4H2	0.644	0	0.0013	0.0049	0.0186	0.0066	0.0248	0	0	0	0.0625	0.5254
MAPT	GAB2	Q9UQC2	0.6426	0	0.0013	0.0049	0.0011	0.0066	0	0	0	0	0.0862	0.5425
MAPT	STK4	Q13043	0.6425	0	0.0013	0.0455	0.0021	0.0035	0	0	0	0	0.0364	0.5537
MAPT	KCNB1	Q14721	0.6421	0	0.0013	0.0049	0.0011	0.0066	0.0056	0	0	0	0.6227	0
MAPT	SYT1	P21579	0.6402	0	0.0013	0.0049	0.0012	0	0	0	0	0	0.633	0
MAPT	CD247	P20963	0.64	0	0.0013	0.0049	0.0012	0	0.0298	0.0271	0	0	0.0155	0.5603
MAPT	MOB4	Q9Y3A3	0.6376	0	0.0013	0	0.0021	0	0.0056	0	0	0	0.0231	0.6056
MAPT	ADAM22	Q9P0K1	0.637	0	0.0012	0.0048	0.0011	0	0.0055	0.0048	0	0	0.0958	0.5237
MAPT	DNAJB1	P25685	0.636	0	0.0013	0	0.0011	0.01	0	0	0	0	0.0178	0.6059
MAPT	PPP2R1B	P30154	0.6341	0	0.0013	0	0.001	0.0008	0.0009	0	0	0	0.025	0.6051
MAPT	ALB	P02768	0.6339	0	0.0012	0.0961	0.001	0.0056	0	0	0	0	0.0769	0.453
MAPT	MCL1	Q07820	0.6319	0	0.0013	0	0.0011	0.01	0.0056	0.0198	0	0	0.013	0.5812
MAPT	AATK	Q6ZMQ8	0.6304	0	0.0012	0	0.0011	0.0034	0.0055	0.0195	0	0	0.1931	0.4066
MAPT	ILK	Q13418	0.6299	0	0.0013	0.0049	0.0011	0	0.0501	0	0	0	0.0141	0.5585
MAPT	YBX1	P67809	0.6279	0	0.0013	0.0602	0.0009	0	0	0	0	0	0.0038	0.5617
MAPT	SV2B	Q7L1I2	0.6273	0	0.0013	0	0.0009	0	0.0009	0.0026	0	0	0.6216	0
MAPT	CLASP2	O75122	0.6273	0	0.0013	0.0049	0.0011	0	0.0817	0	0	0	0.5384	0
MAPT	CDC25C	P30307	0.6236	0	0.0013	0.0049	0.0021	0.01	0.05	0	0	0	0.0294	0.5261
MAPT	IQGAP1	P46940	0.6224	0	0.0013	0.0363	0.0021	0.0101	0	0.0047	0	0	0	0.568
MAPT	CASP10	Q92851	0.6213	0	0.0013	0.0048	0.0011	0.0066	0.0295	0.0196	0	0.1253	0.0657	0.3674
MAPT	SGOL1	Q5FBB7	0.6209	0	0.0013	0	0.0009	0	0.001	0	0	0	0.0022	0.6155
MAPT	MST1R	Q04912	0.6199	0	0.0013	0.0048	0.0011	0	0.0056	0	0	0	0.0444	0.5628
MAPT	ATP2B2	Q01814	0.617	0	0.0013	0.0048	0.0011	0	0	0	0	0	0.6098	0
MAPT	APOA1	P02647	0.6169	0	0.0013	0.0049	0	0	0.197	0	0	0	0.051	0.3628
MAPT	KIAA0930	Q6ICG6	0.6165	0.0094	0.0012	0.0048	0.0011	0.0008	0.0009	0	0	0	0.0744	0.5238
MAPT	XIAP	P98170	0.6157	0	0.0012	0.0048	0.0011	0.0034	0.0055	0.0195	0	0	0.044	0.5362
MAPT	KCNJ4	P48050	0.6146	0	0.0012	0	0.0011	0.0077	0.0496	0	0	0	0.1743	0.3807
MAPT	LRP8	Q14114	0.6143	0	0.0013	0	0.0021	0.0066	0	0.0862	0	0	0.0648	0.4534
MAPT	MAPK9	P45984	0.6133	0	0.0013	0.0048	0.0021	0.0099	0.026	0	0	0.1255	0.0343	0.4094
MAPT	PPP2R5B	Q15173	0.6133	0	0.0012	0	0.0012	0.0055	0.0055	0	0	0	0.2296	0.3702
MAPT	ADD2	P35612	0.6126	0	0.0012	0.0048	0.0011	0.0066	0.0352	0	0	0	0.1823	0.3813
MAPT	RB1	P06400	0.6126	0	0.0013	0.0356	0.0011	0	0	0	0	0	0.0237	0.5509
MAPT	GPR37	O15354	0.6118	0	0.0013	0	0.0011	0.0066	0.0009	0	0	0	0.2089	0.3931
MAPT	NCL	P19338	0.6108	0	0.0013	0.0049	0.001	0.01	0.0215	0	0	0	0.008	0.5641
MAPT	APBB3	O95704	0.6106	0	0.0012	0	0.0011	0.0056	0.0009	0	0	0	0.2413	0.3605
MAPT	NKX2-2	O95096	0.6101	0	0.0013	0	0.0011	0.0008	0.0056	0	0	0	0.6014	0
MAPT	YWHAG	P61981	0.6083	0	0.0013	0.0457	0.0012	0.0035	0.0539	0	0	0.1378	0.0023	0.3625
MAPT	MAPK10	P53779	0.6076	0	0.0013	0.0049	0.0011	0.01	0	0	0	0.1256	0.4648	0
MAPT	COASY	Q13057	0.6068	0	0.0013	0.0049	0.0011	0.0035	0	0	0	0	0.1874	0.4087
MAPT	HDAC4	P56524	0.6039	0	0.0013	0.0048	0.0011	0.0253	0	0	0	0	0.0535	0.5179
MAPT	NSF	P46459	0.6031	0	0.0013	0.0049	0.0011	0.0035	0	0	0	0	0.23	0.3624
MAPT	SLC17A7	Q9P2U7	0.6026	0	0.0013	0	0.0011	0	0	0	0	0	0.6002	0
MAPT	PNMA2	Q9UL42	0.6017	0.0014	0.0012	0	0.0012	0.0099	0.0009	0	0	0	0.5871	0
MAPT	NEFH	P12036	0.5985	0	0.0012	0.0048	0.0009	0	0.0009	0.0349	0	0	0.1362	0.4196
MAPT	TJP2	Q9UDY2	0.5985	0	0.0013	0.0049	0.0011	0	0.0056	0.0197	0	0	0.0386	0.5274
MAPT	DCX	O43602	0.5985	0	0.0012	0.0048	0.0011	0.0252	0	0.0043	0	0	0.1549	0.407
MAPT	ATP1A2	P50993	0.5982	0	0.0012	0.0048	0.0011	0	0	0	0	0	0.591	0
MAPT	ACTB	P60709	0.598	0	0.0013	0.0972	0.0011	0	0.118	0	0	0	0.0152	0.3653
MAPT	PAFAH1B1	P43034	0.5967	0	0.0013	0.0049	0.0011	0	0	0	0	0	0.1435	0.4459
MAPT	CHRNA7	P36544	0.5955	0	0.0013	0	0.0011	0	0.03	0	0	0	0	0.5631
MAPT	PSEN2	P49810	0.5955	0	0.0013	0.0048	0.0009	0	0.0056	0	0	0	0.0299	0.5531
MAPT	CDK1	P06493	0.5955	0	0.0013	0.06	0.0012	0	0.0249	0	0	0.1266	0.0094	0.3723
MAPT	RIN1	Q13671	0.5948	0	0.0012	0.0048	0.0011	0.0066	0.0056	0.0049	0	0	0.0465	0.5241
MAPT	HP	P00738	0.5948	0	0.0013	0.0181	0.0011	0.0008	0	0.0849	0	0	0.0354	0.4532
MAPT	THRA	P10827	0.5944	0	0.0012	0	0.0012	0.0099	0	0	0	0	0.582	0
MAPT	STK25	O00506	0.5936	0.1413	0.0012	0.0048	0.0021	0.0034	0.0295	0	0	0	0.0543	0.357
MAPT	LARP1	Q6PKG0	0.5934	0	0.0013	0.0297	0.0011	0.0008	0.0056	0	0	0	0.0275	0.5275
MAPT	CAMTA1	Q9Y6Y1	0.5922	0	0.0012	0.0048	0.0011	0.0034	0.0055	0	0	0	0.576	0
MAPT	FOXO3	O43524	0.5911	0	0.0013	0.0048	0.0011	0.0253	0	0	0	0	0.0334	0.5252
MAPT	CELSR2	Q9HCU4	0.5861	0	0.0012	0	0.001	0.0034	0	0	0	0	0.5804	0
MAPT	S100A1	P23297	0.583	0	0.0012	0	0.001	0.0099	0.0294	0	0	0	0.1109	0.4305
MAPT	AKAP13	Q12802	0.5823	0	0.0012	0	0.0021	0.0099	0	0.0196	0	0	0.0256	0.5238
MAPT	CASC3	O15234	0.5823	0	0.0013	0.0048	0.0011	0.0099	0.0295	0	0	0	0.1413	0.3944
MAPT	NFKB1	P19838	0.5815	0	0.0013	0.0049	0.0011	0.0226	0.0056	0	0	0	0.016	0.5301
MAPT	ITGB1 (Integrin beta-1)	P05556	0.5815	0	0.0013	0.0048	0.0011	0	0.0295	0	0	0	0.0284	0.5164
MAPT	HSP90AB1	P08238	0.5815	0	0.0013	0.0048	0.001	0.0034	0	0	0	0	0.0499	0.521
MAPT	BCAR1	P56945	0.5812	0	0.0013	0.0458	0.0011	0	0	0	0	0	0.0041	0.529
MAPT	BIRC7	Q96CA5	0.5812	0	0.0012	0	0.0011	0.0034	0.0056	0.1458	0	0	0.0572	0.3669
MAPT	PRKCQ	Q04759	0.5808	0	0.0012	0.0048	0.0011	0	0.0055	0	0	0.1248	0.0835	0.3598
MAPT	BBS4	Q96RK4	0.5797	0	0.0013	0	0.0011	0	0	0	0	0	0.1326	0.4447
MAPT	HSPD1	P10809	0.5781	0	0.0013	0.0183	0.001	0	0	0	0	0	0.017	0.5405
MAPT	CDC25A	P30304	0.5781	0	0.0012	0.0048	0.0011	0.0099	0.0055	0	0	0	0.0331	0.5223
MAPT	LCP2	Q13094	0.5781	0	0.0013	0.0048	0.0011	0.0034	0.0009	0.0269	0	0	0.0157	0.524
MAPT	RUNDC3A	Q59EK9	0.5781	0	0.0012	0	0.0011	0.0066	0	0.0115	0	0	0.5577	0
MAPT	MAP1LC3B	Q9GZQ8	0.5781	0	0.0012	0	0.0012	0	0.0009	0.0032	0	0	0.1906	0.381
MAPT	CDK14	O94921	0.5778	0	0.0012	0	0.0011	0.0251	0.0055	0	0	0.1243	0.0623	0.3583
MAPT	FOXO1	Q12778	0.5775	0	0.0013	0.0048	0.0009	0.0253	0	0	0	0	0.0211	0.524
MAPT	GRM3	Q14832	0.576	0	0.0012	0	0.0011	0	0	0.0045	0	0	0.5692	0
MAPT	SLC12A5	Q9H2X9	0.576	0	0.0012	0	0.0011	0.0077	0	0	0	0	0.566	0
MAPT	MAP1LC3A	Q9H492	0.576	0	0.0013	0	0.0012	0	0.0056	0.1816	0	0	0.0053	0.3811
MAPT	CDH10	Q9Y6N8	0.576	0	0.0012	0.0048	0.0021	0	0.0038	0.036	0	0	0.528	0
MAPT	CTSD	P07339	0.5749	0	0.0013	0.0181	0.0011	0	0.0009	0.1803	0	0	0.0103	0.363
MAPT	MAPKAPK2	P49137	0.5748	0	0.0012	0.0048	0.0011	0.0099	0.0056	0	0	0	0.0282	0.524
MAPT	MAP3K7	O43318	0.5743	0	0.0013	0.0048	0.0011	0	0	0	0	0	0.0217	0.5454
MAPT	BAD	Q92934	0.5739	0	0.0012	0.0048	0.0011	0.0034	0.0055	0	0	0	0.0401	0.5177
MAPT	TNFAIP3	P21580	0.5731	0	0.0013	0.0048	0.0011	0.0253	0	0	0	0	0.0182	0.5224
MAPT	PAK2	Q13177	0.5731	0	0.0012	0.0048	0.0011	0.0252	0	0.1454	0	0	0.029	0.3663
MAPT	EDC3	Q96F86	0.5731	0	0.0013	0.0049	0.0011	0.0253	0.0009	0	0	0	0.0128	0.5269
MAPT	TPD52L1	Q16890	0.5721	0	0.0012	0	0.001	0.0034	0	0	0	0	0.0444	0.522
MAPT	APBB2	Q92870	0.5718	0	0.0012	0	0.002	0	0.0055	0	0	0	0.2052	0.3579
MAPT	CRY2	Q49AN0	0.5707	0	0.0012	0	0.0011	0.0034	0	0	0	0	0.0978	0.4671
MAPT	PRKAR2A	P13861	0.5694	0	0.0012	0.0272	0.0011	0	0	0	0	0.1241	0.0462	0.3695
MAPT	CDC25B	P30305	0.5683	0	0.0013	0	0.0021	0.0254	0.0056	0	0	0	0.0069	0.5269
MAPT	GABARAPL2	P60520	0.5683	0	0.0012	0.0048	0.0012	0	0.0813	0	0	0	0.0972	0.3825
MAPT	AKT1S1	Q96B36	0.5683	0	0.0013	0.0049	0.0021	0.0255	0.0009	0	0	0	0.0039	0.5297
MAPT	CLCN4	P51793	0.5669	0	0.0012	0	0.0011	0	0	0	0	0	0.5646	0
MAPT	RALGPS2	Q86X27	0.5669	0	0.0012	0.0048	0.0011	0.0034	0	0	0	0	0.0315	0.5248
MAPT	DTNA	Q9Y4J8	0.5644	0	0.0012	0	0.0011	0.0065	0.0055	0.0033	0	0	0.5467	0
MAPT	RGS3	P49796	0.5638	0	0.0012	0	0.0021	0.0099	0.0008	0	0	0	0.025	0.5247
MAPT	CRYAB	P02511	0.5638	0	0.0012	0.0448	0.0009	0.0034	0	0	0	0	0.155	0.3584
MAPT	MAP3K11	Q16584	0.5626	0	0.0012	0.0048	0.0011	0	0.1012	0.0232	0	0	0.0249	0.4062
MAPT	EEF1A2	Q05639	0.5603	0	0.0012	0.0389	0.0011	0.0098	0	0.0102	0	0	0.4991	0
MAPT	ABAT	P80404	0.5576	0	0.0012	0	0.0011	0.0056	0.0293	0	0	0	0.5204	0
MAPT	TTYH1	Q9H313	0.5576	0	0.0012	0	0.001	0.0066	0	0	0	0	0.5488	0
MAPT	TNK2	Q07912	0.5573	0	0.0012	0.0048	0.0011	0	0.0055	0.0092	0	0	0.18	0.3556
MAPT	NEDD4L	Q96PU5	0.556	0	0.0012	0	0.0011	0.0034	0.0158	0	0	0	0.1834	0.351
MAPT	STMN2 (Stathmin-2)	Q93045	0.5543	0	0.0012	0.0048	0.0009	0	0.0009	0	0	0	0.5465	0
MAPT	GRB2	P62993	0.5538	0	0.0012	0.0048	0.0009	0.0034	0.153	0	0	0.1241	0.0324	0.234
MAPT	RAI14	Q9P0K7	0.5532	0	0.0012	0.0048	0.001	0.0065	0.0009	0	0	0	0.0173	0.5214
MAPT	WDFY3	Q8IZQ1	0.5529	0	0.0012	0	0.0011	0	0.0055	0	0	0	0.1686	0.3764
MAPT	HCFC1	P51610	0.5522	0	0.0012	0.0293	0.0011	0	0.0291	0	0	0	0.0268	0.4647
MAPT	KIF23	Q02241	0.5514	0	0.0012	0.0048	0.001	0	0.0055	0	0	0	0.0147	0.5241
MAPT	KIF3C	O14782	0.5514	0	0.0012	0.0048	0.002	0	0.0008	0	0	0	0.5425	0
MAPT	HSPBP1	Q9NZL4	0.5493	0	0.0012	0.0048	0.0011	0.0008	0.0055	0.1376	0	0	0.0354	0.3629
MAPT	HPCA	P84074	0.5485	0	0.0012	0	0.0012	0.0008	0.0251	0	0	0	0.5202	0
MAPT	ING1	Q9UK53	0.5481	0	0.0012	0	0.0011	0.0008	0.0039	0.0103	0	0	0.012	0.5187
MAPT	SLC6A15 (Sodium-dependent neutral amino acid transporter B(0)AT2)	Q9H2J7	0.5446	0.0014	0.0012	0.0048	0.0011	0.0065	0	0	0	0	0.5296	0
MAPT	FCER2	P06734	0.5445	0	0.0012	0	0.002	0.0065	0	0	0	0	0.178	0.3567
MAPT	SIM2	Q14190	0.5431	0	0.0012	0	0.0011	0.0097	0.0043	0.0038	0	0	0.1398	0.3832
MAPT	TNFRSF1A	P19438	0.5411	0	0.0012	0.0179	0.0011	0.0065	0	0	0	0	0.0118	0.5024
MAPT	CNTNAP1	P78357	0.5352	0	0.0012	0	0.0009	0	0	0.0043	0	0	0.1733	0.3555
MAPT	APLP2	Q06481	0.5344	0	0.0012	0.0047	0.002	0.0097	0	0.017	0	0.1227	0.0231	0.3539
MAPT	LRRK2	Q5S007	0.5333	0	0.0012	0	0.0011	0	0	0.1378	0	0	0.0049	0.3883
MAPT	ESR2	Q92731	0.5306	0	0.0012	0	0.0011	0.0097	0	0	0	0	0.0597	0.4589
MAPT	HAP1	P54257	0.53	0	0.0012	0	0.002	0	0.0009	0	0	0	0.0934	0.4325
MAPT	TRAF6	Q9Y4K3	0.5296	0	0.0012	0	0.002	0.0248	0	0	0	0	0.0236	0.478
MAPT	CA12	O43570	0.5291	0	0.0012	0	0.0011	0	0	0.0025	0	0	0.5243	0
MAPT	PRKCG (PKC-gamma)	P05129	0.5282	0	0.0012	0.0047	0.0011	0.0245	0.0041	0	0	0	0.0784	0.4143
MAPT	ARRB2	P32121	0.527	0	0.0012	0.0048	0.0011	0.0248	0.0199	0	0	0	0.0193	0.4557
MAPT	SLC6A1 (GAT-1)	P30531	0.5238	0	0.0012	0.0047	0.0009	0.0064	0	0	0	0	0.5105	0
MAPT	BCAP31	P51572	0.5228	0	0.0012	0.0048	0.0011	0	0.0055	0.1439	0	0	0.0041	0.3621
MAPT	VAMP2	P63027	0.5228	0	0.0012	0.0267	0.001	0	0.0009	0.0181	0	0	0.4748	0
MAPT	TSPAN7	P41732	0.522	0	0.0012	0	0.0011	0.0064	0.0009	0	0	0	0.5124	0
MAPT	MAP2K6	P52564	0.5218	0	0.0012	0.0047	0.0011	0.0096	0	0	0	0	0.0766	0.4287
MAPT	WNK3	Q9BYP7	0.5216	0.1393	0.0012	0.0048	0.0011	0.0008	0.0055	0	0	0	0.0037	0.3652
MAPT	RAB6A	P20340	0.5198	0	0.0012	0	0.0011	0.0246	0	0	0	0	0.0611	0.4318
MAPT	SV2A	Q7L0J3	0.5186	0	0.0012	0.0047	0.0009	0	0.0009	0.0042	0	0	0.5066	0
MAPT	WASF3	Q9UPY6	0.5179	0	0.0012	0	0.0011	0.0033	0.0247	0	0	0	0.4876	0
MAPT	GABARAP	O95166	0.5172	0	0.0012	0	0	0	0.0793	0.0341	0	0	0.0332	0.3694
MAPT	ACHE	P22303	0.5169	0	0.0012	0.0047	0.0011	0.0096	0	0	0	0	0.1508	0.3496
MAPT	ATP1A3	P13637	0.5167	0	0.0012	0	0.0011	0.0097	0	0	0	0	0.5048	0
MAPT	MARCKS	P29966	0.5166	0	0.0012	0.0047	0	0	0.0343	0.0045	0	0	0.0629	0.409
MAPT	TAOK1	Q7L7X3	0.5157	0	0.0012	0.0047	0.001	0.0034	0	0.0034	0	0	0.0138	0.4882
MAPT	ARRB1	P49407	0.5124	0	0.0012	0.0047	0.0011	0	0	0	0	0	0.0368	0.4687
MAPT	BICD1	Q96G01	0.5123	0	0.0012	0	0.001	0	0.114	0	0	0	0.0319	0.3642
MAPT	MAPRE3	Q9UPY8	0.5116	0	0.0012	0.0047	0.002	0	0.0785	0	0	0	0.4252	0
MAPT	EIF4B	P23588	0.5106	0	0.0012	0.0047	0.0009	0.0246	0	0	0	0	0.1226	0.3566
MAPT	SLC1A3	P43003	0.5106	0	0.0012	0.0047	0.0011	0	0	0	0	0.1215	0.3821	0
MAPT	IKBKE	Q14164	0.5088	0	0.0012	0.0047	0.0011	0.0246	0.0793	0	0	0	0.0466	0.3514
MAPT	POLR2J	P52435	0.5077	0	0.0012	0	0.0011	0	0.0485	0	0	0	0.0153	0.4415
MAPT	PPP1R9A	Q9ULJ8	0.5075	0	0.0012	0.0047	0.001	0	0.0246	0	0	0	0.0897	0.3863
MAPT	PRKACA	P17612	0.5068	0	0.0012	0.0046	0.0009	0.0243	0.0265	0	0	0	0.068	0.3813
MAPT	SYK	P43405	0.5052	0	0.0012	0.0047	0.0011	0	0.136	0	0	0	0.0124	0.3498
MAPT	GPM6A	P51674	0.5052	0	0.0012	0.0047	0.001	0	0.0008	0	0	0	0.4975	0
MAPT	THAP3	Q8WTV1	0.5052	0.0021	0.0012	0	0.0009	0.0008	0.004	0	0	0	0.0428	0.4534
MAPT	CCDC85B	Q15834	0.5048	0	0.0012	0	0.0011	0.0095	0.0009	0.01	0	0	0.0787	0.4034
MAPT	RTN1	Q16799	0.5048	0	0.0012	0.0047	0.0011	0	0.0009	0	0	0	0.497	0
MAPT	SORBS2	O94875	0.5048	0	0.0012	0.0047	0.001	0.0096	0.1126	0	0	0	0.0283	0.3475
MAPT	ASTN1	O14525	0.504	0	0.0012	0	0.001	0	0.0009	0.0106	0	0	0.4903	0
MAPT	DCTN3	O75935	0.504	0	0.0012	0	0.0009	0	0.0054	0	0	0	0.0675	0.4291
MAPT	HNRNPU	Q00839	0.5034	0	0.0012	0.0936	0.0011	0	0.0054	0	0	0	0.0176	0.3845
MAPT	B3GNT1	O43505	0.5031	0	0.0012	0	0.0011	0	0	0	0	0	0.5008	0
MAPT	ANK2	Q01484	0.5028	0	0.0012	0.0046	0.001	0.0243	0.0009	0.0042	0	0	0.4666	0
MAPT	EPS15	P42566	0.5027	0	0.0012	0.0047	0.018	0.0245	0.0481	0	0	0	0.0273	0.3789
